# Supplementary material for: Syntheses and crystal structures of three [M(acac)2(TMEDA)] complexes (M = Mn, Fe and Zn)
Source: Acta Crystallogr E Crystallogr Commun. 2020 Jan 1;76(Pt 1):66–71. doi: 10.1107/S2056989019016372 (PMC6944083; doi:10.1107/S2056989019016372)
Supplement: Supplementary file 1 [file e-76-00066-sup1.cif]

##############################################################################
#                                                                            #
# This CIF contains the data in a paper accepted for publication in          #
# Acta Crystallographica Section E. It conforms to the requirements of       #
# Notes for Authors for Acta Crystallographica Section E, and has been       #
# peer reviewed under the auspices of the IUCr Commission on Journals.       #
#                                                                            #
# Full details of the Crystallographic Information File format               #
# are given in the paper "The Crystallographic Information File (CIF):       #
# a New Standard Archive File for Crystallography" by S. R. Hall, F. H.      #
# Allen and I. D. Brown [Acta Cryst. (1991), A47, 655-685].                  #
#                                                                            #
# The current version of the core CIF dictionary is obtainable from          #
# ftp://ftp.iucr.org/pub/cif_core.dic.                                       #
#                                                                            #
# Software is freely available for graphical display of the structure(s)     #
# in this CIF. For information consult the CIF software page                 #
# http://www.iucr.org/resources/cif/software.                                #
#                                                                            #
# This file may be used for bona fide research purposes within the           #
# scientific community so long as proper attribution is given to the journal # 
# article from which it was obtained.                                        #
#                                                                            #
##############################################################################
data_1
_audit_creation_method
;
Olex2 1.2
(compiled 2018.05.29 svn.r3508 for OlexSys, GUI svn.r5506)
;
_journal_date_recd_electronic     2019-09-17
_journal_date_accepted     2019-12-04
_journal_name_full     'Acta Crystallographica, Section E'
_journal_year     2020
_journal_volume     76
_journal_issue      1
_journal_page_first     66
_journal_page_last     71
_journal_paper_category     GM
_journal_paper_doi     10.1107/S2056989019016372
_journal_coeditor_code     WM5524
_publ_contact_author_name
;
'Merzweiler, Kurt'
;
_publ_contact_author_address
;
Martin-Luther-Universit\"at Halle-Wittenberg
Naturwissenschaftliche Fakult\"at II
Institut f\"ur Chemie
D-06099 Halle
;
_publ_contact_author_email
;
kurt.merzweiler@chemie.uni-halle.de
;
_publ_section_title
;
Syntheses and crystal structures of three [<i>M</i>(acac)~2~(TMEDA)] complexes
(<i>M</i> = Mn, Fe and Zn)
;
_publ_section_title_footnote     .
loop_
    _publ_author_name
    _publ_author_footnote
    _publ_author_address
    'Halz, Jan Henrik' .
;
Martin-Luther-Universit\"at Halle-Wittenberg
Naturwissenschaftliche Fakult\"at II
Institut f\"ur Chemie
D-06099 Halle
Germany
;
    'Heiser, Christian' .
;
Martin-Luther-Universit\"at Halle-Wittenberg
Naturwissenschaftliche Fakult\"at II
Institut f\"ur Chemie
D-06099 Halle
Germany
;
    'Wagner, Christoph' .
;
Martin-Luther-Universit\"at Halle-Wittenberg
Naturwissenschaftliche Fakult\"at II
Institut f\"ur Chemie
D-06099 Halle
Germany
;
    'Merzweiler, Kurt' .
;
Martin-Luther-Universit\"at Halle-Wittenberg
Naturwissenschaftliche Fakult\"at II
Institut f\"ur Chemie
D-06099 Halle
Germany
;
_publ_section_synopsis
;
Syntheses and crystal structures of three metal complexes
[<i>M</i>(acac)~2~(TMEDA)] [<i>M</i> = Mn (<b>1</b>), Fe (<b>2</b>) and Zn
(<b>3</b>)] with acetylacetonate and
<i>N</i>,<i>N</i>,<i>N</i>',<i>N</i>'-tetramethylethylenediamine are
discussed.
;
_chemical_name_systematic
;\
Bis(acetylacetonato-\k^2^<i>O</i>,<i>O</i>')(<i>N</i>,<i>N</i>,<i>N</i>',\
<i>N</i>'-tetramethylethylenediamine-\k^2^<i>N</i>,<i>N</i>')manganese(II)
;
_chemical_name_common     ?
_chemical_formula_moiety     'C16 H30 Mn N2 O4'
_chemical_formula_sum     'C16 H30 Mn N2 O4'
_chemical_formula_iupac     '[Mn (C5 H7 O2)2 (C6 H16 N2)]'
_chemical_formula_weight     369.36
_chemical_melting_point     ?
_space_group_crystal_system     monoclinic
_space_group_name_H-M_alt     'P 21/n'
_space_group_name_Hall     '-P 2yn'
loop_
    _space_group_symop_operation_xyz
    'x, y, z'
    '-x+1/2, y+1/2, -z+1/2'
    '-x, -y, -z'
    'x-1/2, -y-1/2, z-1/2'
_cell_length_a     10.4234(4)
_cell_length_b     14.3123(5)
_cell_length_c     13.6047(5)
_cell_angle_alpha     90
_cell_angle_beta     103.154(3)
_cell_angle_gamma     90
_cell_volume     1976.33(13)
_cell_formula_units_Z     4
_cell_measurement_reflns_used     13227
_cell_measurement_theta_min     1.42
_cell_measurement_theta_max     27.18
_cell_measurement_temperature     213
_exptl_crystal_description     block
_exptl_crystal_colour     'clear yellow'
_exptl_crystal_size_max     0.347
_exptl_crystal_size_mid     0.247
_exptl_crystal_size_min     0.201
_exptl_crystal_density_diffrn     1.241
_exptl_crystal_density_meas     ?
_exptl_crystal_density_method     'not measured'
_exptl_crystal_F_000     788
_exptl_absorpt_coefficient_mu     0.687
_exptl_absorpt_correction_type     numerical
_exptl_absorpt_process_details
;
(X-AREA; Stoe & Cie, 2016)
;
_exptl_absorpt_correction_T_min     0.7978
_exptl_absorpt_correction_T_max     0.9117
_diffrn_ambient_temperature     213
_diffrn_source     'sealed X-ray tube, 12 x 0.4 mm long-fine focus'
_diffrn_radiation_type     MoK\a
_diffrn_radiation_wavelength     0.71073
_diffrn_radiation_monochromator     'plane graphite'
_diffrn_measurement_device_type     'STOE IPDS 2'
_diffrn_measurement_device     '2-circle diffractometer'
_diffrn_measurement_method     'rotation method'
_diffrn_detector     'image plate (34 cm diameter)'
_diffrn_detector_area_resol_mean     6.67
_diffrn_reflns_number     12607
_diffrn_reflns_av_R_equivalents     0.0298
_diffrn_reflns_av_unetI/netI     0.0201
_diffrn_reflns_theta_min     2.095
_diffrn_reflns_theta_max     26.780
_diffrn_reflns_theta_full     25.242
_diffrn_measured_fraction_theta_max     0.980
_diffrn_measured_fraction_theta_full     0.991
_diffrn_reflns_limit_h_min     -13
_diffrn_reflns_limit_h_max     13
_diffrn_reflns_limit_k_min     -17
_diffrn_reflns_limit_k_max     18
_diffrn_reflns_limit_l_min     -17
_diffrn_reflns_limit_l_max     16
_refine_special_details     ?
_reflns_number_total     4139
_reflns_number_gt     3475
_reflns_threshold_expression     'I > 2\s(I)'
_refine_ls_structure_factor_coef     Fsqd
_refine_ls_matrix_type     full
_refine_ls_R_factor_all     0.0431
_refine_ls_R_factor_gt     0.0344
_refine_ls_wR_factor_gt     0.0886
_refine_ls_wR_factor_ref     0.0990
_refine_ls_goodness_of_fit_ref     1.060
_refine_ls_restrained_S_all     1.060
_refine_ls_number_reflns     4139
_refine_ls_number_parameters     216
_refine_ls_number_restraints     0
_refine_ls_hydrogen_treatment     constr
_refine_ls_weighting_scheme     calc
_refine_ls_weighting_details
              'w=1/[\s^2^(Fo^2^)+(0.0447P)^2^+0.6571P] where P=(Fo^2^+2Fc^2^)/3'
_atom_sites_solution_hydrogens     geom
_atom_sites_solution_primary     ?
_atom_sites_solution_secondary     ?
_refine_ls_shift/su_max     0.001
_refine_ls_shift/su_mean     0.000
_refine_diff_density_max     0.222
_refine_diff_density_min     -0.242
_refine_ls_extinction_method     none
_refine_ls_extinction_coef     .
loop_
    _atom_type_symbol
    _atom_type_description
    _atom_type_scat_dispersion_real
    _atom_type_scat_dispersion_imag
    _atom_type_scat_source
    'C' 'C' 0.0033 0.0016
                         'International Tables Vol C Tables 4.2.6.8 and 6.1.1.4'
    'H' 'H' 0.0000 0.0000
                         'International Tables Vol C Tables 4.2.6.8 and 6.1.1.4'
    'Mn' 'Mn' 0.3368 0.7283
                         'International Tables Vol C Tables 4.2.6.8 and 6.1.1.4'
    'N' 'N' 0.0061 0.0033
                         'International Tables Vol C Tables 4.2.6.8 and 6.1.1.4'
    'O' 'O' 0.0106 0.0060
                         'International Tables Vol C Tables 4.2.6.8 and 6.1.1.4'
_computing_data_collection
;
X-AREA  (Stoe & Cie, 2016)
;
_computing_cell_refinement
;
X-AREA  (Stoe & Cie, 2016)
;
_computing_data_reduction
;
X-AREA  (Stoe & Cie, 2016)
;
_computing_structure_solution
;
<i>SHELXT2014/7</i> (Sheldrick, 2015a)
;
_computing_structure_refinement
;
<i>SHELXL2014/7</i> (Sheldrick, 2015b)
;
_computing_molecular_graphics
;
DIAMOND (Brandenburg, 2019)
;
_computing_publication_material
;
<i>OLEX2</i> (Dolomanov <i>et al.</i>,  2009)
;
loop_
    _atom_site_type_symbol
    _atom_site_label
    _atom_site_fract_x
    _atom_site_fract_y
    _atom_site_fract_z
    _atom_site_U_iso_or_equiv
    _atom_site_adp_type
    _atom_site_calc_flag
    _atom_site_occupancy
    _atom_site_disorder_assembly
    _atom_site_disorder_group
    Mn Mn 0.50579(2) 0.74721(2) 0.49407(2) 0.04120(11) Uani d 1 . .
    O O1 0.67069(13) 0.65614(9) 0.53426(10) 0.0602(3) Uani d 1 . .
    O O2 0.64605(12) 0.84003(9) 0.45153(11) 0.0554(3) Uani d 1 . .
    O O3 0.50538(13) 0.83274(9) 0.62280(10) 0.0546(3) Uani d 1 . .
    O O4 0.38216(14) 0.65820(9) 0.55845(10) 0.0565(3) Uani d 1 . .
    N N1 0.44810(15) 0.65991(11) 0.34289(11) 0.0523(4) Uani d 1 . .
    N N2 0.33093(14) 0.83481(11) 0.39666(12) 0.0533(4) Uani d 1 . .
    C C1 0.8801(3) 0.5868(2) 0.5617(2) 0.0943(9) Uani d 1 . .
    H H1 0.8477 0.5484 0.6086 0.141 Uiso calc 1 . .
    H H3 0.9667 0.6089 0.5928 0.141 Uiso calc 1 . .
    H H2 0.8838 0.5506 0.5029 0.141 Uiso calc 1 . .
    C C2 0.7888(2) 0.66910(16) 0.53114(14) 0.0593(5) Uani d 1 . .
    C C3 0.8405(2) 0.75159(16) 0.50286(17) 0.0664(6) Uani d 1 . .
    H H4 0.9308 0.7532 0.5070 0.080 Uiso calc 1 . .
    C C4 0.76938(18) 0.83223(14) 0.46880(15) 0.0568(5) Uani d 1 . .
    C C5 0.8448(2) 0.91826(18) 0.4505(2) 0.0885(8) Uani d 1 . .
    H H5 0.9136 0.9006 0.4178 0.133 Uiso calc 1 . .
    H H6 0.8827 0.9477 0.5138 0.133 Uiso calc 1 . .
    H H7 0.7860 0.9611 0.4082 0.133 Uiso calc 1 . .
    C C6 0.4607(2) 0.89848(16) 0.77048(18) 0.0714(6) Uani d 1 . .
    H H8 0.5521 0.9144 0.7936 0.107 Uiso calc 1 . .
    H H10 0.4263 0.8782 0.8267 0.107 Uiso calc 1 . .
    H H9 0.4125 0.9522 0.7400 0.107 Uiso calc 1 . .
    C C7 0.44674(17) 0.82045(13) 0.69347(13) 0.0498(4) Uani d 1 . .
    C C8 0.3712(2) 0.74328(13) 0.70557(16) 0.0568(5) Uani d 1 . .
    H H11 0.3367 0.7416 0.7629 0.068 Uiso calc 1 . .
    C C9 0.34284(19) 0.66822(13) 0.63927(15) 0.0558(4) Uani d 1 . .
    C C10 0.2576(3) 0.59062(18) 0.6645(2) 0.0920(9) Uani d 1 . .
    H H12 0.2171 0.6107 0.7176 0.138 Uiso calc 1 . .
    H H13 0.3109 0.5365 0.6861 0.138 Uiso calc 1 . .
    H H14 0.1904 0.5754 0.6057 0.138 Uiso calc 1 . .
    C C11 0.3189(2) 0.69516(18) 0.28808(16) 0.0693(6) Uani d 1 . .
    H H16 0.2506 0.6684 0.3173 0.083 Uiso calc 1 . .
    H H15 0.3030 0.6753 0.2182 0.083 Uiso calc 1 . .
    C C12 0.3114(2) 0.79961(18) 0.29216(16) 0.0703(6) Uani d 1 . .
    H H17 0.3781 0.8263 0.2612 0.084 Uiso calc 1 . .
    H H18 0.2260 0.8199 0.2535 0.084 Uiso calc 1 . .
    C C13 0.4397(3) 0.55956(14) 0.36410(18) 0.0728(6) Uani d 1 . .
    H H20 0.3743 0.5496 0.4026 0.109 Uiso calc 1 . .
    H H21 0.5236 0.5378 0.4018 0.109 Uiso calc 1 . .
    H H19 0.4156 0.5258 0.3016 0.109 Uiso calc 1 . .
    C C14 0.5481(2) 0.67378(17) 0.28339(15) 0.0647(5) Uani d 1 . .
    H H24 0.5227 0.6403 0.2208 0.097 Uiso calc 1 . .
    H H22 0.6316 0.6509 0.3207 0.097 Uiso calc 1 . .
    H H23 0.5553 0.7392 0.2698 0.097 Uiso calc 1 . .
    C C15 0.21051(19) 0.82208(18) 0.43395(18) 0.0711(6) Uani d 1 . .
    H H25 0.1889 0.7568 0.4331 0.107 Uiso calc 1 . .
    H H27 0.1393 0.8557 0.3914 0.107 Uiso calc 1 . .
    H H26 0.2246 0.8454 0.5017 0.107 Uiso calc 1 . .
    C C16 0.3638(2) 0.93462(15) 0.4003(2) 0.0784(7) Uani d 1 . .
    H H29 0.2945 0.9685 0.3560 0.118 Uiso calc 1 . .
    H H28 0.4448 0.9435 0.3793 0.118 Uiso calc 1 . .
    H H30 0.3736 0.9572 0.4680 0.118 Uiso calc 1 . .
loop_
    _atom_site_aniso_label
    _atom_site_aniso_U_11
    _atom_site_aniso_U_22
    _atom_site_aniso_U_33
    _atom_site_aniso_U_12
    _atom_site_aniso_U_13
    _atom_site_aniso_U_23
    Mn 0.03895(15) 0.04541(18) 0.03899(15) -0.00103(10) 0.00838(10) 0.00066(10)
    O1 0.0612(8) 0.0613(8) 0.0561(8) 0.0159(6) 0.0090(6) 0.0076(6)
    O2 0.0433(6) 0.0523(7) 0.0725(9) -0.0029(5) 0.0168(6) 0.0043(6)
    O3 0.0591(7) 0.0537(7) 0.0526(7) -0.0101(6) 0.0160(6) -0.0103(6)
    O4 0.0700(8) 0.0495(7) 0.0567(8) -0.0136(6) 0.0282(6) -0.0085(6)
    N1 0.0538(8) 0.0612(9) 0.0426(8) -0.0076(7) 0.0124(6) -0.0048(7)
    N2 0.0431(7) 0.0595(9) 0.0546(9) 0.0040(7) 0.0054(6) 0.0063(7)
    C1 0.0924(18) 0.108(2) 0.0744(15) 0.0575(16) 0.0027(13) -0.0049(14)
    C2 0.0561(11) 0.0758(14) 0.0411(9) 0.0216(10) 0.0009(8) -0.0109(9)
    C3 0.0392(9) 0.0933(17) 0.0658(13) 0.0089(10) 0.0100(9) -0.0196(11)
    C4 0.0454(9) 0.0699(12) 0.0589(11) -0.0094(9) 0.0197(8) -0.0190(9)
    C5 0.0657(14) 0.0870(17) 0.124(2) -0.0267(13) 0.0450(15) -0.0239(16)
    C6 0.0770(14) 0.0710(14) 0.0676(13) 0.0026(11) 0.0191(11) -0.0237(11)
    C7 0.0473(9) 0.0556(10) 0.0450(9) 0.0070(8) 0.0076(7) -0.0062(8)
    C8 0.0628(12) 0.0614(12) 0.0525(10) -0.0014(9) 0.0262(9) -0.0058(8)
    C9 0.0581(10) 0.0560(11) 0.0590(11) -0.0039(9) 0.0253(9) -0.0014(9)
    C10 0.110(2) 0.0822(17) 0.104(2) -0.0364(15) 0.0658(17) -0.0179(15)
    C11 0.0544(11) 0.0974(17) 0.0505(11) -0.0062(11) 0.0004(9) -0.0157(11)
    C12 0.0594(12) 0.0975(17) 0.0483(11) 0.0137(11) 0.0000(9) 0.0114(11)
    C13 0.1012(17) 0.0554(12) 0.0660(13) -0.0177(11) 0.0276(12) -0.0174(10)
    C14 0.0666(12) 0.0849(15) 0.0466(10) -0.0047(11) 0.0210(9) -0.0051(10)
    C15 0.0432(10) 0.0931(16) 0.0760(14) 0.0085(10) 0.0118(9) 0.0033(12)
    C16 0.0653(13) 0.0614(13) 0.1024(19) 0.0125(10) 0.0063(12) 0.0203(12)
_geom_special_details
;
 All esds (except the esd in the dihedral angle between two l.s. planes)
 are estimated using the full covariance matrix.  The cell esds are taken
 into account individually in the estimation of esds in distances, angles
 and torsion angles; correlations between esds in cell parameters are only
 used when they are defined by crystal symmetry.  An approximate (isotropic)
 treatment of cell esds is used for estimating esds involving l.s. planes.
;
loop_
    _geom_bond_atom_site_label_1
    _geom_bond_atom_site_label_2
    _geom_bond_site_symmetry_2
    _geom_bond_distance
    _geom_bond_publ_flag
    Mn O1 . 2.1271(13) y
    Mn O2 . 2.1500(12) y
    Mn O3 . 2.1375(12) y
    Mn O4 . 2.1365(12) y
    Mn N1 . 2.3643(15) y
    Mn N2 . 2.3560(15) y
    O1 C2 . 1.255(2) ?
    O2 C4 . 1.258(2) ?
    O3 C7 . 1.263(2) ?
    O4 C9 . 1.266(2) ?
    N1 C11 . 1.472(3) ?
    N1 C13 . 1.472(3) ?
    N1 C14 . 1.472(2) ?
    N2 C12 . 1.478(3) ?
    N2 C15 . 1.468(2) ?
    N2 C16 . 1.467(3) ?
    C1 H1 . 0.9600 ?
    C1 H3 . 0.9600 ?
    C1 H2 . 0.9600 ?
    C1 C2 . 1.512(3) ?
    C2 C3 . 1.388(3) ?
    C3 H4 . 0.9300 ?
    C3 C4 . 1.393(3) ?
    C4 C5 . 1.512(3) ?
    C5 H5 . 0.9600 ?
    C5 H6 . 0.9600 ?
    C5 H7 . 0.9600 ?
    C6 H8 . 0.9600 ?
    C6 H10 . 0.9600 ?
    C6 H9 . 0.9600 ?
    C6 C7 . 1.515(3) ?
    C7 C8 . 1.388(3) ?
    C8 H11 . 0.9300 ?
    C8 C9 . 1.391(3) ?
    C9 C10 . 1.510(3) ?
    C10 H12 . 0.9600 ?
    C10 H13 . 0.9600 ?
    C10 H14 . 0.9600 ?
    C11 H16 . 0.9700 ?
    C11 H15 . 0.9700 ?
    C11 C12 . 1.499(4) ?
    C12 H17 . 0.9700 ?
    C12 H18 . 0.9700 ?
    C13 H20 . 0.9600 ?
    C13 H21 . 0.9600 ?
    C13 H19 . 0.9600 ?
    C14 H24 . 0.9600 ?
    C14 H22 . 0.9600 ?
    C14 H23 . 0.9600 ?
    C15 H25 . 0.9600 ?
    C15 H27 . 0.9600 ?
    C15 H26 . 0.9600 ?
    C16 H29 . 0.9600 ?
    C16 H28 . 0.9600 ?
    C16 H30 . 0.9600 ?
loop_
    _geom_angle_atom_site_label_1
    _geom_angle_atom_site_label_2
    _geom_angle_atom_site_label_3
    _geom_angle_site_symmetry_1
    _geom_angle_site_symmetry_3
    _geom_angle
    _geom_angle_publ_flag
    O1 Mn O2 . . 83.61(5) y
    O1 Mn O3 . . 107.00(5) y
    O1 Mn O4 . . 93.25(5) y
    O1 Mn N1 . . 86.01(5) y
    O1 Mn N2 . . 161.29(6) y
    O2 Mn O3 . . 89.71(5) y
    O2 Mn O4 . . 171.63(5) y
    O2 Mn N1 . . 98.41(5) y
    O2 Mn N2 . . 90.36(5) y
    O3 Mn O4 . . 83.78(5) y
    O3 Mn N1 . . 165.43(5) y
    O3 Mn N2 . . 90.61(5) y
    O4 Mn N1 . . 89.07(5) y
    O4 Mn N2 . . 94.95(6) y
    N1 Mn N2 . . 77.34(6) y
    C2 O1 Mn . . 129.95(14) ?
    C4 O2 Mn . . 128.56(13) ?
    C7 O3 Mn . . 129.44(12) ?
    C9 O4 Mn . . 129.29(12) ?
    C11 N1 Mn . . 106.37(12) ?
    C13 N1 Mn . . 111.10(12) ?
    C13 N1 C11 . . 110.20(18) ?
    C13 N1 C14 . . 108.71(17) ?
    C14 N1 Mn . . 109.60(12) ?
    C14 N1 C11 . . 110.86(16) ?
    C12 N2 Mn . . 106.22(12) ?
    C15 N2 Mn . . 110.63(12) ?
    C15 N2 C12 . . 110.40(17) ?
    C16 N2 Mn . . 110.75(12) ?
    C16 N2 C12 . . 110.14(18) ?
    C16 N2 C15 . . 108.69(17) ?
    H1 C1 H3 . . 109.5 ?
    H1 C1 H2 . . 109.5 ?
    H3 C1 H2 . . 109.5 ?
    C2 C1 H1 . . 109.5 ?
    C2 C1 H3 . . 109.5 ?
    C2 C1 H2 . . 109.5 ?
    O1 C2 C1 . . 115.9(2) ?
    O1 C2 C3 . . 125.51(18) ?
    C3 C2 C1 . . 118.6(2) ?
    C2 C3 H4 . . 117.1 ?
    C2 C3 C4 . . 125.86(18) ?
    C4 C3 H4 . . 117.1 ?
    O2 C4 C3 . . 125.44(19) ?
    O2 C4 C5 . . 116.4(2) ?
    C3 C4 C5 . . 118.17(19) ?
    C4 C5 H5 . . 109.5 ?
    C4 C5 H6 . . 109.5 ?
    C4 C5 H7 . . 109.5 ?
    H5 C5 H6 . . 109.5 ?
    H5 C5 H7 . . 109.5 ?
    H6 C5 H7 . . 109.5 ?
    H8 C6 H10 . . 109.5 ?
    H8 C6 H9 . . 109.5 ?
    H10 C6 H9 . . 109.5 ?
    C7 C6 H8 . . 109.5 ?
    C7 C6 H10 . . 109.5 ?
    C7 C6 H9 . . 109.5 ?
    O3 C7 C6 . . 115.89(17) ?
    O3 C7 C8 . . 125.92(17) ?
    C8 C7 C6 . . 118.18(17) ?
    C7 C8 H11 . . 117.2 ?
    C7 C8 C9 . . 125.50(18) ?
    C9 C8 H11 . . 117.2 ?
    O4 C9 C8 . . 125.99(17) ?
    O4 C9 C10 . . 115.94(18) ?
    C8 C9 C10 . . 118.07(18) ?
    C9 C10 H12 . . 109.5 ?
    C9 C10 H13 . . 109.5 ?
    C9 C10 H14 . . 109.5 ?
    H12 C10 H13 . . 109.5 ?
    H12 C10 H14 . . 109.5 ?
    H13 C10 H14 . . 109.5 ?
    N1 C11 H16 . . 109.2 ?
    N1 C11 H15 . . 109.2 ?
    N1 C11 C12 . . 111.88(17) ?
    H16 C11 H15 . . 107.9 ?
    C12 C11 H16 . . 109.2 ?
    C12 C11 H15 . . 109.2 ?
    N2 C12 C11 . . 112.25(17) ?
    N2 C12 H17 . . 109.2 ?
    N2 C12 H18 . . 109.2 ?
    C11 C12 H17 . . 109.2 ?
    C11 C12 H18 . . 109.2 ?
    H17 C12 H18 . . 107.9 ?
    N1 C13 H20 . . 109.5 ?
    N1 C13 H21 . . 109.5 ?
    N1 C13 H19 . . 109.5 ?
    H20 C13 H21 . . 109.5 ?
    H20 C13 H19 . . 109.5 ?
    H21 C13 H19 . . 109.5 ?
    N1 C14 H24 . . 109.5 ?
    N1 C14 H22 . . 109.5 ?
    N1 C14 H23 . . 109.5 ?
    H24 C14 H22 . . 109.5 ?
    H24 C14 H23 . . 109.5 ?
    H22 C14 H23 . . 109.5 ?
    N2 C15 H25 . . 109.5 ?
    N2 C15 H27 . . 109.5 ?
    N2 C15 H26 . . 109.5 ?
    H25 C15 H27 . . 109.5 ?
    H25 C15 H26 . . 109.5 ?
    H27 C15 H26 . . 109.5 ?
    N2 C16 H29 . . 109.5 ?
    N2 C16 H28 . . 109.5 ?
    N2 C16 H30 . . 109.5 ?
    H29 C16 H28 . . 109.5 ?
    H29 C16 H30 . . 109.5 ?
    H28 C16 H30 . . 109.5 ?
loop_
    _geom_torsion_atom_site_label_1
    _geom_torsion_atom_site_label_2
    _geom_torsion_atom_site_label_3
    _geom_torsion_atom_site_label_4
    _geom_torsion_site_symmetry_1
    _geom_torsion_site_symmetry_2
    _geom_torsion_site_symmetry_3
    _geom_torsion_site_symmetry_4
    _geom_torsion
    _geom_torsion_publ_flag
    Mn O1 C2 C1 . . . . -177.50(14) ?
    Mn O1 C2 C3 . . . . 2.8(3) ?
    Mn O2 C4 C3 . . . . 13.4(3) ?
    Mn O2 C4 C5 . . . . -166.67(16) ?
    Mn O3 C7 C6 . . . . -176.26(13) ?
    Mn O3 C7 C8 . . . . 3.2(3) ?
    Mn O4 C9 C8 . . . . 1.1(3) ?
    Mn O4 C9 C10 . . . . -178.82(17) ?
    Mn N1 C11 C12 . . . . 42.22(19) ?
    Mn N2 C12 C11 . . . . 42.41(19) ?
    O1 C2 C3 C4 . . . . -3.2(3) ?
    O3 C7 C8 C9 . . . . -3.0(3) ?
    N1 C11 C12 N2 . . . . -60.6(2) ?
    C1 C2 C3 C4 . . . . 177.1(2) ?
    C2 C3 C4 O2 . . . . -5.6(3) ?
    C2 C3 C4 C5 . . . . 174.5(2) ?
    C6 C7 C8 C9 . . . . 176.5(2) ?
    C7 C8 C9 O4 . . . . 0.7(4) ?
    C7 C8 C9 C10 . . . . -179.4(2) ?
    C13 N1 C11 C12 . . . . 162.74(17) ?
    C14 N1 C11 C12 . . . . -76.9(2) ?
    C15 N2 C12 C11 . . . . -77.6(2) ?
    C16 N2 C12 C11 . . . . 162.39(17) ?
_shelx_space_group_comment
;
The symmetry employed for this shelxl refinement is uniquely defined
by the following loop, which should always be used as a source of
symmetry information in preference to the above space-group names.
They are only intended as comments.
;
_shelx_estimated_absorpt_T_min     0.797
_shelx_estimated_absorpt_T_max     0.874
_shelx_hkl_file
;
  -1   0   0    4.04    0.35   0
   1   0   0    0.83    0.23   0
   2   0   0 1008.84    1.16   0
  -2   0   0 1019.47    1.17   0
   3   0   0    4.07    0.54   0
  -3   0   0    4.13    0.77   0
   4   0   0  465.40    1.25   0
  -4   0   0  467.57    1.27   0
   5   0   0    0.06    0.81   0
  -5   0   0    5.99    1.16   0
   6   0   0 7441.23    5.62   0
  -6   0   0 7219.97    5.45   0
   7   0   0    1.77    1.08   0
  -7   0   0    4.21    1.55   0
   8   0   0  496.47    2.36   0
  -8   0   0  473.38    2.07   0
  -9   0   0   -0.59    1.74   0
   9   0   0    1.77    1.19   0
 -10   0   0   27.42    1.43   0
  10   0   0   21.44    1.89   0
  11   0   0   -1.51    1.84   0
 -11   0   0    2.62    1.50   0
  12   0   0   87.27    2.05   0
 -12   0   0   92.78    2.60   0
   1   1   0    5.71    0.21   0
  -1  -1   0    3.69    0.23   0
   1  -1   0    7.08    0.32   0
  -1   1   0    6.91    0.32   0
   3  -1   0  147.68    0.84   0
  -3  -1   0  144.32    0.66   0
   3   1   0  140.98    0.65   0
  -3   1   0  155.28    1.05   0
  -4  -1   0  350.56    1.09   0
  -4   1   0  349.89    1.22   0
   4   1   0  337.38    1.19   0
   4  -1   0  351.84    1.38   0
   5   1   0    1.35    0.72   0
   5  -1   0   -0.78    1.15   0
  -5   1   0    1.72    1.21   0
  -5  -1   0    2.53    1.01   0
   6   1   0   52.29    1.22   0
  -6  -1   0   47.44    0.96   0
   6  -1   0   49.43    1.04   0
  -6   1   0   51.32    1.06   0
   7   1   0  128.86    1.52   0
  -7  -1   0  129.40    1.63   0
   7  -1   0  133.93    1.71   0
  -7   1   0  126.20    1.36   0
  -8  -1   0   17.91    1.19   0
  -8   1   0   19.85    1.70   0
   8   1   0   22.58    1.13   0
   8  -1   0   21.25    1.22   0
   9   1   0    7.46    1.69   0
  -9  -1   0    4.83    1.77   0
  -9   1   0    5.51    1.27   0
   9  -1   0    6.08    1.60   0
 -10   1   0   79.77    2.11   0
  10   1   0   81.66    1.52   0
  10  -1   0   84.48    1.99   0
 -10  -1   0   77.68    1.57   0
  11  -1   0    1.62    1.52   0
  11   1   0   -0.23    1.38   0
 -11   1   0    0.76    1.61   0
 -11  -1   0    0.68    1.77   0
  12   1   0   49.64    2.31   0
 -12  -1   0   41.60    2.27   0
  12  -1   0   46.02    2.41   0
 -12   1   0   42.89    1.90   0
  -1  -2   0   17.19    0.13   0
  -1   2   0   14.76    0.54   0
   1   2   0   15.88    0.13   0
   1  -2   0   16.25    0.40   0
   2  -2   0 1679.46    1.72   0
  -2   2   0 1616.26    1.70   0
   2   2   0 1699.98    1.18   0
  -2  -2   0 1744.73    1.20   0
   3  -2   0    1.33    0.93   0
  -3   2   0    3.24    0.95   0
  -3  -2   0    1.72    0.53   0
   3   2   0    1.55    0.36   0
   4  -2   0 3022.29    3.16   0
   4   2   0 2892.85    2.51   0
  -4  -2   0 2962.72    2.50   0
  -4   2   0 2918.64    3.02   0
   5  -2   0   19.28    0.96   0
  -5  -2   0   19.59    0.73   0
   5   2   0   22.78    0.69   0
  -5   2   0   24.54    1.37   0
   6  -2   0 4338.77    4.52   0
  -6   2   0 4212.68    4.54   0
  -6  -2   0 4519.60    4.21   0
   6   2   0 4261.36    4.08   0
   7  -2   0  285.32    2.08   0
   7   2   0  259.35    1.42   0
  -7  -2   0  274.05    1.75   0
  -7   2   0  283.66    2.16   0
  -8  -2   0  347.96    1.76   0
  -8   2   0  357.02    1.98   0
   8   2   0  359.33    2.05   0
   8  -2   0  339.59    1.94   0
  -9   2   0   77.63    1.98   0
  -9  -2   0   82.78    1.79   0
   9   2   0   81.64    1.69   0
   9  -2   0   80.69    1.93   0
 -10   2   0  252.24    2.19   0
  10   2   0  265.25    1.87   0
 -10  -2   0  252.24    1.90   0
  10  -2   0  252.91    2.15   0
 -11  -2   0   16.94    1.89   0
  11   2   0   18.61    1.97   0
 -11   2   0   18.59    2.22   0
  11  -2   0   18.60    2.16   0
 -12   2   0  117.04    2.72   0
 -12  -2   0  109.22    2.38   0
  12  -2   0  116.61    2.54   0
  12   2   0  113.32    2.25   0
   1  -3   0   92.99    0.73   0
  -1   3   0   95.33    0.73   0
   2   3   0 1041.17    0.78   0
  -2   3   0 1031.83    1.61   0
  -2  -3   0 1052.58    0.80   0
   2  -3   0  967.62    1.44   0
   3  -3   0 1031.78    1.88   0
  -3   3   0 1026.20    1.88   0
   3   3   0 1034.30    1.15   0
  -3  -3   0 1053.23    1.19   0
  -4  -3   0 1481.13    1.68   0
   4   3   0 1456.48    1.73   0
   4  -3   0 1468.50    2.27   0
  -4   3   0 1457.22    2.31   0
   5   3   0   80.93    0.93   0
   5  -3   0   81.02    1.52   0
  -5  -3   0   81.95    0.96   0
  -5   3   0   82.81    1.49   0
  -6  -3   0  117.13    1.20   0
   6   3   0  115.42    1.12   0
  -6   3   0  109.05    1.27   0
   6  -3   0  113.62    1.63   0
   7  -3   0   60.46    1.34   0
   7   3   0   59.79    1.21   0
  -7   3   0   63.12    1.37   0
  -7  -3   0   63.52    1.30   0
  -8  -3   0   44.46    1.38   0
   8   3   0   43.39    1.36   0
   8  -3   0   41.99    1.30   0
  -8   3   0   40.19    1.33   0
  -9  -3   0    1.86    1.11   0
   9   3   0    4.14    1.41   0
   9  -3   0    5.15    1.76   0
  -9   3   0    3.03    1.78   0
  10  -3   0  128.20    1.88   0
 -10  -3   0  126.78    2.01   0
  10   3   0  135.81    1.64   0
 -10   3   0  127.49    1.91   0
  11  -3   0   13.65    2.15   0
 -11  -3   0   12.96    1.35   0
  11   3   0   14.44    1.79   0
 -11   3   0   13.33    2.37   0
  12   3   0   12.45    1.86   0
 -12   3   0   18.63    1.95   0
  12  -3   0   10.28    1.82   0
 -12  -3   0   19.77    1.88   0
   0   4   0 1317.32    1.10   0
   0  -4   0 1285.37    1.10   0
  -1   4   0  247.99    0.85   0
   1  -4   0  241.59    0.85   0
   1   4   0  267.97    0.24   0
   2  -4   0 3430.99    2.76   0
  -2   4   0 3743.73    2.82   0
   3  -4   0  976.71    1.95   0
  -3  -4   0 1054.21    1.03   0
   3   4   0 1064.77    1.02   0
  -3   4   0 1102.36    1.89   0
  -4   4   0 2214.26    2.90   0
   4  -4   0 1995.06    2.77   0
   4   4   0 2146.12    1.83   0
  -4  -4   0 2099.91    1.87   0
  -5   4   0  430.28    1.98   0
   5   4   0  449.29    1.20   0
   5  -4   0  425.81    1.68   0
  -5  -4   0  447.10    1.23   0
  -6   4   0 1149.14    2.73   0
  -6  -4   0 1127.60    1.97   0
   6   4   0 1155.61    2.11   0
   6  -4   0 1122.47    2.64   0
   7   4   0  285.61    1.45   0
  -7  -4   0  277.96    1.51   0
  -7   4   0  295.57    2.12   0
   7  -4   0  276.00    1.76   0
  -8  -4   0  464.08    1.95   0
  -8   4   0  462.93    2.23   0
   8  -4   0  462.87    2.57   0
   8   4   0  464.84    1.91   0
  -9   4   0  187.43    2.02   0
   9   4   0  183.67    1.84   0
   9  -4   0  185.40    2.00   0
  -9  -4   0  171.64    1.50   0
 -10   4   0  418.06    2.61   0
  10   4   0  420.61    2.32   0
  10  -4   0  429.62    2.93   0
 -10  -4   0  417.22    2.31   0
  11  -4   0    3.44    1.67   0
 -11   4   0    9.33    2.16   0
 -11  -4   0    1.95    1.56   0
  11   4   0    2.48    1.53   0
 -12  -4   0   98.81    2.08   0
 -12   4   0   97.73    2.17   0
  12   4   0  100.14    2.20   0
  12  -4   0   99.68    2.65   0
   1   5   0  550.98    0.48   0
  -1   5   0  544.68    1.12   0
   1  -5   0  478.73    1.09   0
  -2   5   0 1508.79    1.96   0
   2  -5   0 1375.46    1.88   0
  -3   5   0    1.91    0.81   0
   3  -5   0    4.35    1.11   0
  -3  -5   0    1.26    0.26   0
   3   5   0    1.01    0.28   0
   4   5   0  676.00    1.01   0
   4  -5   0  657.03    1.82   0
  -4  -5   0  671.30    1.02   0
  -4   5   0  673.56    1.85   0
   5  -5   0    3.25    0.98   0
  -5   5   0    1.91    0.99   0
  -5  -5   0    3.70    0.60   0
   5   5   0    3.82    0.56   0
   6  -5   0  489.63    2.19   0
  -6  -5   0  463.32    1.42   0
   6   5   0  461.01    1.39   0
  -6   5   0  485.57    1.93   0
   7  -5   0    1.62    1.22   0
   7   5   0    1.97    0.68   0
  -7   5   0    2.43    1.75   0
  -7  -5   0    1.62    0.97   0
  -8  -5   0   11.78    1.14   0
   8  -5   0    8.56    1.36   0
   8   5   0    9.76    1.05   0
  -8   5   0    9.50    1.38   0
   9  -5   0   18.75    1.55   0
  -9  -5   0   14.68    1.46   0
  -9   5   0   17.30    1.98   0
   9   5   0   17.60    1.42   0
 -10   5   0   25.58    1.62   0
 -10  -5   0   29.29    1.52   0
  10  -5   0   29.63    2.27   0
  10   5   0   26.43    1.41   0
  11  -5   0    4.34    1.75   0
  11   5   0    5.26    1.61   0
 -11  -5   0    2.53    1.53   0
 -11   5   0    0.75    2.17   0
  12  -5   0   35.16    2.91   0
  12   5   0   36.36    1.46   0
 -12  -5   0   37.22    1.70   0
 -12   5   0   35.02    2.22   0
   0   6   0  584.85    0.97   0
   0  -6   0  551.41    0.97   0
  -1   6   0   48.59    0.56   0
   1  -6   0   49.53    0.77   0
   1   6   0   50.66    0.28   0
   2  -6   0 3953.32    3.37   0
  -2   6   0 3765.93    3.26   0
  -3   6   0    3.09    0.84   0
   3  -6   0    3.91    0.86   0
  -4  -6   0  775.44    0.90   0
   4  -6   0  714.79    1.91   0
  -4   6   0  736.66    2.15   0
   4   6   0  769.17    0.90   0
   5  -6   0    2.42    0.95   0
  -5  -6   0    2.51    0.60   0
  -5   6   0    5.63    1.36   0
   5   6   0    1.27    0.48   0
  -6   6   0  315.95    2.12   0
   6  -6   0  296.95    2.08   0
  -6  -6   0  313.24    1.12   0
   6   6   0  323.81    1.12   0
  -7   6   0    4.13    1.27   0
   7  -6   0    9.91    1.72   0
  -7  -6   0    6.50    0.86   0
   7   6   0    6.52    0.61   0
   8  -6   0  831.53    3.30   0
   8   6   0  901.16    2.25   0
  -8   6   0  879.58    3.01   0
  -8  -6   0  852.85    2.23   0
  -9  -6   0    3.63    1.23   0
  -9   6   0    8.49    2.23   0
   9  -6   0    3.27    2.09   0
   9   6   0    3.25    1.31   0
  10   6   0  192.64    1.48   0
  10  -6   0  198.70    2.22   0
 -10   6   0  194.60    2.22   0
 -10  -6   0  190.40    1.71   0
 -11  -6   0    4.86    1.39   0
  11   6   0    4.33    1.44   0
 -11   6   0   11.62    2.38   0
  11  -6   0    5.15    2.19   0
 -12  -6   0   73.48    1.93   0
 -12   6   0   74.35    2.34   0
  12  -6   0   75.94    2.76   0
  12   6   0   57.60    1.41   0
   1   7   0    9.71    0.28   0
  -1   7   0    8.12    0.75   0
   1  -7   0   10.63    0.80   0
  -2   7   0  110.34    0.92   0
   2  -7   0  112.30    1.22   0
   3  -7   0  130.05    1.36   0
  -3   7   0  127.17    1.07   0
  -4   7   0    1.34    1.36   0
   4  -7   0    0.27    1.32   0
  -5  -7   0  181.37    0.63   0
   5   7   0  180.74    0.63   0
   5  -7   0  187.44    1.50   0
  -5   7   0  187.96    1.78   0
   6   7   0  220.44    0.86   0
  -6  -7   0  223.27    0.86   0
  -6   7   0  230.48    2.04   0
   6  -7   0  223.35    2.04   0
   7  -7   0   21.35    1.28   0
  -7  -7   0   19.16    0.85   0
   7   7   0   18.65    0.80   0
  -7   7   0   18.43    1.81   0
  -8  -7   0    4.44    0.91   0
   8   7   0    1.22    0.94   0
  -8   7   0    4.89    2.13   0
   8  -7   0    3.39    1.51   0
  -9   7   0   -0.65    1.53   0
   9   7   0    0.34    1.04   0
   9  -7   0    2.93    1.95   0
  -9  -7   0    0.88    0.99   0
  10  -7   0   -1.81    2.17   0
 -10  -7   0    4.79    1.21   0
 -10   7   0    6.25    1.63   0
  10   7   0    5.94    1.15   0
  11  -7   0   11.33    1.70   0
  11   7   0    4.97    1.07   0
 -11  -7   0    5.29    1.36   0
 -11   7   0    5.18    2.20   0
   0   8   0  155.59    0.73   0
   0  -8   0  153.40    0.78   0
   1   8   0    5.97    0.32   0
   1  -8   0    7.24    0.77   0
  -1   8   0    3.75    0.71   0
   2  -8   0 2233.60    2.85   0
  -2   8   0 2260.01    2.86   0
   3  -8   0  480.13    1.60   0
  -3   8   0  534.43    1.81   0
  -4   8   0  871.39    2.48   0
   4  -8   0  876.93    2.25   0
  -5   8   0    6.22    1.21   0
   5  -8   0    4.70    1.18   0
  -6  -8   0  430.88    0.92   0
   6  -8   0  415.92    2.39   0
   6   8   0  423.14    0.91   0
  -6   8   0  421.47    2.10   0
  -7   8   0   23.44    1.41   0
   7  -8   0   22.38    1.40   0
   7   8   0   22.41    0.73   0
  -7  -8   0   22.77    0.75   0
  -8   8   0  667.30    2.91   0
  -8  -8   0  627.84    1.64   0
   8  -8   0  633.70    2.90   0
   8   8   0  652.71    1.76   0
  -9  -8   0   38.95    1.06   0
  -9   8   0   48.68    2.44   0
   9   8   0   33.66    0.99   0
   9  -8   0   39.13    1.84   0
 -10   8   0  150.83    2.61   0
  10   8   0   43.21    1.01   0
  10  -8   0  136.08    2.13   0
 -10  -8   0  137.34    1.41   0
  11  -8   0    4.34    2.30   0
 -11  -8   0    6.68    1.28   0
  11   8   0    1.84    0.84   0
 -11   8   0    3.06    1.90   0
  -1   9   0   -0.14    0.83   0
   1  -9   0    0.44    0.63   0
   1   9   0   -0.03    0.36   0
   2  -9   0  188.35    1.11   0
  -2   9   0  202.84    1.11   0
  -3   9   0   40.23    1.26   0
   3  -9   0   37.05    0.96   0
   4  -9   0   27.31    1.31   0
  -4   9   0   22.51    1.29   0
   5  -9   0   37.63    1.28   0
  -5   9   0   38.55    1.29   0
  -6   9   0   45.18    1.38   0
   6  -9   0   44.82    1.86   0
  -7   9   0  267.57    2.08   0
   7  -9   0  263.56    2.04   0
  -7  -9   0  270.13    0.78   0
  -8   9   0   65.13    1.78   0
  -8  -9   0   62.62    0.81   0
   8  -9   0   62.74    1.80   0
  -9  -9   0   13.17    0.86   0
   9   9   0    2.06    0.54   0
  -9   9   0    9.96    1.76   0
   9  -9   0   11.98    1.67   0
  10  -9   0   -1.97    1.82   0
 -10   9   0    1.40    1.79   0
  10   9   0   -0.49    0.68   0
 -10  -9   0    2.32    0.90   0
  11  -9   0    4.17    1.97   0
  11   9   0    0.69    0.81   0
 -11  -9   0    2.74    1.12   0
 -11   9   0    6.64    2.63   0
   0 -10   0 4716.06    3.40   0
   0  10   0 4825.10    3.33   0
  -1  10   0    1.62    0.94   0
   1  10   0    0.37    0.38   0
   1 -10   0    2.50    0.92   0
  -2  10   0 1036.61    2.11   0
   2 -10   0  994.81    2.09   0
  -3  10   0    2.61    0.90   0
   3 -10   0    5.22    1.30   0
  -4  10   0  156.64    1.47   0
   4 -10   0  158.91    1.45   0
   5 -10   0    1.01    1.70   0
  -5  10   0   -0.37    1.70   0
  -6  10   0  785.87    2.83   0
   6 -10   0  817.29    3.13   0
  -7  10   0   -1.31    1.97   0
   7 -10   0    2.94    1.53   0
   8 -10   0  400.54    2.61   0
  -8  10   0  404.03    3.12   0
  -9  10   0   20.04    2.41   0
  -9 -10   0   15.39    0.61   0
   9 -10   0   18.61    2.25   0
  10 -10   0   16.53    2.66   0
 -10  10   0   12.99    1.96   0
 -10 -10   0   17.95    0.74   0
   1 -11   0  238.10    1.36   0
  -1  11   0  247.15    1.27   0
   1  11   0  243.02    0.72   0
   2 -11   0  132.54    1.34   0
  -2  11   0  144.25    1.35   0
   3 -11   0  122.36    1.53   0
  -3  11   0  133.86    1.51   0
  -4  11   0    5.64    1.50   0
   4 -11   0    5.67    1.51   0
   5 -11   0   11.72    1.29   0
  -5  11   0    9.26    1.75   0
   6 -11   0   63.73    1.63   0
  -6  11   0   72.11    1.66   0
   7 -11   0   21.11    2.15   0
  -7  11   0   19.57    2.12   0
  -8  11   0   15.41    2.40   0
   8 -11   0   13.96    1.73   0
  -9  11   0    0.59    2.57   0
   9 -11   0   -2.35    2.47   0
 -10  11   0    2.77    2.76   0
  10 -11   0    1.69    2.70   0
   0  12   0 4797.54    3.74   0
   0 -12   0 4645.34    3.75   0
  -1  12   0    2.95    0.89   0
   1 -12   0    5.67    0.97   0
   1  12   0    4.24    0.46   0
   2 -12   0  344.45    1.74   0
  -2  12   0  354.67    1.69   0
   3 -12   0   75.28    1.49   0
  -3  12   0   80.91    1.51   0
   4 -12   0  205.90    1.62   0
  -4  12   0  217.18    1.61   0
   5 -12   0   35.58    1.79   0
  -5  12   0   36.98    1.35   0
  -6  12   0  557.69    2.65   0
   6 -12   0  520.35    2.98   0
   7 -12   0   -4.66    2.16   0
  -7  12   0    0.26    2.01   0
   8 -12   0  209.54    2.42   0
  -8  12   0  227.38    2.90   0
   9 -12   0    6.35    2.30   0
  -9  12   0    8.09    2.31   0
  -1  13   0  112.28    1.14   0
   1  13   0  108.83    0.53   0
   1 -13   0  109.92    1.22   0
   2 -13   0   25.06    1.30   0
  -2  13   0   26.98    1.20   0
   3 -13   0    5.01    1.37   0
  -3  13   0    6.37    1.31   0
   4 -13   0   22.10    1.25   0
  -4  13   0   20.91    1.63   0
   5 -13   0    1.50    1.37   0
  -5  13   0    3.97    1.81   0
   6 -13   0   19.49    1.51   0
  -6  13   0   21.72    1.96   0
   7 -13   0    1.61    1.60   0
  -7  13   0    2.92    1.61   0
  -8  13   0    3.44    2.41   0
   8 -13   0    0.61    2.19   0
   0  14   0  461.69    1.36   0
   1  14   0    5.76    0.23   0
  -1  14   0   22.39    0.88   0
   1 -14   0   20.20    0.97   0
   2 -14   0  317.39    1.78   0
  -2  14   0  332.05    1.72   0
   3 -14   0   11.13    1.51   0
  -3  14   0   11.18    1.31   0
   4 -14   0  369.42    2.34   0
  -4  14   0  374.42    2.32   0
   5 -14   0   14.06    1.40   0
  -5  14   0   17.79    1.37   0
   6 -14   0  147.95    2.46   0
  -6  14   0  153.14    1.95   0
  -7  14   0   24.08    1.73   0
   7 -14   0   27.30    2.34   0
   8 -14   0   36.75    2.62   0
  -8  14   0   45.18    2.59   0
   1 -15   0    9.17    1.10   0
  -1  15   0    3.01    0.70   0
   2 -15   0    3.09    1.27   0
  -2  15   0    4.12    1.09   0
   3 -15   0    2.46    1.48   0
  -3  15   0    5.09    1.26   0
   4 -15   0    9.17    1.65   0
  -4  15   0   10.79    1.26   0
  -5  15   0   -2.56    1.79   0
   5 -15   0   -1.64    1.85   0
   6 -15   0    4.48    1.49   0
  -6  15   0    8.22    1.83   0
   7 -15   0    5.03    1.73   0
  -7  15   0    5.22    2.27   0
   0  16   0    3.02    0.52   0
  -1  16   0    0.06    0.65   0
   2 -16   0  160.42    1.57   0
  -2  16   0   23.29    0.95   0
  -3  16   0   -4.18    1.13   0
   3 -16   0   -1.85    1.37   0
   4 -16   0  107.10    1.91   0
  -4  16   0   87.69    1.43   0
  -5  16   0   15.65    1.76   0
   5 -16   0   17.45    1.99   0
  -6  16   0   54.64    1.75   0
  -1  17   0    0.99    0.66   0
  -2  17   0   -0.81    0.87   0
   2 -17   0    0.10    1.27   0
  -3  17   0    0.40    1.11   0
   3 -17   0    4.00    1.48   0
   4 -17   0   17.17    1.37   0
  -4  17   0    3.43    0.99   0
 -12   0   1    2.62    1.69   0
  12   0  -1    0.74    1.66   0
  11   0  -1  339.93    2.37   0
 -11   0   1  327.02    2.78   0
  10   0  -1    0.36    1.35   0
 -10   0   1    2.34    1.27   0
   9   0  -1    4.52    1.21   0
  -9   0   1    6.61    1.21   0
   8   0  -1    1.06    1.17   0
  -8   0   1    1.75    1.21   0
   7   0  -1 5524.47    5.22   0
  -7   0   1 5347.06    5.17   0
   6   0  -1    7.56    1.37   0
  -6   0   1    8.02    1.01   0
  -5   0   1  782.15    1.95   0
   5   0  -1  766.54    1.74   0
  -4   0   1    1.16    0.66   0
   4   0  -1    0.23    0.65   0
   3   0  -1 1772.31    1.91   0
  -3   0   1 1715.91    1.83   0
   2   0  -1    0.70    0.44   0
  -2   0   1    0.35    0.44   0
   2   0   1    0.36    0.52   0
  -2   0  -1   -0.18    0.53   0
  -4   0  -1    0.33    1.03   0
   4   0   1    1.02    0.71   0
  -5   0  -1 2336.74    3.10   0
   5   0   1 2409.61    2.95   0
  -6   0  -1    0.21    0.95   0
   6   0   1    2.55    0.89   0
  -7   0  -1 2268.33    3.81   0
   7   0   1 2261.62    3.74   0
   8   0   1    5.20    1.67   0
  -8   0  -1    1.66    1.71   0
  -9   0  -1  467.33    2.68   0
   9   0   1  483.94    2.29   0
  10   0   1    2.03    1.46   0
 -10   0  -1    9.02    2.01   0
  11   0   1  211.61    2.60   0
 -11   0  -1  213.46    2.63   0
  12   0   1    0.91    1.68   0
 -12   0  -1   -0.21    2.16   0
  12  -1  -1    1.16    2.17   0
  12   1  -1    3.22    2.14   0
 -12   1   1    1.86    1.62   0
 -12  -1   1   -0.12    1.59   0
 -11  -1   1   30.63    1.95   0
  11   1  -1   34.76    1.94   0
 -11   1   1   35.09    2.03   0
  11  -1  -1   30.37    1.62   0
  10   1  -1    1.84    1.70   0
 -10   1   1    1.81    1.92   0
 -10  -1   1    0.28    1.29   0
  10  -1  -1   -0.03    1.38   0
   9   1  -1   25.19    1.69   0
  -9   1   1   22.25    1.32   0
   9  -1  -1   25.27    1.28   0
  -9  -1   1   24.45    1.32   0
   8  -1  -1   11.47    1.25   0
  -8   1   1   15.29    1.27   0
  -8  -1   1   13.77    1.13   0
   8   1  -1   15.09    1.49   0
   7  -1  -1   29.02    1.15   0
  -7   1   1   31.60    1.16   0
  -7  -1   1   29.07    1.04   0
   7   1  -1   30.91    1.04   0
  -6   1   1    0.92    0.93   0
   6  -1  -1    0.72    0.92   0
   6   1  -1    2.72    1.10   0
  -6  -1   1    0.24    1.20   0
   5  -1  -1   35.31    1.26   0
   5   1  -1   35.35    0.77   0
  -5  -1   1   34.01    0.80   0
  -5   1   1   31.60    1.26   0
   4  -1  -1  607.49    1.60   0
   4   1  -1  606.05    1.39   0
  -4   1   1  607.19    1.61   0
  -4  -1   1  612.01    1.42   0
  -3   1   1  371.05    1.08   0
  -3  -1   1  354.18    0.89   0
   3  -1  -1  355.96    1.06   0
   3   1  -1  358.17    1.01   0
  -2  -1   1   24.86    0.42   0
   2   1  -1   27.24    0.55   0
   2  -1  -1   26.90    0.53   0
  -2   1   1   29.00    0.54   0
  -1   1   1  331.58    0.61   0
   1  -1  -1  343.18    0.62   0
  -1  -1   1  342.19    0.50   0
   1   1  -1  340.40    0.53   0
   0  -1  -1   89.72    0.34   0
   0   1   1   95.09    0.34   0
   1  -1   1  251.06    0.76   0
  -1   1  -1  246.53    0.65   0
   1   1   1  250.34    0.56   0
  -1  -1  -1  268.47    0.58   0
   2  -1   1  719.98    1.34   0
  -2   1  -1  740.56    1.26   0
   2   1   1  715.58    1.10   0
  -2  -1  -1  729.24    1.12   0
   3  -1   1  118.69    0.80   0
  -3  -1  -1  122.37    0.70   0
   3   1   1  119.77    0.82   0
  -3   1  -1  122.61    0.81   0
  -4   1  -1  515.87    1.66   0
   4   1   1  530.99    1.46   0
  -4  -1  -1  549.95    1.35   0
   4  -1   1  533.70    1.67   0
  -5   1  -1  110.10    1.34   0
   5  -1   1  102.90    1.06   0
  -5  -1  -1  108.56    0.95   0
   5   1   1  104.99    0.93   0
  -6   1  -1  521.70    2.07   0
   6  -1   1  546.33    2.09   0
   6   1   1  506.73    1.87   0
  -6  -1  -1  505.03    1.65   0
   7   1   1  384.48    1.99   0
   7  -1   1  371.02    1.82   0
  -7   1  -1  368.42    1.85   0
  -7  -1  -1  364.53    1.67   0
  -8  -1  -1   15.59    1.31   0
   8   1   1   18.87    1.73   0
  -8   1  -1   16.22    1.36   0
   8  -1   1   19.67    1.33   0
  -9   1  -1  372.81    2.15   0
   9   1   1  385.65    2.42   0
  -9  -1  -1  377.62    2.06   0
   9  -1   1  384.26    2.55   0
 -10   1  -1   12.86    1.54   0
  10   1   1   14.04    1.74   0
 -10  -1  -1   15.59    1.41   0
  10  -1   1   11.11    2.04   0
 -11   1  -1    2.90    1.61   0
 -11  -1  -1   -0.03    1.53   0
  11  -1   1    1.41    1.58   0
  11   1   1    1.62    1.53   0
 -12   1  -1    0.35    2.22   0
 -12  -1  -1    0.77    1.64   0
  12   1   1   -1.91    2.16   0
  12  -1   1   -2.31    2.41   0
 -12   2   1    5.39    2.40   0
  12   2  -1    4.35    1.52   0
  12  -2  -1    1.05    2.38   0
 -12  -2   1    1.87    1.50   0
  11   2  -1  293.96    2.19   0
  11  -2  -1  299.01    2.77   0
 -11  -2   1  277.17    2.64   0
 -11   2   1  306.96    2.51   0
 -10  -2   1   76.68    1.86   0
 -10   2   1   78.98    1.69   0
  10   2  -1   78.93    1.41   0
  10  -2  -1   79.86    1.66   0
  -9   2   1   83.80    2.00   0
   9   2  -1   92.24    1.35   0
   9  -2  -1   84.84    1.47   0
  -9  -2   1   88.37    1.29   0
   8   2  -1    6.53    1.05   0
   8  -2  -1    5.16    1.23   0
  -8  -2   1    9.12    1.33   0
  -8   2   1    8.75    1.69   0
  -7   2   1 3477.84    4.73   0
   7  -2  -1 3364.07    4.36   0
  -7  -2   1 3156.04    3.95   0
   7   2  -1 3363.13    4.02   0
   6   2  -1   11.40    0.84   0
   6  -2  -1   11.01    1.10   0
  -6   2   1   19.55    1.55   0
  -6  -2   1   12.24    0.86   0
  -5  -2   1 2243.00    2.62   0
   5  -2  -1 2111.68    2.90   0
  -5   2   1 2159.52    2.95   0
   5   2  -1 2078.63    2.43   0
  -4   2   1  409.75    1.52   0
   4   2  -1  409.15    1.13   0
   4  -2  -1  407.60    1.52   0
  -4  -2   1  403.86    1.15   0
   3   2  -1  130.64    0.67   0
  -3  -2   1  130.73    0.60   0
   3  -2  -1  127.31    1.01   0
  -3   2   1  130.34    0.87   0
   0   2  -1    5.21    0.42   0
   0  -2  -1   10.23    0.30   0
   0   2   1    6.52    0.29   0
   0  -2   1    5.42    0.44   0
   4  -2   1 3207.94    3.39   0
   4   2   1 3233.11    2.71   0
  -4   2  -1 3131.05    3.23   0
  -4  -2  -1 3422.42    2.85   0
  -5   2  -1 1770.52    2.96   0
   5   2   1 1717.76    2.45   0
   5  -2   1 1678.42    2.92   0
  -5  -2  -1 1792.51    2.51   0
   6  -2   1  174.89    1.35   0
   6   2   1  182.48    1.40   0
  -6  -2  -1  170.78    1.15   0
  -6   2  -1  173.32    1.72   0
   7  -2   1 1308.48    3.04   0
  -7  -2  -1 1296.56    2.63   0
   7   2   1 1363.76    2.89   0
  -7   2  -1 1356.57    3.34   0
  -8   2  -1  214.03    2.09   0
   8   2   1  216.81    1.86   0
  -8  -2  -1  212.64    1.59   0
   8  -2   1  208.55    1.74   0
  -9   2  -1  588.63    2.92   0
   9   2   1  615.89    2.68   0
   9  -2   1  575.57    2.51   0
  -9  -2  -1  596.76    2.36   0
 -10  -2  -1   24.66    1.37   0
  10  -2   1   26.09    2.20   0
 -10   2  -1   25.83    2.25   0
  10   2   1   28.33    1.84   0
  11  -2   1  211.27    2.69   0
 -11   2  -1  192.26    2.87   0
 -11  -2  -1  194.32    2.03   0
  11   2   1  199.87    2.05   0
 -12  -2  -1    5.79    1.55   0
  12  -2   1    9.63    1.77   0
  12   2   1    8.96    2.06   0
 -12   2  -1    8.19    2.28   0
  12   3  -1   11.11    1.45   0
 -12   3   1    7.91    2.35   0
  12  -3  -1    7.40    2.57   0
 -12  -3   1    8.49    1.97   0
  11  -3  -1   60.01    1.82   0
 -11   3   1   57.69    1.85   0
  11   3  -1   61.48    1.51   0
 -11  -3   1   58.40    1.49   0
  10  -3  -1    3.90    1.56   0
  10   3  -1    4.75    1.19   0
 -10  -3   1    2.91    1.21   0
 -10   3   1    7.60    2.12   0
   9  -3  -1   46.75    1.46   0
  -9   3   1   44.20    1.49   0
   9   3  -1   45.95    1.21   0
  -9  -3   1   41.51    1.21   0
  -8  -3   1   21.95    1.06   0
   8  -3  -1   26.37    1.74   0
   8   3  -1   22.29    1.31   0
  -8   3   1   23.12    1.27   0
   7  -3  -1   26.80    1.59   0
  -7   3   1   22.91    1.25   0
  -7  -3   1   25.84    1.23   0
   7   3  -1   24.95    1.21   0
   6   3  -1   35.55    0.75   0
  -6   3   1   33.34    1.10   0
   6  -3  -1   35.40    1.07   0
  -6  -3   1   32.81    1.04   0
  -5  -3   1 1369.59    2.01   0
   5  -3  -1 1340.24    2.47   0
  -5   3   1 1285.80    2.67   0
   5   3  -1 1366.18    1.99   0
  -4  -3   1  261.98    0.94   0
   4  -3  -1  267.40    1.21   0
  -4   3   1  270.71    1.22   0
   4   3  -1  265.16    0.91   0
  -3   3   1  227.87    1.23   0
  -3  -3   1  224.06    0.71   0
   3   3  -1  228.25    0.68   0
   3  -3  -1  236.35    1.23   0
  -2   3   1    8.46    0.63   0
   2  -3  -1    6.29    0.84   0
   2   3  -1    7.16    0.31   0
  -2  -3   1    7.42    0.40   0
  -1   3   1   34.02    0.65   0
   1  -3  -1   35.17    0.49   0
   1   3  -1   36.10    0.33   0
   0  -3   1    2.34    0.52   0
   0   3   1    1.39    0.34   0
   0  -3  -1    1.24    0.34   0
   0   3  -1    1.81    0.50   0
  -1   3  -1  107.86    0.70   0
  -1  -3  -1  101.31    0.31   0
   1  -3   1  103.83    0.65   0
   2   3   1   92.97    0.44   0
  -2  -3  -1   92.32    0.44   0
   2  -3   1   92.73    1.01   0
  -2   3  -1   89.95    0.81   0
   3   3   1   30.58    0.54   0
  -3   3  -1   25.48    1.12   0
   3  -3   1   32.09    0.82   0
  -3  -3  -1   28.43    0.56   0
  -4   3  -1  676.63    1.75   0
   4   3   1  632.63    1.31   0
   4  -3   1  624.74    1.92   0
  -4  -3  -1  641.06    1.24   0
   5   3   1    2.05    0.81   0
  -5  -3  -1   30.75    0.66   0
   5  -3   1    3.79    1.30   0
  -5   3  -1    2.17    1.39   0
   6  -3   1  162.49    1.35   0
   6   3   1  172.85    1.27   0
  -6   3  -1  171.26    1.71   0
  -6  -3  -1  165.75    1.31   0
   7  -3   1  145.80    1.55   0
  -7   3  -1  148.50    1.94   0
  -7  -3  -1  141.95    1.45   0
   7   3   1  156.48    1.38   0
  -8  -3  -1   12.63    1.35   0
   8  -3   1   14.09    1.27   0
  -8   3  -1   14.83    1.80   0
   8   3   1   12.51    1.31   0
  -9   3  -1   82.72    2.08   0
   9   3   1   84.13    1.66   0
   9  -3   1   87.05    1.61   0
  -9  -3  -1   87.62    1.73   0
  10   3   1    5.30    1.64   0
 -10   3  -1    6.70    2.08   0
 -10  -3  -1    7.06    1.76   0
  10  -3   1    5.61    1.98   0
 -11  -3  -1    0.88    1.65   0
  11  -3   1   -0.39    2.32   0
 -11   3  -1   -2.07    1.70   0
  11   3   1   -0.57    1.30   0
  12  -3   1   -0.12    1.79   0
 -12  -3  -1    1.81    1.90   0
 -12   3  -1   -0.36    1.90   0
  12   3   1   -2.96    2.00   0
 -12   4   1   -0.66    1.92   0
  12   4  -1   -2.65    1.42   0
 -12  -4   1   -1.02    1.35   0
  12  -4  -1    5.33    2.57   0
  11  -4  -1  120.24    2.10   0
  11   4  -1  109.94    1.56   0
 -11   4   1  113.67    2.66   0
 -11  -4   1  109.88    1.89   0
  10  -4  -1   56.36    1.78   0
 -10  -4   1   57.38    1.61   0
 -10   4   1   58.65    2.22   0
  10   4  -1   55.56    1.32   0
   9   4  -1  976.79    2.60   0
  -9  -4   1  945.85    2.57   0
   9  -4  -1  973.72    3.65   0
  -9   4   1 1001.01    3.33   0
  -8   4   1    1.64    1.28   0
  -8  -4   1    3.56    1.22   0
   8   4  -1    0.96    0.88   0
   8  -4  -1    3.46    1.22   0
   7  -4  -1  305.65    1.77   0
   7   4  -1  303.46    1.51   0
  -7   4   1  302.59    1.79   0
  -7  -4   1  302.82    1.50   0
  -6   4   1   27.08    1.13   0
   6   4  -1   26.26    0.71   0
   6  -4  -1   22.60    1.54   0
  -6  -4   1   26.55    1.00   0
  -5   4   1 2342.09    3.50   0
   5  -4  -1 2441.39    3.34   0
  -5  -4   1 2395.75    2.42   0
   5   4  -1 2316.89    2.29   0
   4   4  -1 1157.34    1.43   0
   4  -4  -1 1083.36    2.11   0
  -4   4   1 1139.61    2.17   0
  -4  -4   1 1156.40    1.45   0
  -3   4   1 6674.18    4.33   0
   3  -4  -1 6262.61    4.15   0
  -2   4   1    0.36    0.54   0
  -2  -4   1    0.66    0.31   0
   2   4  -1    1.03    0.23   0
   2  -4  -1    1.44    0.61   0
   1  -4  -1 2048.37    1.77   0
   1   4  -1 2041.73    1.24   0
  -1   4   1 1954.36    1.75   0
   0   4  -1  241.85    0.62   0
   0  -4  -1  241.22    0.57   0
   0   4   1  249.62    0.57   0
   0  -4   1  248.61    0.65   0
  -1  -4  -1  913.10    0.58   0
   1  -4   1  908.71    1.32   0
  -1   4  -1  865.03    1.30   0
  -2   4  -1 2992.63    2.67   0
   2  -4   1 2843.25    2.62   0
  -3   4  -1 7075.87    4.74   0
   3  -4   1 6807.62    4.67   0
   4   4   1   92.34    0.69   0
   4  -4   1   92.73    1.13   0
  -4  -4  -1   91.40    0.69   0
  -4   4  -1   90.73    1.15   0
   5   4   1 1063.23    1.79   0
  -5   4  -1 1044.38    2.43   0
   5  -4   1 1012.37    2.37   0
  -5  -4  -1 1069.36    1.78   0
  -6  -4  -1  161.70    1.25   0
  -6   4  -1  164.52    1.44   0
   6   4   1  168.98    1.24   0
   6  -4   1  155.96    1.76   0
   7   4   1  185.61    1.42   0
   7  -4   1  179.41    1.62   0
  -7  -4  -1  176.89    1.40   0
  -7   4  -1  179.03    1.64   0
   8  -4   1    7.96    1.34   0
  -8   4  -1    1.99    1.77   0
  -8  -4  -1    3.86    1.30   0
   8   4   1    0.79    1.19   0
   9   4   1  809.60    2.53   0
   9  -4   1  814.14    3.14   0
  -9   4  -1  790.01    3.54   0
  -9  -4  -1  810.58    2.73   0
  10   4   1    3.80    1.45   0
  10  -4   1    1.30    1.99   0
 -10  -4  -1    2.92    1.16   0
 -10   4  -1    2.46    1.96   0
  11  -4   1  110.05    2.68   0
 -11   4  -1  107.52    2.12   0
 -11  -4  -1  108.02    1.95   0
  11   4   1  119.51    2.09   0
 -12   4  -1    3.87    1.98   0
  12   4   1    8.37    1.80   0
 -12  -4  -1   10.39    1.81   0
  12  -4   1    8.06    1.92   0
 -12   5   1    0.60    2.02   0
  12  -5  -1   -1.01    2.00   0
  12   5  -1    3.40    1.74   0
 -12  -5   1   -0.88    1.28   0
  11  -5  -1   36.33    1.74   0
  11   5  -1   39.72    1.68   0
 -11   5   1   38.24    2.28   0
 -11  -5   1   37.84    1.30   0
  10   5  -1    2.62    1.45   0
 -10  -5   1    0.86    1.06   0
  10  -5  -1    5.64    2.06   0
 -10   5   1    3.62    1.98   0
   9  -5  -1   82.61    1.75   0
  -9   5   1   88.25    1.77   0
  -9  -5   1   85.82    1.59   0
   9   5  -1   84.59    1.55   0
  -8   5   1   11.88    1.44   0
   8   5  -1   13.60    1.14   0
   8  -5  -1   15.27    1.86   0
  -8  -5   1   14.13    1.10   0
   7  -5  -1  198.24    1.62   0
  -7  -5   1  189.89    1.27   0
  -7   5   1  190.11    1.63   0
   7   5  -1  202.25    1.27   0
   6   5  -1   26.29    0.62   0
  -6   5   1   27.59    1.07   0
   6  -5  -1   21.41    1.53   0
  -6  -5   1   27.20    0.88   0
  -5  -5   1   30.62    0.65   0
  -5   5   1   27.96    1.43   0
   5   5  -1   31.20    0.58   0
   5  -5  -1   31.82    1.04   0
   4  -5  -1  122.14    1.44   0
  -4  -5   1  123.47    0.61   0
  -4   5   1  123.12    1.43   0
   4   5  -1  124.27    0.63   0
  -3  -5   1 1254.92    1.07   0
   3  -5  -1 1168.94    2.03   0
   3   5  -1 1257.04    1.03   0
  -3   5   1 1204.54    2.21   0
   2  -5  -1   10.11    0.86   0
  -2   5   1   11.16    0.57   0
   2   5  -1   10.01    0.24   0
   1  -5  -1   19.15    0.49   0
  -1   5   1   19.82    0.59   0
   1   5  -1   18.96    0.33   0
   0  -5   1  204.93    0.75   0
   0   5   1  214.11    0.58   0
   0   5  -1  209.32    0.71   0
   0  -5  -1  207.08    0.60   0
  -1   5  -1  131.37    0.87   0
  -1  -5  -1  121.92    0.30   0
   1   5   1  133.28    0.29   0
   1  -5   1  123.22    0.89   0
  -2   5  -1   72.83    1.12   0
   2  -5   1   75.57    0.85   0
   3  -5   1   44.69    0.95   0
  -3   5  -1   48.55    0.95   0
  -3  -5  -1   48.79    0.38   0
   4   5   1   57.87    0.53   0
   4  -5   1   55.44    1.39   0
  -4   5  -1   60.72    1.04   0
  -4  -5  -1   57.06    0.53   0
   5  -5   1   -1.61    1.40   0
  -5  -5  -1    0.56    0.63   0
   5   5   1    7.93    0.65   0
  -5   5  -1    0.79    1.42   0
  -6   5  -1  105.50    1.74   0
  -6  -5  -1  105.43    1.07   0
   6   5   1  111.65    1.04   0
   6  -5   1  109.66    1.38   0
  -7  -5  -1   49.28    0.85   0
   7  -5   1   52.12    1.76   0
   7   5   1   50.70    1.03   0
  -7   5  -1   56.77    1.40   0
  -8   5  -1    8.29    1.35   0
   8  -5   1    4.17    1.87   0
  -8  -5  -1    8.34    1.14   0
   8   5   1    7.88    1.14   0
   9  -5   1    1.98    2.03   0
  -9  -5  -1    1.41    1.41   0
   9   5   1   -0.91    1.04   0
  -9   5  -1   -2.30    1.95   0
  10   5   1    0.12    1.02   0
 -10   5  -1    2.19    2.23   0
  10  -5   1   -3.83    2.19   0
 -10  -5  -1   -0.01    1.05   0
 -11   5  -1    9.89    1.83   0
  11   5   1    9.42    1.53   0
  11  -5   1    8.08    2.24   0
 -11  -5  -1    6.76    1.73   0
 -12   5  -1    3.16    2.13   0
  12   5   1    0.70    1.78   0
  12  -5   1    0.76    2.00   0
 -12  -5  -1    4.09    1.83   0
  12   6  -1    1.38    1.39   0
 -12   6   1    1.18    2.01   0
  12  -6  -1    4.56    1.96   0
 -12  -6   1    2.29    1.65   0
 -11   6   1   53.66    2.45   0
  11  -6  -1   54.23    2.35   0
  11   6  -1   52.23    1.53   0
 -11  -6   1   46.54    1.56   0
  10   6  -1    4.57    1.30   0
 -10  -6   1    4.55    1.22   0
  10  -6  -1    3.50    1.64   0
 -10   6   1    2.92    2.27   0
   9   6  -1 1218.74    2.86   0
  -9  -6   1 1163.23    2.82   0
  -9   6   1 1204.23    3.75   0
   9  -6  -1 1221.46    4.13   0
  -8   6   1    0.20    1.37   0
   8   6  -1    4.27    1.05   0
  -8  -6   1   -1.48    1.13   0
   8  -6  -1    1.63    1.44   0
   7  -6  -1   15.70    1.25   0
  -7  -6   1   14.13    0.88   0
   7   6  -1   14.74    0.83   0
  -7   6   1   14.63    1.28   0
  -6  -6   1   59.89    0.82   0
  -6   6   1   59.15    1.67   0
   6   6  -1   59.61    0.79   0
   6  -6  -1   60.98    1.69   0
   5   6  -1 1468.55    1.65   0
   5  -6  -1 1404.03    2.75   0
  -5   6   1 1438.59    2.80   0
  -5  -6   1 1499.72    1.70   0
   4  -6  -1   61.19    1.02   0
   4   6  -1   56.15    0.44   0
  -4  -6   1   59.32    0.49   0
  -4   6   1   62.01    1.02   0
  -2   6   1  150.14    1.10   0
   2   6  -1  150.02    0.36   0
   2   6  -1  155.47    0.34   0
   2  -6  -1  146.06    0.92   0
   1   6  -1  744.26    0.89   0
  -1   6   1  748.88    1.31   0
   1  -6  -1  723.58    1.32   0
   0   6  -1    1.96    0.37   0
   0   6   1    1.33    0.40   0
   0  -6  -1    1.59    0.43   0
   0  -6   1    0.51    0.58   0
   1   6   1  179.89    0.39   0
   1  -6   1  174.23    1.01   0
  -1  -6  -1  173.54    0.37   0
  -1   6  -1  187.97    0.99   0
  -2   6  -1   -0.15    0.99   0
   2  -6   1    1.65    1.02   0
  -3   6  -1 3658.79    3.73   0
   3  -6   1 3353.47    3.59   0
  -4   6  -1   54.14    1.02   0
   4  -6   1   59.21    1.34   0
  -4  -6  -1   56.64    0.46   0
  -5   6  -1 1580.20    3.30   0
  -5  -6  -1 1576.93    1.79   0
   5  -6   1 1515.70    3.01   0
   5   6   1 1615.92    1.88   0
  -6  -6  -1    2.06    0.75   0
  -6   6  -1   -2.43    1.27   0
   6  -6   1    0.77    1.71   0
   6   6   1    0.16    0.73   0
   7  -6   1   37.35    1.34   0
   7   6   1   36.68    0.93   0
  -7  -6  -1   34.87    0.96   0
  -7   6  -1   36.76    1.37   0
  -8  -6  -1    3.03    1.12   0
  -8   6  -1    8.06    1.99   0
   8  -6   1    1.32    1.42   0
   8   6   1    3.93    1.10   0
   9   6   1  838.13    2.59   0
   9  -6   1  833.62    3.29   0
  -9   6  -1  813.46    3.30   0
  -9  -6  -1  762.14    2.24   0
  10   6   1   18.06    1.36   0
  10  -6   1   17.14    1.64   0
 -10   6  -1   18.44    2.17   0
 -10  -6  -1   13.80    1.45   0
  11   6   1   87.90    1.69   0
 -11   6  -1   86.92    2.53   0
  11  -6   1   84.10    2.11   0
 -11  -6  -1   81.53    1.38   0
  11  -7  -1   22.99    1.79   0
  11   7  -1   14.90    1.22   0
 -11   7   1   22.71    1.82   0
 -11  -7   1   22.38    1.39   0
 -10   7   1    2.23    2.29   0
  10  -7  -1   -1.99    2.16   0
  10   7  -1    2.13    1.09   0
 -10  -7   1    1.55    1.18   0
   9   7  -1  133.62    1.32   0
  -9   7   1  133.10    2.48   0
   9  -7  -1  130.56    2.30   0
  -9  -7   1  127.24    1.33   0
   8  -7  -1   16.31    1.53   0
  -8   7   1   18.05    2.10   0
  -8  -7   1   13.94    0.98   0
   8   7  -1   13.63    0.94   0
  -7  -7   1  125.95    1.00   0
  -7   7   1  125.83    1.87   0
   7  -7  -1  124.76    1.87   0
   7   7  -1  121.14    0.95   0
  -6   7   1    6.20    1.22   0
  -6  -7   1    6.76    0.59   0
   6  -7  -1    4.64    1.74   0
   6   7  -1    5.55    0.66   0
  -5  -7   1    9.98    0.49   0
   5   7  -1    9.40    0.44   0
   5  -7  -1   11.12    1.43   0
  -5   7   1    3.70    1.44   0
   4   7  -1  408.51    0.54   0
   4  -7  -1  369.70    1.85   0
  -4   7   1  398.46    1.88   0
  -3   7   1 1567.95    2.51   0
   3  -7  -1 1578.05    2.50   0
   2  -7  -1   11.44    1.02   0
   2   7  -1   11.57    0.22   0
   2   7  -1   12.33    0.22   0
  -2   7   1   11.01    0.96   0
  -1   7   1   10.78    0.69   0
   1   7  -1   10.77    0.42   0
   1  -7  -1   12.06    0.71   0
   0  -7  -1    5.55    0.48   0
   0   7   1    5.64    0.43   0
   0  -7   1    6.53    0.59   0
   0   7  -1    5.46    0.55   0
  -1  -7  -1  556.10    0.64   0
   1   7   1  606.60    0.68   0
  -1   7  -1  560.84    1.31   0
   1  -7   1  578.18    1.48   0
   2  -7   1  174.72    1.06   0
  -2   7  -1  190.04    1.05   0
  -3   7  -1  218.50    1.51   0
   3  -7   1  211.48    1.24   0
  -4   7  -1  143.58    1.31   0
  -4  -7  -1  160.53    0.32   0
  -4  -7  -1  143.64    0.29   0
   4  -7   1  143.27    1.28   0
  -5  -7  -1    5.55    0.47   0
  -5   7  -1    5.87    1.68   0
   5  -7   1   12.74    1.23   0
  -6   7  -1    4.16    1.21   0
   6  -7   1   -0.58    1.20   0
   6   7   1    0.22    0.58   0
  -6  -7  -1   -0.38    0.60   0
  -7  -7  -1   55.48    0.98   0
   7   7   1   56.78    0.97   0
  -7   7  -1   59.21    1.92   0
   7  -7   1   57.58    1.78   0
  -8  -7  -1   45.30    1.04   0
  -8   7  -1   49.21    1.61   0
   8  -7   1   44.32    2.10   0
   8   7   1   46.77    1.12   0
  -9  -7  -1    0.19    1.07   0
   9   7   1   -2.80    1.02   0
  -9   7  -1    3.47    2.11   0
   9  -7   1   -0.34    2.03   0
 -10  -7  -1   11.32    1.27   0
  10  -7   1   12.57    2.09   0
  10   7   1   12.31    1.25   0
 -10   7  -1   13.28    1.77   0
  11  -7   1    2.13    2.29   0
 -11   7  -1    0.66    2.50   0
  11   7   1    0.80    0.82   0
 -11  -7  -1    2.65    1.26   0
  11  -8  -1   37.66    1.97   0
 -11  -8   1   40.27    1.32   0
  11   8  -1    4.57    0.96   0
 -11   8   1   39.04    1.98   0
 -10  -8   1   28.65    1.17   0
  10   8  -1   11.46    0.93   0
  10  -8  -1   30.19    2.30   0
 -10   8   1   28.92    1.71   0
  -9  -8   1  475.05    1.73   0
   9   8  -1  452.20    1.76   0
   9  -8  -1  470.90    2.80   0
  -9   8   1  482.98    2.81   0
   8   8  -1    4.98    0.84   0
  -8  -8   1    3.81    0.92   0
   8  -8  -1    4.55    1.54   0
  -8   8   1    5.26    1.55   0
  -7  -8   1  233.37    1.04   0
   7   8  -1  230.16    0.95   0
   7  -8  -1  237.64    1.87   0
  -7   8   1  239.35    1.95   0
   6  -8  -1    2.13    1.63   0
  -6  -8   1    0.58    0.51   0
   6   8  -1    0.28    0.48   0
  -6   8   1    2.18    1.70   0
   5   8  -1 1578.55    1.00   0
   5  -8  -1 1500.93    3.11   0
  -5   8   1 1585.43    3.37   0
   4  -8  -1   72.96    1.12   0
  -4   8   1   79.77    1.47   0
   3  -8  -1 1366.52    2.53   0
  -3   8   1 1324.17    2.37   0
   2  -8  -1    1.89    0.66   0
   2   8  -1    1.59    0.19   0
  -2   8   1   -0.57    0.89   0
   2   8  -1    1.52    0.20   0
  -1   8   1   33.96    0.73   0
   1   8  -1   34.29    0.42   0
   1  -8  -1   39.72    0.59   0
   0  -8  -1   40.80    0.61   0
   0   8  -1   40.52    0.65   0
   0  -8   1   37.33    0.72   0
   0   8   1   38.95    0.50   0
  -1  -8  -1 1611.52    1.16   0
   1   8   1 1743.87    1.16   0
  -1   8  -1 1735.78    2.30   0
   1  -8   1 1628.73    2.29   0
   2  -8   1  690.18    1.72   0
  -2   8  -1  742.60    1.75   0
   3  -8   1 1490.49    2.79   0
  -3   8  -1 1520.83    2.65   0
   4  -8   1  231.65    1.71   0
  -4   8  -1  251.81    1.49   0
   5  -8   1  592.83    2.24   0
  -5   8  -1  648.28    2.63   0
   6  -8   1   74.15    1.48   0
  -6   8  -1   87.01    1.84   0
  -6  -8  -1   75.11    0.61   0
  -7   8  -1  283.95    2.07   0
  -7  -8  -1  277.00    1.04   0
   7  -8   1  284.47    2.54   0
  -8   8  -1   10.06    2.18   0
   8  -8   1    8.76    1.64   0
  -8  -8  -1    8.12    0.81   0
   8   8   1    8.13    0.88   0
  -9  -8  -1  345.07    1.58   0
  -9   8  -1  369.19    2.67   0
   9  -8   1  363.78    2.64   0
   9   8   1  257.40    1.48   0
 -10  -8  -1   24.40    1.16   0
  10  -8   1   25.34    1.81   0
 -10   8  -1   26.95    2.47   0
  10   8   1    5.40    0.95   0
 -11   8  -1  108.45    2.39   0
 -11  -8  -1   98.92    1.53   0
  11   8   1   12.96    1.03   0
  11  -8   1  105.20    2.28   0
  11  -9  -1    1.70    2.53   0
 -11  -9   1    1.09    1.07   0
  11   9  -1    0.17    0.83   0
 -11   9   1   -0.65    2.61   0
 -10  -9   1    5.79    0.99   0
  10   9  -1    0.65    0.64   0
  10  -9  -1    5.87    1.71   0
 -10   9   1    7.01    2.33   0
  -9   9   1   20.08    2.29   0
   9   9  -1    4.39    0.65   0
   9  -9  -1   13.64    1.70   0
  -9  -9   1   15.17    0.91   0
  -8   9   1  104.41    2.39   0
  -8  -9   1  103.98    0.90   0
   8  -9  -1  102.59    1.85   0
   8   9  -1   70.69    0.75   0
   7  -9  -1   50.31    1.47   0
  -7  -9   1   47.77    0.58   0
   7   9  -1   46.96    0.58   0
  -7   9   1   42.37    1.50   0
  -6   9   1   18.87    1.80   0
   6  -9  -1   18.64    1.30   0
  -5   9   1   28.00    1.22   0
   5  -9  -1   29.77    1.58   0
   4  -9  -1   26.33    1.02   0
  -4   9   1   29.05    1.35   0
  -3   9   1  116.45    1.07   0
   3  -9  -1  114.85    1.08   0
   2  -9  -1   54.34    1.16   0
   2   9  -1   53.58    0.21   0
   2   9  -1   57.32    0.23   0
  -2   9   1   54.35    1.12   0
  -1   9   1   68.78    0.68   0
   1   9  -1   70.43    0.58   0
   1  -9  -1   66.84    0.72   0
   0   9  -1  132.39    0.85   0
   0   9   1  130.07    0.71   0
   0  -9   1  131.96    0.92   0
   0  -9  -1  127.59    0.74   0
   1  -9   1   54.05    1.02   0
  -1   9  -1   56.17    0.96   0
   1   9   1   58.51    0.40   0
  -1  -9  -1   55.94    0.43   0
   2  -9   1    2.83    1.14   0
  -2   9  -1    0.76    0.77   0
   3  -9   1  275.76    1.72   0
  -3   9  -1  298.66    1.72   0
  -4   9  -1  316.88    1.97   0
   4  -9   1  303.69    1.92   0
  -5   9  -1    3.72    1.72   0
   5  -9   1    0.99    1.25   0
  -6   9  -1   90.43    1.90   0
   6  -9   1   83.20    1.52   0
   7  -9   1  129.46    2.16   0
  -7   9  -1  126.94    1.82   0
  -7  -9  -1  129.18    0.67   0
   8  -9   1   20.51    1.57   0
  -8  -9  -1   21.97    0.72   0
  -8   9  -1   20.56    1.60   0
  -9   9  -1   28.28    2.32   0
   9  -9   1   21.06    2.26   0
  -9  -9  -1   23.68    0.89   0
  10  -9   1   -0.82    2.43   0
 -10  -9  -1    0.60    0.87   0
 -10   9  -1    3.30    1.76   0
  10  10  -1   -0.01    0.56   0
  10 -10  -1   17.66    1.89   0
 -10  10   1   18.23    1.90   0
 -10 -10   1   18.56    0.78   0
  -9 -10   1  167.71    0.85   0
  -9  10   1  175.48    2.34   0
   9 -10  -1  171.63    2.34   0
  -8  10   1    7.85    2.11   0
   8 -10  -1    5.57    1.60   0
  -7  10   1  800.92    3.48   0
   7 -10  -1  756.51    3.04   0
  -6  10   1   21.45    1.75   0
   6 -10  -1   20.97    1.89   0
  -5  10   1  932.45    2.76   0
   5 -10  -1  928.47    2.77   0
   4 -10  -1   46.94    1.57   0
  -4  10   1   48.37    1.58   0
  -3  10   1  501.78    1.96   0
   3 -10  -1  468.42    1.73   0
   2 -10  -1  150.14    1.26   0
  -2  10   1  149.00    1.04   0
   1  10  -1 2824.81    2.14   0
  -1  10   1 2723.62    2.97   0
   1 -10  -1 2745.97    2.97   0
   0 -10   1    1.85    0.87   0
   0  10  -1    3.18    0.78   0
   0  10   1    3.21    0.63   0
   0 -10  -1    2.30    0.64   0
   1  10   1 3531.65    1.85   0
   1 -10   1 3348.62    3.56   0
  -1  10  -1 3472.33    3.56   0
  -2  10  -1  505.97    1.64   0
   2 -10   1  478.89    1.64   0
  -3  10  -1  288.49    1.82   0
   3 -10   1  265.05    1.51   0
  -4  10  -1   91.95    1.41   0
   4 -10   1   88.02    1.39   0
  -5  10  -1   65.84    1.40   0
   5 -10   1   65.39    1.39   0
  -6  10  -1   19.23    1.40   0
   6 -10   1   21.58    1.45   0
   7 -10   1  475.53    3.03   0
  -7  10  -1  491.07    2.69   0
  -8  10  -1    9.38    1.76   0
   8 -10   1   10.61    2.09   0
   9 -10   1   79.55    2.54   0
  -9 -10  -1   79.53    0.70   0
  -9  10  -1   79.15    2.55   0
 -10 -10  -1   10.50    0.72   0
  10 -10   1   15.56    2.01   0
 -10  10  -1   13.88    2.54   0
 -10  11   1   -2.71    2.44   0
  10 -11  -1    4.32    1.94   0
   9 -11  -1    1.86    1.76   0
  -9  11   1    2.18    1.85   0
   8 -11  -1    8.71    1.76   0
  -8  11   1    9.29    1.75   0
   7 -11  -1   28.49    2.15   0
  -7  11   1   24.19    2.16   0
   6 -11  -1   23.52    1.52   0
  -6  11   1   25.27    1.89   0
  -5  11   1   16.73    1.63   0
   5 -11  -1   14.66    1.71   0
  -4  11   1   21.52    1.53   0
   4 -11  -1   17.16    1.53   0
  -3  11   1    4.34    1.24   0
   3 -11  -1    3.01    0.93   0
  -2  11   1   58.26    1.13   0
   2 -11  -1   53.82    1.19   0
   1  11  -1   71.19    0.68   0
  -1  11   1   71.07    1.01   0
   1 -11  -1   72.98    1.07   0
   0 -11   1  123.58    1.16   0
   0 -11  -1  123.56    0.96   0
   0  11   1  126.90    0.91   0
   0  11  -1  127.20    0.99   0
   1 -11   1   15.80    1.14   0
  -1  11  -1   11.32    1.01   0
   1  11   1   13.62    0.40   0
  -2  11  -1   57.18    1.26   0
   2 -11   1   55.06    1.24   0
  -3  11  -1  220.08    1.49   0
   3 -11   1  196.29    1.73   0
   4 -11   1   89.26    1.39   0
  -4  11  -1   96.80    1.71   0
  -5  11  -1   17.98    1.26   0
   5 -11   1   16.80    1.76   0
   6 -11   1   35.68    1.54   0
  -6  11  -1   35.98    1.56   0
  -7  11  -1   62.65    1.78   0
   7 -11   1   61.87    2.18   0
  -8  11  -1   -0.99    1.80   0
   8 -11   1    5.88    2.17   0
  -9  11  -1   64.08    2.14   0
   9 -11   1   60.26    2.16   0
   9 -12  -1   18.81    1.83   0
  -9  12   1   13.68    2.55   0
   8 -12  -1    3.88    2.36   0
  -8  12   1    5.89    1.68   0
  -7  12   1  396.77    2.98   0
   7 -12  -1  416.59    2.89   0
   6 -12  -1    0.24    1.94   0
  -6  12   1    0.94    1.93   0
  -5  12   1  357.74    2.38   0
   5 -12  -1  344.28    2.02   0
   4 -12  -1    1.61    1.47   0
  -4  12   1   -1.17    1.05   0
  -3  12   1  327.94    1.82   0
   3 -12  -1  300.14    1.83   0
  -2  12   1    7.95    1.03   0
   2 -12  -1    6.51    1.12   0
   1  12  -1  799.32    1.36   0
   1 -12  -1  768.09    1.90   0
  -1  12   1  781.64    1.86   0
   0  12   1   41.94    0.89   0
   0 -12  -1   40.12    0.84   0
   0  12  -1   42.06    1.06   0
  -1  12  -1 1612.15    2.72   0
   1  12   1 1602.77    1.23   0
   1 -12   1 1518.57    2.76   0
  -2  12  -1    7.79    1.20   0
   2 -12   1    7.13    1.25   0
   3 -12   1  418.06    1.91   0
  -3  12  -1  457.23    1.92   0
  -4  12  -1   69.08    1.31   0
   4 -12   1   69.99    1.72   0
  -5  12  -1  263.97    2.30   0
   5 -12   1  264.32    1.95   0
   6 -12   1   10.39    1.95   0
  -6  12  -1   11.27    1.44   0
   7 -12   1  355.79    3.06   0
  -7  12  -1  354.03    2.60   0
   8 -12   1    6.22    2.16   0
  -8  12  -1    7.83    1.80   0
  -9  12  -1   52.65    2.10   0
   9 -12   1   47.89    2.12   0
  -9  13   1    8.70    2.55   0
   9 -13  -1   11.87    2.52   0
  -8  13   1   -0.78    1.73   0
   8 -13  -1   -0.01    2.11   0
   7 -13  -1    1.60    1.52   0
  -7  13   1   -0.08    2.13   0
  -6  13   1    6.00    1.91   0
   6 -13  -1   -0.99    1.45   0
   5 -13  -1    9.02    1.36   0
  -5  13   1    7.34    1.60   0
   4 -13  -1   15.95    1.71   0
  -4  13   1   18.79    1.62   0
   3 -13  -1   11.38    1.44   0
  -3  13   1   12.72    1.29   0
  -2  13   1   -0.63    1.02   0
   2 -13  -1   -1.10    1.14   0
   1 -13  -1   15.92    1.00   0
   1  13  -1   13.75    0.54   0
  -1  13   1   13.73    0.92   0
   0  13  -1   51.16    0.87   0
   0  13   1   47.44    0.74   0
   0 -13  -1   46.63    0.81   0
  -1  13  -1  112.50    1.21   0
   1 -13   1  114.83    1.39   0
  -2  13  -1   88.39    1.39   0
   2 -13   1   81.71    1.46   0
  -3  13  -1    6.51    1.03   0
   3 -13   1    5.45    1.10   0
   4 -13   1    1.15    1.61   0
  -4  13  -1   -0.88    1.17   0
   5 -13   1   21.36    1.78   0
  -5  13  -1   21.79    1.38   0
   6 -13   1    1.13    1.42   0
  -6  13  -1    5.33    1.96   0
   7 -13   1    9.95    2.02   0
  -7  13  -1    7.12    2.04   0
  -8  13  -1    4.23    1.77   0
   8 -13   1    1.30    1.77   0
  -8  14   1   -0.66    1.82   0
   8 -14  -1    0.52    1.88   0
  -7  14   1  124.23    2.02   0
   7 -14  -1  111.40    2.37   0
  -6  14   1   18.50    1.50   0
   6 -14  -1   19.13    2.03   0
   5 -14  -1  131.79    1.71   0
  -5  14   1  140.83    1.98   0
   4 -14  -1   15.02    1.65   0
  -4  14   1   17.58    1.15   0
   3 -14  -1  195.93    1.75   0
  -3  14   1  195.12    1.76   0
  -2  14   1    8.33    1.03   0
   2 -14  -1    8.62    0.86   0
   1  14  -1   52.33    0.48   0
   1 -14  -1  164.04    1.24   0
  -1  14   1  161.08    1.17   0
   0 -14  -1   17.64    0.80   0
   0  14  -1   14.82    0.70   0
   0  14   1    8.12    0.52   0
   1 -14   1  385.52    1.70   0
  -1  14  -1  385.40    1.60   0
   2 -14   1  110.47    1.59   0
  -2  14  -1  112.57    1.21   0
   3 -14   1  555.64    2.47   0
  -3  14  -1  555.11    2.19   0
  -4  14  -1   36.94    1.75   0
   4 -14   1   30.42    1.39   0
   5 -14   1  212.45    2.01   0
  -5  14  -1  224.88    2.41   0
   6 -14   1   25.79    2.03   0
  -6  14  -1   25.22    1.61   0
   7 -14   1  164.47    2.30   0
  -7  14  -1  178.39    2.80   0
   7 -15  -1    3.63    2.23   0
  -7  15   1    2.09    1.63   0
   6 -15  -1    8.84    2.05   0
  -6  15   1   15.68    1.84   0
  -5  15   1   31.74    1.72   0
   5 -15  -1   34.00    1.80   0
  -4  15   1    3.66    1.48   0
   4 -15  -1    7.74    1.70   0
  -3  15   1    0.28    1.33   0
   3 -15  -1    1.53    1.34   0
   2 -15  -1    2.39    1.22   0
  -2  15   1   -0.96    0.97   0
  -1  15   1    1.97    0.70   0
   1 -15  -1   11.13    1.05   0
   1  15  -1    1.75    0.33   0
   1  15  -1    0.97    0.31   0
   0  15  -1    2.23    0.51   0
   0  15   1    2.77    0.43   0
  -1  15  -1    0.06    0.77   0
   2 -15   1   12.57    1.37   0
  -2  15  -1   14.01    1.20   0
   3 -15   1    0.41    1.53   0
  -3  15  -1    0.99    1.02   0
  -4  15  -1    3.36    1.66   0
   4 -15   1    1.07    1.64   0
   5 -15   1   12.48    1.97   0
  -5  15  -1   12.22    1.91   0
  -6  15  -1    3.95    2.04   0
   6 -15   1    3.12    1.88   0
   6 -16  -1   -1.39    1.92   0
  -6  16   1    1.32    1.84   0
   5 -16  -1   52.54    1.89   0
  -5  16   1   50.89    1.96   0
  -4  16   1   19.56    1.60   0
   4 -16  -1   27.39    1.65   0
  -3  16   1   53.08    1.21   0
   3 -16  -1  196.59    1.95   0
  -2  16   1    1.22    0.84   0
   2 -16  -1    9.24    1.29   0
   1 -16  -1   99.71    1.12   0
  -1  16   1   10.21    0.70   0
   0  16   1    0.30    0.39   0
   0  16  -1    1.54    0.53   0
  -1  16  -1    4.57    0.74   0
   2 -16   1   46.36    1.37   0
  -2  16  -1    8.99    0.88   0
   3 -16   1  213.86    2.03   0
  -3  16  -1  107.00    1.55   0
  -4  16  -1    2.90    1.69   0
   4 -16   1    0.55    1.79   0
  -5  16  -1   63.21    1.69   0
   5 -16   1   62.05    2.04   0
  -4  17   1    5.29    1.32   0
   4 -17  -1   12.31    1.63   0
  -3  17   1    0.51    1.06   0
   3 -17  -1   10.88    1.51   0
   2 -17  -1    4.24    1.26   0
  -2  17   1   -0.09    0.81   0
  -1  17   1   -1.12    0.65   0
   0  17  -1    0.68    0.50   0
   0  17   1    0.33    0.34   0
  -1  17  -1   -0.96    0.76   0
  -2  17  -1    0.70    0.95   0
   3 -17   1    6.75    1.26   0
  -3  17  -1    1.29    1.17   0
  -4  17  -1    0.24    1.36   0
   4 -17   1   -2.36    1.80   0
   0  18  -1    0.17    0.47   0
  13   0  -2   -0.76    1.78   0
 -13   0   2    0.24    2.25   0
 -12   0   2  278.24    2.97   0
  12   0  -2  276.07    2.38   0
  11   0  -2   -0.07    1.53   0
 -11   0   2    1.58    1.54   0
 -10   0   2  100.38    1.64   0
  10   0  -2  104.79    2.10   0
  -9   0   2   -0.61    1.74   0
   9   0  -2   -1.45    1.57   0
  -8   0   2 2544.83    4.22   0
   8   0  -2 2673.70    4.07   0
   7   0  -2    9.92    1.17   0
  -7   0   2    5.67    1.67   0
  -6   0   2 7349.85    5.56   0
   6   0  -2 7114.99    5.30   0
  -5   0   2    0.55    0.83   0
   5   0  -2    1.90    1.16   0
  -4   0   2  189.33    0.95   0
   4   0  -2  188.19    0.94   0
  -3   0   2    3.51    0.87   0
   3   0  -2    1.39    0.86   0
   2   0  -2   18.41    0.72   0
  -2   0   2   15.10    0.78   0
   1   0  -2   -1.39    0.55   0
  -1   0   2   -1.29    0.39   0
  -1   0  -2    1.27    0.52   0
  -2   0  -2   37.28    0.65   0
   2   0   2   34.94    0.63   0
   3   0   2   -1.10    0.88   0
  -3   0  -2   -0.99    0.90   0
   4   0   2  341.48    1.26   0
  -4   0  -2  339.70    1.50   0
  -5   0  -2    1.16    1.17   0
   5   0   2   -1.47    0.80   0
   6   0   2 1387.78    2.67   0
  -6   0  -2 1354.13    2.66   0
   7   0   2    0.94    1.11   0
  -7   0  -2   -1.09    1.56   0
  -8   0  -2  921.70    2.82   0
   8   0   2  957.10    3.07   0
   9   0   2    6.58    1.89   0
  -9   0  -2    3.88    1.92   0
  10   0   2  514.96    3.09   0
 -10   0  -2  500.33    2.64   0
 -11   0  -2    0.15    1.63   0
  11   0   2   -1.42    2.24   0
  12   0   2  102.42    2.17   0
 -12   0  -2  103.52    2.19   0
 -13   1   2    1.05    1.81   0
 -13  -1   2    5.48    2.36   0
  13  -1  -2   -2.13    1.76   0
  13   1  -2    3.83    2.25   0
 -12   1   2   40.86    2.40   0
  12   1  -2   45.25    2.30   0
  12  -1  -2   47.01    1.77   0
 -12  -1   2   48.48    2.32   0
 -11   1   2   -2.64    2.09   0
  11  -1  -2    4.45    1.88   0
  11   1  -2    0.29    1.36   0
 -11  -1   2    5.85    1.76   0
  10   1  -2    3.46    1.24   0
  10  -1  -2   -2.17    1.92   0
 -10   1   2   -2.36    1.95   0
 -10  -1   2    0.84    1.63   0
   9  -1  -2   -0.53    1.59   0
  -9  -1   2    3.25    1.71   0
   9   1  -2    0.89    1.67   0
  -9   1   2    3.49    1.72   0
   8   1  -2   18.31    1.14   0
  -8  -1   2   17.89    1.15   0
   8  -1  -2   18.71    1.26   0
  -8   1   2   15.53    1.29   0
   7  -1  -2    8.91    1.48   0
  -7  -1   2    4.58    1.29   0
  -7   1   2    4.05    1.44   0
   7   1  -2    2.67    0.98   0
  -6   1   2  372.29    1.60   0
   6   1  -2  402.48    1.70   0
   6  -1  -2  357.51    1.86   0
  -6  -1   2  362.16    1.46   0
  -5  -1   2  283.94    1.19   0
   5  -1  -2  285.70    1.30   0
  -5   1   2  290.32    1.57   0
   5   1  -2  289.56    1.18   0
   4   1  -2   93.25    0.94   0
   4  -1  -2   92.17    0.87   0
  -4  -1   2   96.72    0.96   0
  -4   1   2   92.36    0.88   0
  -3  -1   2  629.20    1.16   0
   3  -1  -2  642.99    1.33   0
  -3   1   2  635.78    1.29   0
   3   1  -2  619.77    1.14   0
  -2   1   2  114.20    0.90   0
   2   1  -2  126.89    0.76   0
  -2  -1   2  125.50    0.62   0
   2  -1  -2  119.95    0.71   0
   1  -1  -2   45.45    0.62   0
  -1  -1   2   52.31    0.45   0
   1   1  -2   54.20    0.58   0
  -1   1   2   50.17    0.64   0
   0   1   2  572.97    0.89   0
   0  -1  -2  566.31    0.81   0
   1  -1   2  383.50    1.08   0
  -1   1  -2  398.02    0.95   0
   2  -1   2 1931.34    2.05   0
   2   1   2 1971.23    1.91   0
  -2  -1  -2 2087.05    1.91   0
  -2   1  -2 1965.81    2.09   0
   3   1   2  240.43    1.09   0
   3  -1   2  229.15    1.06   0
  -3  -1  -2  226.68    0.94   0
  -3   1  -2  254.75    1.32   0
  -4  -1  -2   49.40    1.14   0
   4  -1   2   46.06    0.94   0
   4   1   2   50.01    0.82   0
  -4   1  -2   47.48    0.96   0
  -5   1  -2   11.61    1.28   0
   5  -1   2   13.62    1.24   0
  -5  -1  -2   12.26    0.81   0
   5   1   2   12.36    1.08   0
  -6  -1  -2  159.56    1.21   0
   6  -1   2  149.29    1.60   0
   6   1   2  151.19    1.19   0
  -6   1  -2  150.65    1.63   0
   7  -1   2   31.87    1.70   0
  -7   1  -2   23.59    1.76   0
  -7  -1  -2   22.98    1.09   0
   7   1   2   22.73    1.11   0
  -8  -1  -2  545.52    2.53   0
   8   1   2  557.56    2.57   0
   8  -1   2  535.91    2.31   0
  -8   1  -2  555.82    2.36   0
  -9  -1  -2    0.59    1.30   0
   9   1   2   -0.55    1.65   0
   9  -1   2    0.32    1.41   0
  -9   1  -2    0.73    1.42   0
 -10  -1  -2   23.62    2.01   0
 -10   1  -2   22.97    2.14   0
  10   1   2   22.64    1.81   0
  10  -1   2   21.61    1.60   0
 -11   1  -2    2.28    2.31   0
  11   1   2    8.00    2.11   0
 -11  -1  -2    5.99    1.97   0
  11  -1   2    2.79    1.64   0
 -12  -1  -2   35.46    1.83   0
  12  -1   2   32.55    2.40   0
 -12   1  -2   39.82    2.68   0
  12   1   2   35.17    2.34   0
  13   2  -2   -0.49    1.62   0
 -13  -2   2    2.23    2.08   0
  13  -2  -2    0.75    2.32   0
 -12  -2   2  242.04    2.70   0
 -12   2   2  251.37    2.56   0
  12  -2  -2  257.02    2.91   0
  12   2  -2  251.45    2.27   0
  11   2  -2    0.86    1.97   0
  11  -2  -2    3.76    2.02   0
 -11  -2   2    4.15    1.96   0
 -11   2   2   -0.07    1.65   0
  10  -2  -2  217.21    2.45   0
 -10   2   2  200.62    1.96   0
 -10  -2   2  203.12    2.11   0
  10   2  -2  219.90    2.06   0
  -9  -2   2   16.51    1.20   0
   9  -2  -2   17.93    1.82   0
   9   2  -2   16.93    1.18   0
  -9   2   2   17.73    1.32   0
   8   2  -2  813.35    2.31   0
  -8   2   2  844.06    2.64   0
  -8  -2   2  783.64    2.54   0
   8  -2  -2  856.72    2.86   0
  -7   2   2  178.47    1.87   0
   7   2  -2  183.40    1.26   0
  -7  -2   2  189.53    1.60   0
   7  -2  -2  197.66    1.56   0
  -6  -2   2 2588.63    3.11   0
   6   2  -2 2723.80    3.28   0
  -6   2   2 2677.69    3.78   0
   6  -2  -2 2603.30    3.52   0
  -5  -2   2   37.74    1.03   0
   5   2  -2   38.48    1.01   0
   5  -2  -2   39.53    1.02   0
  -5   2   2   40.77    1.38   0
   4  -2  -2 3769.54    3.46   0
  -4   2   2 3740.62    3.48   0
   4   2  -2 3616.61    2.84   0
  -4  -2   2 3754.19    2.93   0
  -3  -2   2  594.11    1.07   0
   3   2  -2  536.01    1.00   0
  -3   2   2  538.26    1.27   0
   3  -2  -2  527.24    1.29   0
   2  -2  -2  148.25    0.95   0
  -2  -2   2  146.53    0.71   0
   2   2  -2  147.90    0.57   0
  -2   2   2  158.85    0.96   0
  -1   2   2 1810.41    1.62   0
  -1  -2   2 1957.17    1.49   0
   1   2  -2 1900.71    1.44   0
   1  -2  -2 1775.28    1.53   0
  -1   2  -2  363.96    0.99   0
   1  -2   2  371.23    0.99   0
  -2  -2  -2 6460.70    3.09   0
   2  -2   2 5992.72    3.74   0
  -2   2  -2 6386.28    3.80   0
   3  -2   2 8307.59    4.81   0
   4  -2   2 4359.55    4.12   0
  -4   2  -2 4067.63    4.02   0
  -4  -2  -2 4374.49    3.37   0
   4   2   2 4559.48    3.46   0
  -5  -2  -2  281.97    1.39   0
   5  -2   2  266.35    1.42   0
   5   2   2  266.45    1.16   0
  -5   2  -2  266.58    1.44   0
   6  -2   2 1000.62    2.46   0
   6   2   2 1040.42    2.35   0
  -6  -2  -2  961.72    2.11   0
  -6   2  -2  968.60    2.44   0
  -7   2  -2  344.36    2.34   0
  -7  -2  -2  304.82    1.59   0
   7   2   2  337.15    1.90   0
   7  -2   2  331.89    1.92   0
   8  -2   2  791.45    2.72   0
  -8  -2  -2  741.27    2.79   0
  -8   2  -2  781.05    3.01   0
   8   2   2  800.42    2.84   0
  -9  -2  -2  169.90    1.67   0
   9   2   2  172.85    2.09   0
   9  -2   2  169.60    2.26   0
  -9   2  -2  165.32    1.86   0
 -10   2  -2  357.10    2.57   0
 -10  -2  -2  358.58    2.67   0
  10  -2   2  361.55    2.99   0
  10   2   2  356.12    2.56   0
  11   2   2   17.65    1.82   0
 -11   2  -2   11.19    1.77   0
 -11  -2  -2   11.27    2.03   0
  11  -2   2   14.40    2.16   0
  12   2   2   77.39    2.31   0
  12  -2   2   80.42    2.16   0
 -12   2  -2   82.50    2.62   0
 -12  -2  -2   75.28    2.20   0
  12   3  -2   59.34    2.13   0
 -12  -3   2   58.22    1.65   0
  12  -3  -2   61.61    2.04   0
 -12   3   2   58.39    2.60   0
 -11   3   2    8.53    2.29   0
 -11  -3   2    4.59    1.33   0
  11  -3  -2    5.65    1.65   0
  11   3  -2    8.35    1.79   0
 -10  -3   2  219.88    2.03   0
  10  -3  -2  229.23    2.10   0
 -10   3   2  224.01    2.47   0
  10   3  -2  227.89    1.74   0
   9   3  -2   68.23    1.60   0
   9  -3  -2   68.18    1.50   0
  -9   3   2   73.51    2.01   0
  -9  -3   2   67.34    1.59   0
   8  -3  -2   44.65    1.29   0
  -8   3   2   38.26    1.76   0
  -8  -3   2   40.02    1.40   0
   8   3  -2   40.72    1.40   0
   7  -3  -2   23.03    1.55   0
  -7  -3   2   26.20    1.15   0
   7   3  -2   25.90    1.20   0
  -7   3   2   29.04    1.22   0
   6   3  -2   17.45    0.75   0
  -6  -3   2   19.64    0.99   0
  -6   3   2   18.72    1.06   0
   6  -3  -2   16.60    1.05   0
  -5   3   2  362.34    1.53   0
  -5  -3   2  358.20    1.14   0
   5   3  -2  378.39    1.27   0
   5  -3  -2  369.57    1.84   0
   4  -3  -2  259.82    1.41   0
  -4  -3   2  261.38    1.01   0
   4   3  -2  252.18    0.83   0
  -4   3   2  252.81    1.19   0
   3   3  -2   67.30    0.49   0
  -3  -3   2   71.38    0.65   0
  -3   3   2   66.08    0.81   0
   3  -3  -2   68.60    1.07   0
  -2  -3   2   25.55    0.52   0
  -2   3   2   25.20    0.64   0
   2   3  -2   23.47    0.47   0
   2  -3  -2   20.52    0.85   0
  -1   3   2  165.00    0.66   0
   1  -3  -2  167.96    0.82   0
   1   3  -2  174.26    0.69   0
   0   3   2  281.49    0.72   0
   0   3  -2  294.53    0.96   0
   0  -3  -2  275.32    0.72   0
   1  -3   2  452.40    1.23   0
  -1   3  -2  468.07    1.24   0
  -1  -3  -2  446.33    0.77   0
  -2   3  -2 2265.52    2.43   0
  -2  -3  -2 2496.87    1.84   0
   2  -3   2 2328.14    2.45   0
  -3  -3  -2   40.22    0.68   0
   3  -3   2   41.78    0.91   0
   3   3   2   39.46    0.68   0
  -3   3  -2   41.86    1.26   0
  -4  -3  -2  411.89    1.30   0
   4  -3   2  424.69    1.90   0
   4   3   2  403.09    1.14   0
  -4   3  -2  423.13    1.90   0
   5   3   2  164.98    1.12   0
   5  -3   2  165.77    1.31   0
  -5  -3  -2  162.01    1.15   0
  -5   3  -2  172.05    1.71   0
   6   3   2   -1.16    1.12   0
  -6  -3  -2    7.97    0.82   0
   6  -3   2    1.91    1.39   0
  -6   3  -2    0.53    1.16   0
  -7   3  -2    2.44    1.78   0
   7   3   2    2.89    0.88   0
  -7  -3  -2    4.84    0.97   0
   7  -3   2    4.49    1.21   0
  -8  -3  -2    4.57    1.40   0
   8  -3   2    1.39    1.80   0
  -8   3  -2    4.76    1.34   0
   8   3   2    3.36    1.08   0
   9  -3   2   13.37    2.00   0
   9   3   2   11.88    1.59   0
  -9   3  -2   13.27    1.50   0
  -9  -3  -2   12.23    1.18   0
  10  -3   2    5.24    2.23   0
 -10   3  -2    5.56    1.60   0
 -10  -3  -2    5.93    1.77   0
  10   3   2    8.54    1.71   0
 -11   3  -2    5.97    1.83   0
 -11  -3  -2    5.09    1.77   0
  11  -3   2    3.58    2.40   0
  11   3   2    5.10    1.91   0
 -12  -3  -2   19.20    1.62   0
  12  -3   2   22.11    2.37   0
  12   3   2   18.10    2.11   0
 -12   3  -2   19.73    1.98   0
 -12   4   2  123.90    2.75   0
  12   4  -2  125.45    2.25   0
  12  -4  -2  124.84    2.24   0
 -12  -4   2  123.84    2.09   0
 -11   4   2    0.53    1.66   0
  11  -4  -2    1.56    1.75   0
  11   4  -2    0.04    1.68   0
 -11  -4   2    1.19    1.25   0
 -10   4   2  262.90    2.24   0
 -10  -4   2  264.62    2.01   0
  10   4  -2  272.29    1.77   0
  10  -4  -2  269.95    2.24   0
  -9   4   2    2.84    1.45   0
   9   4  -2    0.49    1.46   0
   9  -4  -2    3.47    1.95   0
  -9  -4   2    1.00    1.09   0
  -8  -4   2  160.67    1.26   0
  -8   4   2  178.94    2.05   0
   8   4  -2  173.08    1.51   0
   8  -4  -2  172.56    2.01   0
  -7   4   2   -1.74    1.15   0
   7   4  -2    0.41    1.03   0
   7  -4  -2   -1.29    1.15   0
  -7  -4   2    0.96    1.10   0
  -6   4   2  603.45    2.33   0
   6  -4  -2  602.38    2.04   0
  -6  -4   2  642.43    1.70   0
   6   4  -2  636.32    1.67   0
   5  -4  -2   76.10    1.43   0
   5   4  -2   74.42    0.82   0
  -5   4   2   75.55    1.50   0
  -5  -4   2   71.33    0.86   0
   4   4  -2 5917.64    3.26   0
   4  -4  -2 5970.35    4.55   0
  -4   4   2 6346.68    4.86   0
   3  -4  -2  852.68    1.71   0
   3   4  -2  857.57    1.17   0
  -3  -4   2  856.78    1.20   0
  -3   4   2  836.32    1.69   0
  -2   4   2 9261.79    4.47   0
   1  -4  -2    5.04    0.43   0
  -1   4   2    4.30    0.58   0
   0   4  -2 1091.34    1.40   0
   0   4   2 1174.19    1.20   0
   0  -4  -2 1115.48    1.14   0
   1  -4   2   28.06    0.85   0
  -1   4  -2   31.19    0.85   0
  -1  -4  -2   31.69    0.38   0
   2  -4   2 7666.85    4.59   0
  -2   4  -2 7561.13    4.54   0
  -3   4  -2 4682.15    4.08   0
   3  -4   2 4899.30    4.12   0
  -4  -4  -2 4839.26    3.21   0
   4   4   2 4702.19    3.26   0
  -4   4  -2 4879.49    4.60   0
   4  -4   2 4779.88    4.69   0
   5  -4   2  323.50    1.66   0
   5   4   2  326.73    1.27   0
  -5   4  -2  316.10    1.68   0
  -5  -4  -2  314.53    1.11   0
   6   4   2 1355.86    2.46   0
  -6  -4  -2 1290.02    2.42   0
  -6   4  -2 1254.93    3.15   0
   6  -4   2 1330.71    2.96   0
  -7   4  -2  432.34    2.17   0
   7  -4   2  422.93    2.10   0
   7   4   2  424.12    1.60   0
  -7  -4  -2  425.14    1.86   0
   8   4   2  485.50    1.88   0
  -8  -4  -2  480.07    2.10   0
   8  -4   2  499.71    2.69   0
  -8   4  -2  480.22    2.37   0
  -9  -4  -2  188.63    1.97   0
  -9   4  -2  188.10    2.07   0
   9   4   2  197.54    1.96   0
   9  -4   2  196.34    2.50   0
  10   4   2  109.47    1.50   0
  10  -4   2  117.40    2.44   0
 -10   4  -2  111.65    1.93   0
 -10  -4  -2  110.60    1.51   0
 -11  -4  -2   24.45    1.40   0
  11   4   2   21.53    1.38   0
  11  -4   2   21.92    2.55   0
 -11   4  -2   19.69    1.88   0
 -12   4  -2   91.05    2.37   0
  12   4   2   90.40    1.82   0
  12  -4   2   91.47    2.92   0
 -12  -4  -2   98.64    2.11   0
 -12   5   2   79.94    2.27   0
 -12  -5   2   77.06    1.84   0
  12   5  -2   77.31    1.55   0
  12  -5  -2   76.05    2.65   0
 -11   5   2    3.45    1.61   0
  11  -5  -2    0.12    2.19   0
  11   5  -2    0.93    1.63   0
 -11  -5   2    2.41    1.22   0
  10   5  -2  348.16    2.06   0
 -10   5   2  348.19    2.53   0
 -10  -5   2  337.55    2.13   0
  10  -5  -2  375.27    2.87   0
   9   5  -2   78.89    1.56   0
   9  -5  -2   81.47    1.73   0
  -9  -5   2   75.44    1.54   0
  -9   5   2   83.50    1.71   0
  -8   5   2    7.86    1.32   0
   8  -5  -2   11.60    1.32   0
   8   5  -2    7.75    1.06   0
  -8  -5   2    7.81    0.86   0
  -7  -5   2   34.81    0.98   0
  -7   5   2   40.32    1.63   0
   7  -5  -2   36.10    1.24   0
   7   5  -2   36.81    1.00   0
   6   5  -2  369.31    1.33   0
  -6  -5   2  343.87    1.35   0
  -6   5   2  352.59    2.04   0
   6  -5  -2  351.57    1.74   0
  -5   5   2  180.02    1.65   0
  -5  -5   2  191.23    0.90   0
   5   5  -2  188.46    0.87   0
   5  -5  -2  177.03    1.32   0
  -4  -5   2  693.07    1.18   0
  -4   5   2  711.33    1.84   0
   4   5  -2  708.66    1.16   0
   4  -5  -2  702.20    1.83   0
   3  -5  -2   55.99    0.95   0
  -3  -5   2   57.09    0.53   0
   3   5  -2   55.75    0.49   0
  -3   5   2   57.31    0.92   0
  -2   5   2   89.01    0.78   0
   2  -5  -2   85.27    0.79   0
   2   5  -2   92.36    0.51   0
   1  -5  -2  168.08    0.69   0
   1   5  -2  176.23    0.69   0
  -1   5   2  177.78    0.69   0
   0   5  -2  546.23    1.16   0
   0  -5  -2  547.91    0.93   0
   0   5   2  555.85    0.92   0
   1  -5   2    1.17    0.63   0
  -1   5  -2    1.14    0.62   0
  -1  -5  -2    3.63    0.40   0
  -2  -5  -2 1792.37    1.25   0
  -2  -5  -2 1860.63    1.35   0
  -2   5  -2 1756.71    2.42   0
   2  -5   2 1589.94    2.48   0
  -3  -5  -2   77.35    0.59   0
   3  -5   2   72.49    1.05   0
  -3   5  -2   77.27    1.40   0
  -4   5  -2  216.52    1.66   0
  -4  -5  -2  204.31    0.84   0
   4  -5   2  213.18    1.70   0
   5  -5   2   81.66    1.24   0
   5   5   2   84.88    0.90   0
  -5   5  -2   80.28    1.34   0
  -5  -5  -2   79.90    0.92   0
   6  -5   2    9.99    1.22   0
  -6  -5  -2    9.78    0.68   0
   6   5   2    9.72    0.65   0
  -6   5  -2    9.77    1.25   0
  -7   5  -2    0.72    1.35   0
   7  -5   2   -0.54    1.75   0
   7   5   2    2.38    0.98   0
  -7  -5  -2    0.25    1.09   0
  -8   5  -2  160.38    2.24   0
   8   5   2  152.66    1.53   0
   8  -5   2  160.73    1.79   0
  -8  -5  -2  148.90    1.46   0
  -9   5  -2   30.43    1.99   0
  -9  -5  -2   26.89    1.51   0
   9  -5   2   27.17    2.09   0
   9   5   2   28.73    1.47   0
  10  -5   2   38.34    2.30   0
 -10  -5  -2   38.53    1.56   0
  10   5   2   39.93    1.22   0
 -10   5  -2   42.15    1.78   0
  11  -5   2    4.38    2.52   0
  11   5   2    4.98    1.54   0
 -11  -5  -2    6.25    1.55   0
 -11   5  -2    5.65    1.96   0
 -12   6   2   61.75    2.22   0
  12   6  -2   57.06    1.80   0
  12  -6  -2   53.53    2.16   0
 -12  -6   2   61.58    1.79   0
 -11   6   2    7.95    1.79   0
 -11  -6   2    8.72    1.36   0
  11   6  -2    8.04    1.32   0
  11  -6  -2    6.94    1.68   0
  10   6  -2  170.75    1.62   0
 -10  -6   2  163.51    1.72   0
  10  -6  -2  168.82    2.51   0
 -10   6   2  165.15    2.06   0
  -9   6   2    0.29    1.54   0
   9  -6  -2    0.46    2.14   0
   9   6  -2    1.85    1.25   0
  -9  -6   2    3.78    1.30   0
  -8   6   2  220.04    2.29   0
   8   6  -2  212.78    1.37   0
   8  -6  -2  207.10    1.82   0
  -8  -6   2  204.23    1.39   0
  -7  -6   2    2.99    0.90   0
   7   6  -2    5.01    0.86   0
   7  -6  -2    1.75    1.22   0
  -7   6   2    4.20    1.20   0
   6   6  -2  645.74    1.49   0
  -6  -6   2  650.63    1.52   0
  -6   6   2  635.81    2.55   0
   6  -6  -2  658.81    2.56   0
   5  -6  -2    4.48    1.36   0
  -5  -6   2    5.86    0.70   0
   5   6  -2    3.60    0.57   0
  -5   6   2    4.08    1.32   0
   4  -6  -2 1764.23    2.93   0
   4   6  -2 1796.94    1.61   0
  -4   6   2 1861.56    3.01   0
  -4  -6   2 1902.67    1.75   0
  -3   6   2  115.89    1.04   0
   3  -6  -2  119.60    1.37   0
   3   6  -2  112.63    0.52   0
  -1   6   2  217.98    0.91   0
   1  -6  -2  218.19    0.95   0
   1   6  -2  215.11    0.74   0
   0  -6  -2  673.07    1.06   0
   0   6   2  674.60    1.05   0
   0   6  -2  723.38    1.36   0
   0  -6   2  718.78    1.41   0
  -1   6  -2   59.54    0.75   0
   1  -6   2   58.69    0.78   0
  -1  -6  -2   61.08    0.42   0
   1   6   2   66.25    0.41   0
  -2   6  -2 4616.34    3.86   0
   2  -6   2 4339.69    3.79   0
  -3   6  -2    9.40    0.89   0
  -3  -6  -2    9.51    0.36   0
   3  -6   2    6.13    1.23   0
  -3  -6  -2    9.38    0.35   0
  -4   6  -2 1323.48    2.87   0
  -4  -6  -2 1439.82    1.56   0
   4  -6   2 1293.36    2.63   0
  -5  -6  -2   20.23    0.74   0
   5  -6   2   26.01    1.63   0
  -5   6  -2   21.92    1.28   0
   6   6   2 1322.33    2.17   0
   6  -6   2 1337.86    3.47   0
  -6  -6  -2 1327.55    2.11   0
  -6   6  -2 1329.74    3.20   0
   7  -6   2    3.44    1.84   0
  -7   6  -2   -1.97    1.35   0
   7   6   2   -0.29    0.90   0
  -7  -6  -2    2.21    0.94   0
  -8   6  -2  207.93    2.02   0
   8   6   2  219.94    1.52   0
   8  -6   2  200.74    1.95   0
  -8  -6  -2  211.06    1.47   0
  -9  -6  -2   17.14    1.27   0
  -9   6  -2   16.04    2.08   0
   9  -6   2   19.42    1.56   0
   9   6   2   16.97    1.24   0
 -10   6  -2   56.31    2.36   0
 -10  -6  -2   50.57    1.19   0
  10  -6   2   52.77    2.25   0
  10   6   2   48.62    1.51   0
  11   6   2    4.14    1.13   0
 -11   6  -2    0.06    2.60   0
 -11  -6  -2    2.90    1.17   0
  11  -6   2    5.32    2.32   0
 -12   7   2   37.08    2.15   0
 -12  -7   2   38.09    1.69   0
  12   7  -2    8.06    1.27   0
  12  -7  -2   40.59    2.57   0
 -11  -7   2   -0.61    1.24   0
  11  -7  -2    1.27    2.26   0
  11   7  -2    0.40    1.23   0
 -11   7   2    3.43    1.71   0
 -10  -7   2  233.38    1.48   0
  10   7  -2  229.47    1.65   0
  10  -7  -2  227.19    2.31   0
 -10   7   2  229.71    2.33   0
   9   7  -2   17.99    1.10   0
  -9  -7   2   17.50    1.14   0
  -9   7   2   19.63    2.02   0
   9  -7  -2   12.07    2.13   0
   8   7  -2   29.15    0.93   0
  -8  -7   2   29.46    1.02   0
  -8   7   2   24.39    2.10   0
   8  -7  -2   33.11    1.55   0
   7  -7  -2    7.86    1.23   0
   7   7  -2    7.84    0.78   0
  -7   7   2    9.57    1.21   0
  -7  -7   2    7.61    0.78   0
  -6   7   2  281.36    1.83   0
   6  -7  -2  282.80    2.19   0
   6   7  -2  272.23    1.00   0
  -6  -7   2  278.35    1.11   0
   5  -7  -2    3.77    1.03   0
  -5   7   2    0.76    1.03   0
  -5  -7   2    4.32    0.60   0
   5   7  -2    2.49    0.54   0
   4  -7  -2  504.30    1.97   0
   4   7  -2  541.51    0.88   0
  -4   7   2  525.51    1.75   0
   3   7  -2  527.19    0.76   0
  -3   7   2  548.47    1.77   0
   3  -7  -2  530.93    1.60   0
   2   7  -2  192.74    0.64   0
  -2   7   2  185.44    0.97   0
   2  -7  -2  188.30    1.22   0
   2   7  -2  184.37    0.60   0
   1  -7  -2   25.96    0.79   0
  -1   7   2   28.66    0.73   0
   1   7  -2   27.62    0.53   0
   0  -7  -2  178.53    0.78   0
   0   7  -2  175.02    0.95   0
   0  -7   2  175.71    1.03   0
   0   7   2  167.12    0.69   0
  -1   7  -2   54.46    0.99   0
  -1  -7  -2   54.12    0.42   0
   1   7   2   58.13    0.36   0
   1  -7   2   56.92    1.06   0
   2  -7   2  659.01    1.92   0
  -2  -7  -2  672.86    0.50   0
  -2  -7  -2  742.21    0.57   0
  -2   7  -2  716.86    1.92   0
  -3   7  -2   19.46    1.23   0
  -3  -7  -2   18.51    0.25   0
  -3  -7  -2   16.35    0.22   0
   3  -7   2   16.74    0.94   0
   4  -7   2   60.48    1.15   0
  -4   7  -2   55.73    1.16   0
  -4  -7  -2   57.40    0.45   0
  -4  -7  -2   57.25    0.45   0
   5  -7   2  147.91    1.57   0
  -5  -7  -2  152.51    0.79   0
  -5   7  -2  158.75    1.61   0
  -6  -7  -2    2.30    0.68   0
   6  -7   2   -2.02    1.25   0
  -6   7  -2    3.00    1.69   0
   7  -7   2    6.65    1.42   0
  -7   7  -2    7.20    1.93   0
  -7  -7  -2    4.35    0.86   0
  -8  -7  -2   21.58    1.00   0
   8   7   2   21.28    1.00   0
   8  -7   2   21.52    2.01   0
  -8   7  -2   20.46    2.05   0
  -9   7  -2    4.45    1.63   0
   9   7   2    0.83    1.13   0
  -9  -7  -2    5.93    1.09   0
   9  -7   2    5.94    1.58   0
  10  -7   2   61.73    1.92   0
  10   7   2   54.93    1.34   0
 -10   7  -2   68.40    2.00   0
 -10  -7  -2   61.43    1.34   0
 -11  -7  -2   -0.24    1.44   0
  11  -7   2    0.32    1.86   0
  11   7   2    0.01    1.10   0
 -11   7  -2    0.99    2.41   0
  11  -8  -2    7.53    2.18   0
 -11   8   2    5.22    2.22   0
  11   8  -2    1.23    0.88   0
 -11  -8   2    9.96    1.19   0
 -10   8   2  129.47    2.56   0
  10  -8  -2  128.16    2.08   0
 -10  -8   2  126.56    1.45   0
  10   8  -2   73.27    1.21   0
   9   8  -2    1.96    0.94   0
  -9  -8   2    1.48    0.98   0
  -9   8   2    3.50    2.19   0
   9  -8  -2    0.54    2.02   0
   8  -8  -2  101.46    1.75   0
  -8   8   2  105.57    1.78   0
   8   8  -2   97.15    0.95   0
  -8  -8   2  101.15    0.99   0
  -7  -8   2   -0.23    0.67   0
   7  -8  -2    3.23    1.77   0
  -7   8   2   -1.97    1.83   0
   7   8  -2    0.45    0.73   0
   6   8  -2  896.98    1.40   0
  -6   8   2  918.47    3.05   0
   6  -8  -2  858.31    2.68   0
  -6  -8   2  912.03    1.45   0
  -5   8   2   94.60    1.70   0
   5  -8  -2   90.24    1.63   0
   5   8  -2   88.99    0.55   0
  -4   8   2 1350.96    2.88   0
   4  -8  -2 1282.79    2.81   0
   4   8  -2 1376.16    1.09   0
   3  -8  -2  736.24    2.02   0
  -3   8   2  726.90    1.82   0
   3   8  -2  758.58    0.84   0
   3   8  -2  717.81    0.83   0
   2   8  -2 1566.05    1.42   0
   2  -8  -2 1499.52    2.37   0
   2   8  -2 1506.89    1.39   0
  -2   8   2 1531.09    2.37   0
   1   8  -2    4.00    0.53   0
   1  -8  -2    3.10    0.73   0
  -1   8   2    3.51    0.69   0
   0  -8  -2 1699.24    1.78   0
   0   8  -2 1818.07    2.21   0
   0  -8   2 1651.60    2.11   0
   0   8   2 1757.17    1.81   0
   1   8   2   12.84    0.37   0
  -1   8  -2   12.17    0.92   0
   1  -8   2   10.81    1.00   0
  -1  -8  -2   12.73    0.38   0
  -2   8  -2 3249.74    3.70   0
   2  -8   2 3237.88    3.73   0
   3  -8   2 1471.48    2.75   0
  -3   8  -2 1599.03    3.03   0
  -4   8  -2 1254.47    2.80   0
   4  -8   2 1142.08    2.92   0
  -5  -8  -2   71.56    0.50   0
  -5   8  -2   72.83    1.50   0
  -5  -8  -2   71.69    0.51   0
   5  -8   2   78.16    1.46   0
   6  -8   2  535.42    2.75   0
  -6  -8  -2  514.34    1.16   0
  -6   8  -2  537.55    2.70   0
   7  -8   2  297.64    2.18   0
  -7  -8  -2  289.28    1.21   0
  -7   8  -2  312.34    2.66   0
  -8   8  -2  170.51    2.00   0
   8  -8   2  157.45    1.94   0
  -8  -8  -2  162.11    1.15   0
  -9   8  -2   65.65    1.87   0
  -9  -8  -2   56.50    1.19   0
   9  -8   2   59.79    2.27   0
  10  -8   2   57.07    2.53   0
 -10  -8  -2   60.63    1.32   0
 -10   8  -2   58.27    2.59   0
 -11   8  -2   -0.92    1.98   0
 -11  -8  -2    0.35    1.14   0
  11  -8   2    3.12    2.41   0
  11  -9  -2   -3.62    1.84   0
 -11   9   2    3.18    2.38   0
  11   9  -2    0.19    0.83   0
 -11  -9   2    0.69    1.09   0
  10  -9  -2   32.31    2.23   0
 -10   9   2   27.92    1.82   0
  10   9  -2    4.68    0.73   0
 -10  -9   2   32.82    1.06   0
  -9   9   2    2.15    1.60   0
   9   9  -2    0.73    0.67   0
   9  -9  -2    0.37    2.02   0
  -9  -9   2    1.99    0.93   0
   8  -9  -2  109.01    1.88   0
  -8  -9   2  105.37    0.95   0
  -8   9   2  107.54    2.38   0
   8   9  -2   87.76    0.76   0
  -7   9   2   12.43    1.32   0
  -7  -9   2   12.18    0.61   0
   7   9  -2   12.41    0.57   0
   7  -9  -2   14.25    1.76   0
  -6   9   2   24.15    1.30   0
   6   9  -2   23.66    0.43   0
   6  -9  -2   27.95    1.79   0
  -5   9   2   55.33    1.62   0
   5  -9  -2   55.66    1.72   0
  -4   9   2  165.74    1.30   0
   4  -9  -2  163.37    1.63   0
  -3   9   2   92.93    1.29   0
   3   9  -2   87.85    0.33   0
   3   9  -2   90.89    0.31   0
   3  -9  -2   90.94    1.33   0
   2   9  -2  144.24    0.62   0
   2  -9  -2  128.56    1.25   0
   2   9  -2  133.00    0.60   0
  -2   9   2  134.89    1.22   0
   1  -9  -2  155.96    1.09   0
  -1   9   2  163.45    1.05   0
   1   9  -2  159.43    0.81   0
   0  -9  -2    2.27    0.58   0
   0   9   2    2.36    0.54   0
   0   9  -2    1.74    0.59   0
   1  -9   2   87.08    1.25   0
  -1   9  -2   92.71    1.19   0
  -1  -9  -2   83.95    0.48   0
   1   9   2   91.82    0.46   0
   2  -9   2    1.46    1.20   0
  -2   9  -2    1.26    1.07   0
   3  -9   2   60.46    1.08   0
  -3   9  -2   68.74    1.10   0
   4  -9   2   27.82    1.65   0
  -4   9  -2   33.77    1.57   0
  -5   9  -2  336.40    1.97   0
   5  -9   2  303.83    2.22   0
  -6  -9  -2    0.07    0.30   0
  -6  -9  -2    0.28    0.33   0
   6  -9   2    0.20    1.82   0
  -6   9  -2    0.51    1.31   0
  -7   9  -2   50.69    2.04   0
   7  -9   2   47.80    2.14   0
  -7  -9  -2   48.62    0.66   0
  -8   9  -2   22.45    1.66   0
   8  -9   2   26.90    1.57   0
  -8  -9  -2   24.30    0.64   0
  -9   9  -2    3.02    2.30   0
   9  -9   2    1.22    2.09   0
  -9  -9  -2   -0.23    0.75   0
 -10   9  -2   44.29    2.03   0
  10  -9   2   45.79    2.03   0
 -10  -9  -2   41.43    1.07   0
 -10 -10   2   26.60    0.77   0
 -10  10   2   26.44    2.39   0
  10 -10  -2   27.56    2.56   0
  10  10  -2    2.25    0.58   0
   9 -10  -2   11.57    2.24   0
  -9 -10   2   10.38    0.66   0
   9  10  -2   -0.26    0.49   0
  -9  10   2   11.80    2.43   0
   8  10  -2   37.75    0.45   0
   8 -10  -2  190.23    2.16   0
  -8  10   2  193.83    2.10   0
  -7  10   2   40.52    1.61   0
   7 -10  -2   43.93    1.61   0
  -6  10   2 1074.77    3.12   0
   6 -10  -2 1061.86    3.13   0
   5 -10  -2    4.64    1.25   0
  -5  10   2    6.51    1.24   0
   4 -10  -2  866.25    2.68   0
  -4  10   2  873.42    2.41   0
   3 -10  -2   73.07    1.04   0
  -3  10   2   77.16    1.30   0
   2  10  -2  361.74    0.79   0
  -2  10   2  350.22    1.51   0
   2  10  -2  374.92    0.82   0
   2 -10  -2  339.96    1.49   0
  -1  10   2   55.33    0.93   0
   1 -10  -2   52.47    0.94   0
   1  10  -2   55.26    0.72   0
   0 -10  -2 3123.46    2.62   0
   0  10   2 3418.66    2.78   0
   0  10  -2 3339.20    3.25   0
  -1 -10  -2   55.15    0.50   0
   1  10   2   59.47    0.43   0
   1 -10   2   59.41    1.21   0
  -1  10  -2   60.91    0.87   0
   2 -10   2  443.04    1.93   0
  -2  10  -2  439.74    1.64   0
   3 -10   2  540.14    2.00   0
  -3  10  -2  584.94    2.02   0
  -4  10  -2  335.27    2.19   0
   4 -10   2  302.20    2.23   0
  -5  10  -2   20.07    1.81   0
   5 -10   2   18.71    1.69   0
  -6  10  -2  410.87    2.34   0
   6 -10   2  412.40    2.69   0
   7 -10   2   29.06    2.06   0
  -7  10  -2   28.63    2.07   0
  -8 -10  -2  138.41    0.61   0
  -8 -10  -2  132.93    0.56   0
  -8  10  -2  151.83    2.55   0
   8 -10   2  130.84    2.71   0
  -9  10  -2   46.35    2.03   0
  -9 -10  -2   44.43    0.70   0
   9 -10   2   51.45    1.99   0
 -10  10  -2   77.69    2.81   0
 -10 -10  -2   64.24    0.90   0
  10 -10   2   74.62    2.88   0
 -10  11   2   -0.47    1.89   0
  10 -11  -2   -0.70    2.33   0
   9 -11  -2    6.90    2.49   0
  -9  11   2    6.37    2.28   0
   8 -11  -2    7.54    2.34   0
  -8  11   2    4.84    1.73   0
  -7  11   2   48.67    2.14   0
   7 -11  -2   49.54    2.15   0
  -6  11   2    2.93    1.94   0
   6 -11  -2    1.90    1.87   0
   5 -11  -2   31.42    1.27   0
  -5  11   2   28.43    1.32   0
   4 -11  -2    8.22    1.51   0
  -4  11   2    9.08    1.11   0
   3 -11  -2    2.49    1.27   0
  -3  11   2    3.60    1.15   0
   2  11  -2    1.28    0.44   0
  -2  11   2    0.98    1.00   0
   2 -11  -2   -0.10    0.77   0
   2  11  -2    0.58    0.40   0
   1  11  -2   36.10    0.69   0
   1 -11  -2   32.74    0.97   0
  -1  11   2   33.72    0.92   0
   0 -11  -2    7.25    0.67   0
   0  11  -2    6.25    0.85   0
   0  11   2    5.66    0.63   0
   1 -11   2    2.13    0.83   0
  -1  11  -2    0.16    1.01   0
   1  11   2    0.43    0.38   0
  -1 -11  -2    1.12    0.42   0
   2 -11   2   -0.62    0.97   0
  -2  11  -2   -0.25    1.18   0
  -3  11  -2   50.93    1.23   0
   3 -11   2   55.84    1.63   0
  -4  11  -2   21.29    1.24   0
   4 -11   2   20.86    1.22   0
  -5  11  -2    5.77    1.32   0
   5 -11   2    9.94    1.35   0
  -6  11  -2   13.27    1.51   0
   6 -11   2   13.27    2.01   0
   7 -11   2   -1.03    1.58   0
  -7  11  -2    0.51    2.30   0
   8 -11   2   66.03    2.61   0
  -8  11  -2   66.06    2.40   0
  -9  11  -2    2.07    1.88   0
   9 -11   2   -1.89    1.95   0
  -9  12   2   -0.62    1.81   0
   9 -12  -2    3.33    2.22   0
   8 -12  -2  188.22    2.62   0
  -8  12   2  199.58    2.63   0
  -7  12   2    7.88    2.12   0
   7 -12  -2   12.75    1.53   0
   6 -12  -2  554.97    2.92   0
  -6  12   2  588.81    3.01   0
   5 -12  -2   37.67    1.33   0
  -5  12   2   37.73    1.28   0
  -4  12   2  264.14    1.87   0
   4 -12  -2  261.76    1.94   0
  -3  12   2  122.09    1.22   0
   3 -12  -2  116.23    1.23   0
   2  12  -2   19.11    0.44   0
   2 -12  -2   17.72    0.82   0
   2  12  -2   17.81    0.43   0
  -2  12   2   19.86    0.98   0
  -1  12   2    0.78    0.81   0
   1  12  -2    0.35    0.66   0
   1 -12  -2    1.97    0.86   0
   0  12  -2 1335.99    2.33   0
   0  12   2 1311.94    1.95   0
   0 -12  -2 1227.81    1.86   0
  -1  12  -2   15.93    1.09   0
   1 -12   2   15.56    1.23   0
  -1 -12  -2   15.97    0.42   0
   1  12   2   16.83    0.35   0
  -2  12  -2  218.90    1.63   0
   2 -12   2  213.03    1.69   0
  -3  12  -2    5.52    1.06   0
   3 -12   2    5.00    1.43   0
  -4  12  -2  206.48    2.05   0
   4 -12   2  197.42    1.71   0
   5 -12   2    0.49    1.36   0
  -5  12  -2    0.40    1.78   0
  -6  12  -2  296.56    2.68   0
   6 -12   2  295.15    2.65   0
  -7  12  -2   36.04    2.42   0
   7 -12   2   32.82    2.22   0
  -8  12  -2  106.51    2.17   0
   8 -12   2  106.04    2.58   0
   9 -12   2   18.16    2.50   0
  -9  12  -2   17.05    2.07   0
  -9  13   2    3.23    1.87   0
   9 -13  -2    1.73    1.85   0
   8 -13  -2   10.81    1.72   0
  -8  13   2    7.77    2.31   0
   7 -13  -2   33.26    2.17   0
  -7  13   2   27.21    2.07   0
  -6  13   2   11.19    1.80   0
   6 -13  -2    8.42    1.45   0
   5 -13  -2   29.91    1.73   0
  -5  13   2   36.75    1.87   0
   4 -13  -2   39.56    1.27   0
  -4  13   2   41.67    1.65   0
   3 -13  -2    2.85    1.36   0
  -3  13   2    0.71    1.35   0
   2  13  -2   -0.03    0.29   0
  -2  13   2    0.74    1.06   0
   2  13  -2    0.85    0.32   0
   2 -13  -2   -3.56    1.05   0
   1  13  -2    9.40    0.70   0
   1 -13  -2    8.25    0.92   0
  -1  13   2    5.76    0.78   0
   0  13  -2   59.61    0.97   0
   0  13   2   58.36    0.82   0
   0 -13  -2   56.99    0.86   0
  -1  13  -2    4.49    1.10   0
   2 -13   2   15.48    1.07   0
  -2  13  -2   20.09    0.98   0
  -3  13  -2    7.27    1.14   0
   3 -13   2    8.57    1.62   0
  -4  13  -2   22.30    1.82   0
   4 -13   2   20.85    1.81   0
  -5  13  -2    1.82    1.37   0
   5 -13   2    2.53    1.76   0
   6 -13   2    4.93    2.04   0
  -6  13  -2    2.97    1.43   0
  -7  13  -2    0.37    1.60   0
   7 -13   2    7.50    2.21   0
  -8  13  -2   38.05    1.92   0
   8 -13   2   35.05    2.59   0
  -8  14   2   47.21    2.56   0
   8 -14  -2   47.83    2.34   0
  -7  14   2   -0.46    2.08   0
   7 -14  -2   -0.73    1.54   0
  -6  14   2  120.40    1.80   0
   6 -14  -2  121.57    2.16   0
  -5  14   2   18.72    1.66   0
   5 -14  -2   21.90    1.69   0
  -4  14   2  282.48    1.80   0
   4 -14  -2  269.22    1.81   0
   3 -14  -2   35.79    1.10   0
  -3  14   2   40.23    1.30   0
   2 -14  -2   48.27    1.15   0
  -2  14   2   52.67    1.16   0
   1  14  -2    0.96    0.52   0
  -1  14   2    1.23    0.83   0
   1 -14  -2   -0.71    0.87   0
   0 -14  -2  142.53    0.94   0
   0  14   2   51.23    0.61   0
   0  14  -2  134.95    1.05   0
  -1  14  -2    0.56    1.03   0
  -2  14  -2  225.53    1.79   0
   2 -14   2  221.96    1.81   0
   3 -14   2  105.00    1.47   0
  -3  14  -2  110.73    1.41   0
   4 -14   2  253.00    2.00   0
  -4  14  -2  264.35    2.26   0
  -5  14  -2   -0.52    1.77   0
   5 -14   2    0.29    1.81   0
  -6  14  -2  108.44    2.39   0
   6 -14   2   93.72    1.90   0
  -7  14  -2   13.10    1.80   0
   7 -14   2    4.93    2.47   0
  -7  15   2   -3.22    1.59   0
   7 -15  -2    0.87    1.60   0
  -6  15   2    0.78    1.78   0
   6 -15  -2   -3.67    2.00   0
   5 -15  -2   19.39    1.75   0
  -5  15   2   23.73    1.69   0
   4 -15  -2   25.63    1.74   0
  -4  15   2   29.77    1.66   0
   3 -15  -2   17.97    1.42   0
  -3  15   2   16.99    0.97   0
  -2  15   2   -0.91    0.87   0
   2 -15  -2    2.48    1.08   0
   1 -15  -2    3.04    0.91   0
  -1  15   2    1.48    0.60   0
   1  15  -2   -0.11    0.44   0
   1  15  -2    0.72    0.47   0
   0 -15  -2    5.80    0.66   0
   0  15   2    0.32    0.43   0
   0  15  -2    0.51    0.65   0
  -1  15  -2   17.94    0.94   0
   2 -15   2    3.13    1.37   0
  -2  15  -2    1.38    1.22   0
  -3  15  -2   19.05    1.57   0
   3 -15   2   17.95    1.67   0
   4 -15   2    9.62    1.90   0
  -4  15  -2   11.89    1.66   0
  -5  15  -2    7.92    1.94   0
   5 -15   2   -0.41    1.81   0
  -6  15  -2    2.64    1.53   0
   6 -15   2    1.98    2.11   0
   6 -16  -2   24.46    2.13   0
  -6  16   2   25.31    1.94   0
  -5  16   2    2.50    1.65   0
   5 -16  -2    2.65    1.36   0
   4 -16  -2  178.31    2.01   0
  -4  16   2  104.96    1.74   0
   3 -16  -2   17.78    1.46   0
  -3  16   2    3.95    0.93   0
  -2  16   2   24.84    0.92   0
   2 -16  -2  215.67    1.62   0
  -1  16   2    2.01    0.60   0
   1  16  -2    0.15    0.38   0
   1  16  -2   -0.14    0.41   0
   1 -16  -2    5.47    0.87   0
   0  16  -2    4.46    0.64   0
   0  16   2    2.82    0.37   0
  -1  16  -2    1.04    0.81   0
  -2  16  -2   22.27    1.03   0
  -3  16  -2   24.19    1.51   0
   3 -16   2   34.79    1.81   0
  -4  16  -2  156.21    2.10   0
   4 -16   2  153.05    2.32   0
  -5  16  -2   10.42    1.88   0
   5 -16   2    6.50    1.65   0
   4 -17  -2    5.42    1.73   0
  -4  17   2    1.74    1.15   0
  -3  17   2    1.44    0.74   0
   3 -17  -2   19.14    1.49   0
   2 -17  -2   -1.16    1.15   0
  -2  17   2   -1.63    0.79   0
  -1  17   2    0.34    0.61   0
   1 -17  -2    0.30    0.91   0
   0  17  -2   -0.63    0.62   0
  -1  17  -2   -0.36    0.79   0
  -2  17  -2    0.12    0.99   0
  -3  17  -2    1.38    0.97   0
   0  18  -2    0.45    0.58   0
 -13   0   3   16.62    1.91   0
  13   0  -3   17.59    2.49   0
 -12   0   3   -3.79    1.62   0
  12   0  -3    2.67    1.57   0
  11   0  -3  486.75    2.89   0
 -11   0   3  454.03    2.57   0
 -10   0   3    5.61    1.90   0
  10   0  -3    3.93    1.38   0
  -9   0   3  743.44    2.60   0
   9   0  -3  746.40    2.94   0
   8   0  -3    6.09    1.76   0
  -8   0   3    4.05    1.66   0
  -7   0   3 3977.80    4.54   0
   7   0  -3 4146.11    4.75   0
   6   0  -3   10.64    1.38   0
  -6   0   3   12.08    1.39   0
   5   0  -3 2042.29    2.87   0
  -5   0   3 2070.70    2.96   0
   4   0  -3   -0.23    1.01   0
  -4   0   3    1.27    0.72   0
  -2   0   3    1.36    0.83   0
   2   0  -3    0.65    0.65   0
  -1   0   3   24.22    0.60   0
   1   0  -3   25.55    0.83   0
   0   0  -3    1.84    0.86   0
  -1   0  -3 2103.71    2.09   0
  -2   0  -3    8.14    1.01   0
   2   0   3    6.21    0.90   0
   3   0   3 2035.88    2.49   0
  -3   0  -3 2069.01    2.55   0
  -4   0  -3   -0.47    0.85   0
   4   0   3   -1.34    0.81   0
  -5   0  -3   32.91    1.30   0
   5   0   3   31.32    1.24   0
  -6   0  -3    0.39    1.05   0
   6   0   3    1.12    1.32   0
   7   0   3  811.47    2.73   0
  -7   0  -3  827.22    2.84   0
  -8   0  -3    1.26    1.71   0
   8   0   3    0.97    1.80   0
  -9   0  -3  489.21    2.59   0
   9   0   3  478.10    2.57   0
  10   0   3    2.74    1.56   0
 -10   0  -3    5.47    2.21   0
  11   0   3  190.47    2.63   0
 -11   0  -3  186.49    2.32   0
 -12   0  -3   -0.02    1.89   0
  12   0   3    2.88    2.25   0
  13  -1  -3   28.21    1.94   0
  13   1  -3   25.52    2.20   0
 -13   1   3   28.42    1.97   0
 -13  -1   3   25.40    1.82   0
  12  -1  -3    3.74    1.58   0
 -12  -1   3   -0.76    1.58   0
 -12   1   3    3.98    1.63   0
  12   1  -3   -1.14    1.96   0
  11  -1  -3   23.13    2.03   0
 -11  -1   3   22.67    1.45   0
  11   1  -3   24.85    1.46   0
 -11   1   3   23.72    1.67   0
  10  -1  -3   25.31    1.83   0
  10   1  -3   25.16    1.73   0
 -10  -1   3   22.57    1.83   0
 -10   1   3   30.35    1.97   0
  -9  -1   3   65.03    1.39   0
   9  -1  -3   67.36    1.77   0
  -9   1   3   62.88    1.43   0
   9   1  -3   60.48    1.81   0
   8   1  -3    2.83    1.55   0
  -8  -1   3    1.70    1.14   0
   8  -1  -3    3.13    1.28   0
  -8   1   3    1.49    1.73   0
   7   1  -3 1342.55    2.66   0
  -7   1   3 1394.90    3.09   0
  -7  -1   3 1284.06    2.87   0
   7  -1  -3 1392.40    2.88   0
   6  -1  -3  343.96    1.82   0
  -6   1   3  352.33    1.82   0
  -6  -1   3  328.95    1.65   0
   6   1  -3  331.76    1.40   0
  -5  -1   3  667.87    1.85   0
  -5   1   3  726.32    2.04   0
   5   1  -3  711.39    1.67   0
   5  -1  -3  710.41    2.02   0
  -4   1   3    9.67    0.78   0
   4   1  -3    9.00    0.71   0
   4  -1  -3   11.61    1.09   0
  -4  -1   3    9.76    0.72   0
  -3  -1   3  405.75    1.10   0
   3   1  -3  384.05    1.19   0
   3  -1  -3  387.87    1.13   0
  -3   1   3  406.36    1.33   0
  -2  -1   3 1349.70    1.68   0
   2   1  -3 1307.33    1.56   0
  -2   1   3 1288.39    1.76   0
   2  -1  -3 1279.01    1.65   0
   0  -1  -3 1323.62    1.50   0
  -2   1  -3 1508.77    2.18   0
   2  -1   3 1456.19    2.02   0
  -2  -1  -3 1616.99    2.04   0
   3   1   3    3.10    0.99   0
  -3  -1  -3    0.61    0.74   0
   3  -1   3    3.23    1.10   0
  -3   1  -3   -0.40    0.81   0
  -4  -1  -3   41.98    1.19   0
  -4   1  -3   55.12    1.38   0
   4  -1   3   43.86    0.98   0
   4   1   3   37.78    0.87   0
   5   1   3   46.45    0.91   0
   5  -1   3   44.80    1.29   0
  -5   1  -3   46.98    1.34   0
  -5  -1  -3   48.09    1.19   0
   6  -1   3    9.62    1.04   0
  -6   1  -3    7.70    1.09   0
   6   1   3   10.40    0.94   0
  -6  -1  -3    7.93    1.30   0
  -7   1  -3  213.75    2.06   0
   7   1   3  203.76    1.88   0
   7  -1   3  214.39    2.00   0
  -7  -1  -3  211.70    1.92   0
   8   1   3   13.49    1.74   0
  -8  -1  -3   15.54    1.76   0
   8  -1   3   14.51    1.29   0
  -8   1  -3   11.03    1.35   0
   9   1   3  106.21    1.60   0
  -9  -1  -3  103.14    2.05   0
   9  -1   3  106.35    2.23   0
  -9   1  -3  103.01    2.15   0
  10  -1   3   40.04    1.66   0
  10   1   3   42.62    2.03   0
 -10  -1  -3   41.78    1.55   0
 -10   1  -3   40.30    1.71   0
 -11  -1  -3    1.95    2.20   0
  11  -1   3    0.51    1.63   0
 -11   1  -3    2.13    2.30   0
  11   1   3    0.58    2.08   0
 -12  -1  -3   -1.49    1.76   0
 -12   1  -3   -1.97    2.31   0
  12   1   3    2.56    2.31   0
  12  -1   3   -2.67    1.81   0
 -13  -2   3   56.11    2.20   0
  13  -2  -3   51.12    2.06   0
  13   2  -3   48.62    1.82   0
 -13   2   3   49.82    2.75   0
  12   2  -3    1.90    1.88   0
 -12   2   3    4.28    2.46   0
  12  -2  -3    3.52    1.77   0
 -12  -2   3    0.74    1.87   0
 -11   2   3  215.52    2.74   0
  11   2  -3  226.89    2.35   0
  11  -2  -3  233.99    2.28   0
 -11  -2   3  216.70    2.48   0
  10   2  -3   43.51    1.78   0
  10  -2  -3   37.18    2.09   0
 -10  -2   3   40.32    1.35   0
 -10   2   3   42.58    1.96   0
  -9  -2   3  529.59    2.48   0
  -9   2   3  527.40    2.37   0
   9  -2  -3  513.85    2.34   0
   9   2  -3  565.72    2.44   0
  -8   2   3   73.98    1.47   0
   8   2  -3   75.34    1.62   0
  -8  -2   3   70.01    1.21   0
   8  -2  -3   80.02    1.90   0
   7  -2  -3 1886.76    3.61   0
   7   2  -3 1878.12    2.97   0
  -7  -2   3 1819.04    3.17   0
  -7   2   3 1832.44    3.35   0
  -6  -2   3   14.05    0.85   0
   6   2  -3   12.07    1.15   0
  -6   2   3   12.24    1.05   0
   6  -2  -3   10.53    1.45   0
   5   2  -3 1674.58    2.42   0
  -5   2   3 1659.01    2.85   0
   5  -2  -3 1662.26    2.66   0
  -5  -2   3 1665.08    2.43   0
   4  -2  -3 2595.52    3.01   0
   4   2  -3 2324.83    2.53   0
  -4   2   3 2418.92    2.93   0
  -4  -2   3 2405.12    2.61   0
   3   2  -3 4538.35    2.98   0
  -3  -2   3 4385.96    2.99   0
  -3   2   3 4635.07    3.46   0
   3  -2  -3 4604.14    3.48   0
  -2   2   3 1726.15    2.03   0
  -2  -2   3 1757.44    1.77   0
   2   2  -3 1705.11    1.72   0
   2  -2  -3 1689.52    1.92   0
  -1   2   3  887.56    1.42   0
   1   2  -3  938.01    1.32   0
   1  -2  -3  862.58    1.40   0
  -1   2  -3 2189.97    2.45   0
  -2  -2  -3  992.21    1.60   0
   2  -2   3  958.67    1.73   0
  -2   2  -3  966.10    1.94   0
   3   2   3 5549.13    3.77   0
  -3   2  -3 4993.58    4.24   0
   3  -2   3 5374.90    4.31   0
  -3  -2  -3 5725.90    3.81   0
  -4  -2  -3  970.39    1.99   0
   4   2   3  966.33    2.00   0
   4  -2   3  870.63    2.10   0
  -4   2  -3  989.39    2.21   0
   5  -2   3  349.79    1.61   0
   5   2   3  352.86    1.37   0
  -5  -2  -3  328.04    1.57   0
  -5   2  -3  338.53    1.62   0
   6   2   3  259.33    1.66   0
   6  -2   3  271.42    1.96   0
  -6   2  -3  265.80    2.04   0
  -6  -2  -3  263.01    1.64   0
  -7  -2  -3  730.81    2.52   0
   7   2   3  705.49    2.26   0
   7  -2   3  693.23    2.50   0
  -7   2  -3  736.56    2.88   0
  -8   2  -3   10.80    1.35   0
   8  -2   3   14.10    1.80   0
   8   2   3    9.56    1.19   0
  -8  -2  -3   11.77    1.63   0
  -9   2  -3  525.97    3.13   0
  -9  -2  -3  551.74    2.42   0
   9   2   3  533.98    2.40   0
   9  -2   3  548.50    2.72   0
  10  -2   3   72.59    2.29   0
  10   2   3   65.08    1.99   0
 -10   2  -3   56.98    1.92   0
 -10  -2  -3   59.24    2.04   0
 -11  -2  -3  151.73    2.31   0
 -11   2  -3  149.71    2.25   0
  11  -2   3  141.34    2.73   0
  11   2   3  147.28    2.45   0
  12  -2   3    3.29    2.37   0
 -12   2  -3   -1.26    2.75   0
 -12  -2  -3    5.92    2.21   0
  12   2   3    2.78    2.20   0
  12   3  -3    0.64    1.94   0
 -12   3   3    2.32    1.75   0
 -12  -3   3   -0.72    1.81   0
  12  -3  -3   -1.53    1.75   0
  11  -3  -3   83.68    1.85   0
 -11   3   3   85.74    1.95   0
 -11  -3   3   85.28    1.61   0
  11   3  -3   92.08    1.58   0
 -10  -3   3  104.49    1.92   0
 -10   3   3  104.59    1.86   0
  10   3  -3  105.07    1.49   0
  10  -3  -3  108.02    1.87   0
   9  -3  -3   69.83    1.96   0
   9   3  -3   65.34    1.26   0
  -9  -3   3   66.45    1.63   0
  -9   3   3   64.89    2.07   0
  -8   3   3    3.67    1.25   0
   8  -3  -3    4.42    1.24   0
   8   3  -3    6.53    0.97   0
  -8  -3   3    5.85    0.98   0
  -7   3   3  461.28    1.93   0
   7   3  -3  437.81    1.60   0
   7  -3  -3  456.96    2.23   0
  -7  -3   3  438.36    1.61   0
   6   3  -3  164.82    1.26   0
   6  -3  -3  163.86    1.68   0
  -6   3   3  160.06    1.67   0
  -6  -3   3  169.47    1.28   0
   5   3  -3   20.25    0.85   0
  -5  -3   3   17.74    0.69   0
  -5   3   3   18.60    1.37   0
   5  -3  -3   17.15    1.01   0
  -4   3   3   -0.12    0.84   0
   4   3  -3   -0.08    0.56   0
  -4  -3   3   -0.74    0.59   0
   4  -3  -3   -2.07    1.21   0
   3   3  -3  212.12    0.89   0
   3  -3  -3  221.89    1.27   0
  -3   3   3  210.12    1.26   0
  -3  -3   3  231.25    0.83   0
   2  -3  -3  134.64    0.78   0
  -2   3   3  137.45    0.81   0
  -2  -3   3  139.29    0.80   0
   2   3  -3  138.68    0.75   0
  -1   3   3  881.69    1.31   0
   1   3  -3  892.68    1.30   0
   1  -3  -3  845.06    1.29   0
   0   3   3   23.31    0.64   0
   0   3  -3   25.57    0.89   0
   0  -3  -3   21.81    0.65   0
  -1  -3  -3  374.26    0.94   0
  -1   3  -3  378.68    1.15   0
   1  -3   3  370.39    1.14   0
  -2  -3  -3  212.74    0.95   0
  -2   3  -3  204.48    1.11   0
   2  -3   3  191.38    1.07   0
  -3  -3  -3    1.97    0.77   0
   3  -3   3   -1.88    1.26   0
  -3   3  -3   -0.28    0.91   0
  -4   3  -3   48.02    1.11   0
  -4  -3  -3   45.53    0.99   0
   4  -3   3   43.64    1.47   0
   4   3   3   44.39    0.93   0
   5  -3   3    9.86    1.46   0
  -5   3  -3   10.04    1.08   0
   5   3   3    8.86    1.02   0
  -5  -3  -3    7.89    0.78   0
   6   3   3  111.24    1.38   0
   6  -3   3  110.47    1.44   0
  -6   3  -3  117.44    1.48   0
  -6  -3  -3  111.57    1.44   0
  -7   3  -3   34.18    1.82   0
   7  -3   3   34.66    1.31   0
   7   3   3   34.98    1.46   0
  -7  -3  -3   32.60    1.16   0
   8  -3   3    7.58    1.32   0
  -8   3  -3    7.25    1.46   0
   8   3   3    8.36    1.45   0
  -8  -3  -3    5.17    1.43   0
  -9  -3  -3    2.94    1.21   0
  -9   3  -3    3.04    2.13   0
   9  -3   3    6.10    1.90   0
   9   3   3    1.97    1.63   0
 -10   3  -3   30.56    1.75   0
 -10  -3  -3   32.89    1.81   0
  10   3   3   35.21    1.44   0
  10  -3   3   40.99    2.39   0
 -11  -3  -3    6.15    1.81   0
  11   3   3    7.31    1.80   0
 -11   3  -3    7.86    1.86   0
  11  -3   3    8.30    2.27   0
  12  -4  -3    5.64    2.58   0
 -12   4   3    4.41    2.51   0
  12   4  -3    9.71    1.72   0
 -12  -4   3    5.73    1.92   0
  11   4  -3  130.71    2.01   0
 -11   4   3  124.86    2.48   0
 -11  -4   3  120.37    1.61   0
  11  -4  -3  125.04    2.65   0
 -10  -4   3   10.77    1.56   0
 -10   4   3    9.43    1.66   0
  10   4  -3    6.95    1.24   0
  10  -4  -3   14.72    2.01   0
   9   4  -3  890.81    2.71   0
  -9   4   3  852.14    3.05   0
   9  -4  -3  807.53    2.99   0
  -9  -4   3  805.67    2.44   0
   8  -4  -3  185.94    1.71   0
  -8   4   3  181.29    1.70   0
  -8  -4   3  184.49    1.60   0
   8   4  -3  191.50    1.55   0
  -7  -4   3   60.50    1.16   0
   7   4  -3   61.30    1.20   0
  -7   4   3   62.33    1.31   0
   7  -4  -3   63.76    1.67   0
  -6  -4   3   12.20    0.97   0
   6   4  -3   12.53    0.97   0
   6  -4  -3   16.18    1.14   0
  -6   4   3   11.61    1.07   0
  -5  -4   3 1063.33    1.76   0
  -5   4   3 1026.79    2.33   0
   5  -4  -3 1051.23    2.33   0
   5   4  -3 1035.36    1.81   0
  -4   4   3   12.42    1.29   0
   4  -4  -3   10.13    1.31   0
  -4  -4   3    8.61    0.80   0
   4   4  -3    9.31    0.55   0
   2  -4  -3  268.13    1.03   0
   2   4  -3  254.35    0.88   0
  -2   4   3  271.53    1.15   0
  -1   4   3 3556.76    2.65   0
   1  -4  -3 3187.02    2.50   0
   0  -4  -3 1310.48    1.45   0
   0   4  -3 1414.80    1.92   0
   0   4   3 1367.53    1.50   0
  -1  -4  -3 2466.15    1.93   0
  -1   4  -3 2564.08    2.67   0
   1  -4   3 2543.83    2.77   0
  -2  -4  -3 1764.94    1.83   0
   2  -4   3 1540.33    2.50   0
  -2   4  -3 1579.49    2.39   0
   3  -4   3 4962.31    4.36   0
  -3  -4  -3 5088.12    3.29   0
  -3   4  -3 5038.66    4.59   0
  -4  -4  -3   64.25    0.91   0
  -4   4  -3   64.46    1.61   0
   4  -4   3   56.00    1.51   0
   5   4   3 2563.28    3.14   0
  -5   4  -3 2576.44    4.21   0
   5  -4   3 2548.41    3.82   0
  -5  -4  -3 2646.72    3.13   0
   6  -4   3   10.11    1.26   0
  -6  -4  -3   13.72    1.20   0
  -6   4  -3   11.58    1.77   0
   6   4   3   10.82    1.09   0
  -7  -4  -3  841.30    2.45   0
   7  -4   3  868.50    2.82   0
   7   4   3  842.37    2.23   0
  -7   4  -3  833.79    2.84   0
   8   4   3   43.54    1.51   0
   8  -4   3   42.20    1.58   0
  -8   4  -3   38.74    2.12   0
  -8  -4  -3   40.52    1.55   0
  -9   4  -3  288.78    2.35   0
  -9  -4  -3  286.30    2.19   0
   9   4   3  295.92    2.20   0
   9  -4   3  287.30    2.78   0
 -10  -4  -3   -0.25    1.27   0
 -10   4  -3    2.79    1.80   0
  10  -4   3   -1.48    2.23   0
  10   4   3    2.67    1.54   0
  11  -4   3   98.53    2.28   0
 -11  -4  -3   99.44    2.17   0
 -11   4  -3  109.70    2.29   0
  11   4   3  105.36    2.19   0
 -12   5   3    4.98    2.58   0
 -12  -5   3   -0.52    1.64   0
  12  -5  -3    3.36    1.87   0
  12   5  -3    2.52    1.75   0
 -11  -5   3   66.64    1.75   0
  11   5  -3   71.37    1.72   0
  11  -5  -3   71.77    1.92   0
 -11   5   3   67.84    2.38   0
 -10  -5   3   28.27    1.49   0
 -10   5   3   33.17    2.13   0
  10   5  -3   28.39    1.18   0
  10  -5  -3   34.28    1.76   0
  -9   5   3  340.27    2.26   0
  -9  -5   3  329.65    2.04   0
   9  -5  -3  355.47    2.28   0
   9   5  -3  355.63    1.95   0
  -8  -5   3    3.88    1.19   0
  -8   5   3    3.08    1.89   0
   8  -5  -3    2.36    1.74   0
   8   5  -3    5.24    1.15   0
  -7   5   3   42.29    1.68   0
   7   5  -3   47.19    1.06   0
  -7  -5   3   47.62    1.09   0
   7  -5  -3   47.55    1.70   0
   6  -5  -3    4.69    1.13   0
   6   5  -3    3.12    0.87   0
  -6  -5   3    4.59    0.97   0
  -6   5   3    5.80    1.11   0
   5  -5  -3   40.02    1.44   0
   5   5  -3   35.51    0.78   0
  -5   5   3   33.35    1.41   0
  -5  -5   3   36.36    0.82   0
   4  -5  -3  509.90    1.90   0
  -4  -5   3  483.49    1.20   0
   4   5  -3  480.60    1.15   0
  -4   5   3  469.53    1.61   0
  -3   5   3  492.34    1.49   0
   3   5  -3  476.57    1.07   0
  -3  -5   3  512.06    1.14   0
   3  -5  -3  485.70    1.49   0
   2  -5  -3  415.06    1.47   0
   2   5  -3  444.80    0.96   0
  -2   5   3  448.65    1.45   0
  -1   5   3 1380.70    1.72   0
   1  -5  -3 1378.97    1.81   0
   1   5  -3 1424.62    1.74   0
   0   5  -3  543.01    1.28   0
   0   5   3  557.36    1.09   0
   0  -5  -3  533.56    1.08   0
  -1   5  -3 3041.61    3.00   0
   1  -5   3 2908.50    2.98   0
  -1  -5  -3 2792.30    2.01   0
  -2  -5  -3   58.09    0.57   0
  -2  -5  -3   59.17    0.61   0
   2  -5   3   51.94    0.97   0
  -2   5  -3   60.97    0.97   0
   3  -5   3  163.61    1.24   0
  -3   5  -3  163.62    1.26   0
  -3  -5  -3  162.67    0.80   0
  -4  -5  -3   87.46    0.86   0
  -4   5  -3   86.49    1.62   0
   4  -5   3   83.96    1.58   0
  -5  -5  -3   17.93    0.98   0
  -5   5  -3   16.05    1.60   0
   5  -5   3   18.59    1.57   0
  -6  -5  -3   30.34    1.12   0
   6  -5   3   33.24    1.35   0
   6   5   3   29.93    1.07   0
  -6   5  -3   32.33    1.41   0
  -7  -5  -3   62.79    1.01   0
   7   5   3   62.91    1.26   0
   7  -5   3   61.71    1.61   0
  -7   5  -3   60.32    2.11   0
   8  -5   3    0.98    1.47   0
  -8  -5  -3   -0.06    1.25   0
   8   5   3   -1.65    1.20   0
  -8   5  -3   -0.05    1.53   0
  -9  -5  -3    4.68    1.07   0
   9  -5   3    5.48    2.02   0
  -9   5  -3    5.56    1.53   0
   9   5   3    5.62    1.43   0
 -10   5  -3    3.06    1.60   0
 -10  -5  -3    1.03    1.62   0
  10  -5   3   -2.77    2.10   0
  10   5   3    0.63    1.46   0
 -11  -5  -3   43.65    1.70   0
 -11   5  -3   49.84    2.59   0
  11  -5   3   36.41    2.12   0
  11   5   3   40.94    1.70   0
 -12  -6   3    1.18    1.52   0
  12   6  -3    1.31    1.48   0
 -12   6   3   -1.60    2.44   0
  12  -6  -3    0.82    2.42   0
 -11   6   3  126.80    2.71   0
  11  -6  -3  127.97    2.67   0
  11   6  -3  118.12    1.67   0
 -11  -6   3  125.90    1.44   0
 -10  -6   3    3.58    1.29   0
 -10   6   3    5.23    2.16   0
  10   6  -3    3.84    1.34   0
  10  -6  -3    2.10    2.16   0
   9  -6  -3  743.99    3.44   0
  -9  -6   3  744.70    2.41   0
  -9   6   3  728.55    3.02   0
   9   6  -3  740.89    2.37   0
  -8  -6   3    3.00    1.05   0
  -8   6   3    2.88    1.81   0
   8  -6  -3   -1.70    1.84   0
   8   6  -3    1.94    1.02   0
   7   6  -3   26.53    0.96   0
  -7  -6   3   24.43    1.00   0
  -7   6   3   23.08    1.77   0
   7  -6  -3   23.56    1.70   0
  -6   6   3   33.27    1.28   0
   6  -6  -3   33.73    1.71   0
  -6  -6   3   37.24    0.92   0
   6   6  -3   33.94    0.89   0
  -5   6   3 1648.57    3.19   0
  -5  -6   3 1834.30    2.21   0
   5   6  -3 1791.40    2.14   0
   5  -6  -3 1680.23    2.99   0
   4  -6  -3    1.95    1.19   0
   4   6  -3    2.85    0.52   0
  -4  -6   3    7.24    0.61   0
  -4   6   3    2.28    0.83   0
  -3   6   3 9999.99    5.95   0
  -2   6   3  102.99    1.13   0
   2  -6  -3   92.79    0.90   0
   2   6  -3   98.20    0.70   0
  -1   6   3 6086.32    3.71   0
   1  -6  -3 5916.57    3.68   0
   0   6   3   68.22    0.64   0
   0  -6  -3   63.39    0.67   0
   0   6  -3   64.36    0.73   0
   1  -6   3 2271.23    2.90   0
  -1   6  -3 2356.08    2.86   0
  -1  -6  -3 2294.37    1.80   0
   2  -6   3   46.20    0.98   0
  -2   6  -3   53.91    1.26   0
  -2  -6  -3   54.54    0.54   0
  -2  -6  -3   59.17    0.58   0
  -3  -6  -3 2914.20    2.21   0
  -3   6  -3 2728.78    3.56   0
   3  -6   3 2793.78    3.73   0
  -3  -6  -3 2786.54    2.15   0
   4  -6   3    6.75    1.42   0
  -4  -6  -3    9.90    0.64   0
  -4   6  -3    7.94    1.05   0
   5  -6   3 3503.06    5.05   0
  -5   6  -3 3548.42    5.12   0
  -5  -6  -3 3665.20    3.21   0
  -6   6  -3    7.74    1.39   0
  -6  -6  -3    6.37    0.97   0
   6  -6   3    9.66    1.37   0
  -7   6  -3  548.75    2.53   0
  -7  -6  -3  533.98    1.88   0
   7  -6   3  507.48    2.50   0
  -8  -6  -3   11.63    1.25   0
   8  -6   3    9.20    1.98   0
  -8   6  -3   11.23    2.14   0
   8   6   3   10.11    1.11   0
   9  -6   3  105.06    1.92   0
  -9  -6  -3   96.41    1.44   0
   9   6   3   93.36    1.48   0
  -9   6  -3   90.18    2.52   0
 -10   6  -3    5.25    2.30   0
  10  -6   3    6.22    2.37   0
 -10  -6  -3    5.40    1.45   0
  10   6   3    0.51    1.29   0
  11   6   3   63.83    1.78   0
 -11   6  -3   73.85    2.98   0
 -11  -6  -3   72.77    1.75   0
  11  -6   3   74.24    2.64   0
  12   7  -3    1.04    1.23   0
 -12  -7   3    0.60    1.45   0
  12  -7  -3    0.39    1.96   0
 -12   7   3   -0.50    2.67   0
 -11   7   3   65.47    2.56   0
  11   7  -3   62.06    1.14   0
 -11  -7   3   71.65    1.45   0
  11  -7  -3   75.86    2.06   0
  10  -7  -3   -0.90    2.14   0
  10   7  -3    1.02    1.13   0
 -10   7   3   -3.34    2.18   0
 -10  -7   3    0.57    1.29   0
  -9   7   3  315.60    2.33   0
  -9  -7   3  318.55    1.73   0
   9   7  -3  312.33    1.61   0
   9  -7  -3  311.54    2.78   0
  -8  -7   3   42.07    1.12   0
  -8   7   3   43.13    1.55   0
   8  -7  -3   42.04    1.97   0
   8   7  -3   43.51    1.07   0
  -7  -7   3    8.66    0.83   0
  -7   7   3   11.19    1.62   0
   7  -7  -3    6.79    1.23   0
   7   7  -3    7.92    0.83   0
  -6  -7   3   30.35    0.90   0
   6   7  -3   28.99    0.76   0
  -6   7   3   28.06    1.31   0
   6  -7  -3   29.70    1.33   0
  -5  -7   3  121.06    0.83   0
   5  -7  -3  122.69    1.29   0
   5   7  -3  118.09    0.79   0
  -5   7   3  120.65    1.64   0
   4   7  -3   75.29    0.61   0
  -4   7   3   75.53    1.07   0
   4  -7  -3   78.76    1.37   0
  -3   7   3  124.95    1.32   0
   3  -7  -3  134.80    1.38   0
   3   7  -3  135.31    0.74   0
   2   7  -3    0.67    0.59   0
   2   7  -3    0.11    0.60   0
  -2   7   3    0.35    0.95   0
   2  -7  -3    0.24    1.02   0
   1  -7  -3   52.48    0.85   0
   1   7  -3   52.48    0.79   0
  -1   7   3   50.63    0.61   0
   0   7  -3    9.33    0.62   0
   0   7   3   11.41    0.55   0
   0  -7  -3   10.64    0.43   0
  -1   7  -3 1270.91    2.27   0
   1  -7   3 1217.02    2.16   0
  -1  -7  -3 1174.26    1.33   0
   2  -7   3  273.59    1.64   0
  -2  -7  -3  315.44    0.80   0
  -2   7  -3  296.71    1.56   0
  -2  -7  -3  288.61    0.71   0
  -3   7  -3    0.92    1.36   0
   3  -7   3    3.81    1.31   0
  -3  -7  -3    0.82    0.41   0
  -3  -7  -3    1.35    0.46   0
  -4  -7  -3    0.96    0.59   0
   4  -7   3   -1.34    1.16   0
  -4   7  -3   -0.12    1.55   0
  -4  -7  -3    0.96    0.51   0
  -5   7  -3   72.66    1.85   0
  -5  -7  -3   64.40    0.85   0
   5  -7   3   60.04    1.47   0
  -6  -7  -3   15.26    0.87   0
  -6   7  -3   12.92    1.35   0
   6  -7   3   18.42    1.83   0
  -7  -7  -3   25.88    0.96   0
   7  -7   3   27.55    2.13   0
  -7   7  -3   35.63    1.62   0
  -8  -7  -3   74.26    1.18   0
   8  -7   3   71.71    2.26   0
  -8   7  -3   75.26    1.74   0
  -9   7  -3    4.41    1.68   0
  -9  -7  -3    2.61    1.13   0
   9  -7   3   -0.07    1.64   0
  10  -7   3    0.26    2.32   0
 -10  -7  -3   -1.33    1.34   0
 -10   7  -3   -3.52    1.82   0
 -11  -7  -3   15.46    1.52   0
  11  -7   3   14.12    2.72   0
 -11   7  -3   11.79    2.03   0
 -11   8   3   48.37    2.31   0
  11   8  -3   11.14    1.01   0
 -11  -8   3   44.75    1.30   0
  11  -8  -3   49.35    1.86   0
 -10   8   3    2.88    1.59   0
 -10  -8   3    2.35    1.08   0
  10   8  -3    2.18    1.03   0
  10  -8  -3    0.46    1.69   0
   9  -8  -3  171.08    2.59   0
  -9   8   3  176.67    2.62   0
  -9  -8   3  172.30    1.35   0
   9   8  -3  177.41    1.32   0
  -8  -8   3    0.57    0.86   0
  -8   8   3   -2.09    1.43   0
   8   8  -3   -0.66    0.81   0
   8  -8  -3    1.63    1.44   0
  -7  -8   3  176.83    1.06   0
  -7   8   3  177.31    1.73   0
   7   8  -3  181.20    1.08   0
   7  -8  -3  176.11    1.79   0
   6  -8  -3    0.46    1.72   0
  -6  -8   3    2.85    0.77   0
  -6   8   3    6.45    1.25   0
   6   8  -3    1.29    0.63   0
   5   8  -3 1061.75    1.48   0
  -5   8   3 1042.22    2.66   0
   5  -8  -3 1036.54    2.91   0
   4  -8  -3  161.62    1.30   0
  -4   8   3  169.66    1.61   0
   4   8  -3  172.65    0.75   0
   3  -8  -3 1083.42    2.18   0
  -3   8   3 1169.83    2.37   0
   3   8  -3 1153.04    1.44   0
   3   8  -3 1184.31    1.56   0
   2   8  -3  436.54    1.08   0
   2  -8  -3  416.59    1.35   0
   2   8  -3  418.38    1.07   0
  -2   8   3  413.94    1.49   0
  -1   8   3 3810.70    3.24   0
   1  -8  -3 3862.90    3.25   0
   1   8  -3 3676.80    3.08   0
   0  -8  -3  552.80    1.21   0
   0   8  -3  571.72    1.54   0
   0   8   3  574.09    1.22   0
   1   8   3 3774.75    2.39   0
   1  -8   3 3377.49    3.58   0
  -1  -8  -3 3476.28    2.22   0
  -1   8  -3 3514.50    3.57   0
  -2  -8  -3  618.67    0.90   0
   2  -8   3  561.06    1.78   0
  -2  -8  -3  571.04    0.80   0
  -2   8  -3  561.73    1.76   0
   3  -8   3 1633.15    3.21   0
  -3   8  -3 1635.98    3.25   0
  -3  -8  -3 1671.25    1.22   0
  -3  -8  -3 1648.95    1.18   0
  -4  -8  -3  119.87    0.58   0
  -4   8  -3  123.49    1.50   0
   4  -8   3  120.77    1.90   0
  -4  -8  -3  118.56    0.57   0
  -5  -8  -3 1722.97    1.79   0
   5  -8   3 1711.63    3.94   0
  -5   8  -3 1690.59    3.68   0
  -5  -8  -3 1768.31    1.85   0
  -6  -8  -3   29.58    0.81   0
   6  -8   3   26.87    1.47   0
  -6   8  -3   29.10    1.50   0
  -7   8  -3  171.99    2.02   0
   7  -8   3  178.06    2.02   0
  -7  -8  -3  167.59    1.16   0
  -8   8  -3    1.52    1.52   0
   8  -8   3   -0.81    1.49   0
  -8  -8  -3    3.03    0.94   0
  -9   8  -3  147.98    2.56   0
  -9  -8  -3  143.58    1.37   0
   9  -8   3  141.42    2.58   0
  10  -8   3   16.53    1.80   0
 -10   8  -3   19.55    2.52   0
 -10  -8  -3   18.40    1.24   0
 -11  -9   3   15.63    1.22   0
  11   9  -3    1.99    0.84   0
 -11   9   3   14.93    2.04   0
  11  -9  -3    9.45    2.42   0
 -10   9   3    0.90    2.13   0
 -10  -9   3    1.77    0.99   0
  10   9  -3    0.61    0.77   0
  10  -9  -3    3.86    1.75   0
  -9  -9   3   72.32    1.05   0
  -9   9   3   71.39    1.79   0
   9   9  -3   32.07    0.75   0
   9  -9  -3   65.36    2.36   0
  -8   9   3   -0.89    2.07   0
   8   9  -3    3.16    0.78   0
  -8  -9   3    4.56    0.75   0
   8  -9  -3    4.00    1.44   0
  -7  -9   3  113.20    0.94   0
   7   9  -3  108.29    0.87   0
   7  -9  -3  110.93    2.10   0
  -7   9   3  108.21    2.06   0
  -6   9   3   66.72    1.73   0
   6  -9  -3   57.03    1.40   0
   6   9  -3   61.70    0.65   0
   5   9  -3   93.77    0.59   0
  -5   9   3   87.65    1.74   0
   5  -9  -3   86.58    1.76   0
   4   9  -3   32.59    0.52   0
  -4   9   3   31.84    1.00   0
   4  -9  -3   32.34    1.07   0
   4   9  -3   34.25    0.50   0
  -3   9   3   24.10    1.13   0
   3   9  -3   23.56    0.48   0
   3  -9  -3   25.29    1.26   0
   3   9  -3   25.00    0.47   0
   2   9  -3  109.66    0.77   0
   2   9  -3  101.47    0.74   0
   2  -9  -3  104.93    1.23   0
  -2   9   3  103.72    0.95   0
   1  -9  -3    0.42    0.84   0
  -1   9   3    0.80    0.59   0
   1   9  -3    1.59    0.78   0
   0   9   3   10.11    0.74   0
   0  -9  -3    9.65    0.81   0
   0   9  -3   10.32    1.00   0
   1  -9   3   13.97    1.15   0
   1   9   3   13.42    0.51   0
  -1   9  -3   11.70    0.82   0
  -1  -9  -3   12.83    0.44   0
  -2  -9  -3    0.43    0.33   0
   2  -9   3    1.74    1.19   0
  -2   9  -3    0.70    1.15   0
  -2  -9  -3   -0.03    0.28   0
   3  -9   3   71.09    1.17   0
  -3   9  -3   84.59    1.54   0
  -4   9  -3   95.10    1.88   0
   4  -9   3   92.51    1.78   0
  -5   9  -3   65.71    1.46   0
  -5  -9  -3   58.69    0.37   0
  -5  -9  -3   61.33    0.38   0
   5  -9   3   61.20    1.81   0
  -6   9  -3    7.37    1.37   0
  -6  -9  -3    9.26    0.50   0
   6  -9   3    7.26    1.77   0
  -6  -9  -3   10.15    0.56   0
  -7   9  -3   15.51    1.59   0
   7  -9   3   19.27    2.18   0
  -7  -9  -3   17.42    0.60   0
  -8   9  -3    1.73    2.12   0
  -8  -9  -3    1.13    0.81   0
   8  -9   3    2.10    2.06   0
   9  -9   3   51.49    2.01   0
  -9   9  -3   51.52    2.64   0
  -9  -9  -3   50.49    0.95   0
 -10   9  -3    3.54    2.02   0
  10  -9   3    4.65    2.67   0
 -10  -9  -3    3.93    1.18   0
 -10 -10   3    1.57    0.89   0
  10  10  -3   -0.52    0.63   0
 -10  10   3    1.42    2.32   0
  10 -10  -3    4.18    1.88   0
  -9 -10   3  116.86    1.01   0
   9  10  -3   13.94    0.57   0
   9 -10  -3  119.80    2.57   0
  -9  10   3  121.27    2.51   0
  -8  10   3    3.44    1.54   0
   8  10  -3    0.19    0.43   0
   8 -10  -3    3.20    2.07   0
   7 -10  -3  554.53    2.67   0
  -7  10   3  571.46    2.70   0
   7  10  -3  395.16    0.90   0
   6 -10  -3   17.90    1.75   0
  -6  10   3   20.51    1.88   0
   6  10  -3   19.07    0.41   0
   5  10  -3  330.67    0.58   0
   5  10  -3  326.28    0.57   0
  -5  10   3  339.20    1.89   0
   5 -10  -3  334.22    2.25   0
   4  10  -3   55.33    0.46   0
   4  10  -3   57.11    0.44   0
   4 -10  -3   56.59    1.56   0
  -4  10   3   57.42    1.56   0
   3  10  -3  195.40    0.72   0
   3 -10  -3  190.54    1.55   0
   3  10  -3  186.95    0.71   0
  -3  10   3  186.96    1.27   0
   2 -10  -3   76.56    1.18   0
   2  10  -3   79.43    0.70   0
   2  10  -3   78.08    0.77   0
  -2  10   3   79.63    1.12   0
  -1  10   3  880.65    1.85   0
   1  10  -3  884.50    1.76   0
   1 -10  -3  837.78    1.85   0
   0  10   3  692.33    1.40   0
   0  10  -3  667.86    1.63   0
   0 -10  -3  650.22    1.38   0
   1  10   3  368.81    0.87   0
   1 -10   3  351.26    1.74   0
  -1  10  -3  337.51    1.40   0
  -1 -10  -3  345.04    0.87   0
   2 -10   3  224.91    1.75   0
  -2  10  -3  229.85    1.73   0
   3 -10   3  412.25    1.97   0
  -3  10  -3  448.38    2.28   0
  -4  10  -3  123.31    1.59   0
   4 -10   3  127.45    1.58   0
  -5  10  -3  651.36    2.99   0
   5 -10   3  598.49    2.57   0
   6 -10   3   31.64    2.09   0
  -6  10  -3   36.19    1.98   0
  -7  10  -3  141.48    2.00   0
   7 -10   3  134.78    1.96   0
  -8 -10  -3    6.85    0.54   0
  -8  10  -3   12.84    2.52   0
  -8 -10  -3    7.54    0.56   0
   8 -10   3    7.70    2.22   0
  -9 -10  -3  140.53    0.99   0
  -9 -10  -3  141.47    0.97   0
   9 -10   3  146.43    3.03   0
  -9  10  -3  153.47    2.98   0
  10  11  -3   -0.25    0.41   0
 -10  11   3    1.86    2.24   0
  10 -11  -3   -0.02    2.33   0
   9  11  -3    2.95    0.30   0
  -9  11   3   46.58    1.97   0
   9 -11  -3   48.81    1.89   0
  -8  11   3   57.00    2.29   0
   8 -11  -3   53.83    2.21   0
  -7  11   3  164.05    2.28   0
   7 -11  -3  163.12    2.38   0
   6 -11  -3    3.52    1.94   0
  -6  11   3    2.47    1.40   0
  -5  11   3    2.37    1.26   0
   5 -11  -3    2.16    1.75   0
  -4  11   3   25.97    1.46   0
   4 -11  -3   22.77    1.52   0
   3  11  -3    1.12    0.41   0
   3  11  -3    1.16    0.44   0
   3 -11  -3   -0.34    0.91   0
  -3  11   3   -1.00    0.87   0
  -2  11   3   20.56    1.04   0
   2  11  -3   19.70    0.58   0
   2  11  -3   17.58    0.57   0
   2 -11  -3   18.19    1.04   0
  -1  11   3  292.14    1.30   0
   1 -11  -3  285.44    1.31   0
   1  11  -3  296.02    1.20   0
   0  11   3   22.74    0.78   0
   0 -11  -3   23.50    0.82   0
   0  11  -3   23.92    1.02   0
  -1 -11  -3  201.80    0.71   0
  -1  11  -3  218.76    1.53   0
   2 -11   3   81.76    1.50   0
  -2  11  -3   78.14    1.15   0
  -3  11  -3  196.35    1.83   0
   3 -11   3  183.51    1.60   0
  -4  11  -3   15.59    1.68   0
   4 -11   3   19.54    1.25   0
   5 -11   3    2.30    1.39   0
  -5  11  -3    0.10    1.32   0
  -6  11  -3    6.24    2.09   0
   6 -11   3    2.58    2.07   0
  -7  11  -3   15.05    1.69   0
   7 -11   3   18.89    1.81   0
  -8  11  -3    1.78    2.44   0
   8 -11   3    3.03    1.86   0
  -9  11  -3   65.36    2.40   0
   9 -11   3   64.48    2.77   0
  -9  12   3   45.51    2.57   0
   9 -12  -3   48.15    2.37   0
   8 -12  -3    1.29    1.71   0
  -8  12   3    5.29    2.30   0
  -7  12   3  334.63    2.82   0
   7 -12  -3  325.81    2.34   0
  -6  12   3    6.36    1.37   0
   6 -12  -3    9.27    1.39   0
   5 -12  -3  265.39    2.19   0
  -5  12   3  268.58    1.81   0
  -4  12   3  107.33    1.63   0
   4 -12  -3  105.45    1.36   0
   3  12  -3  311.44    0.65   0
   3  12  -3  304.67    0.63   0
   3 -12  -3  314.90    1.82   0
  -3  12   3  308.32    1.59   0
  -2  12   3   90.55    1.13   0
   2 -12  -3   87.62    0.98   0
   2  12  -3   91.55    0.70   0
   2  12  -3   94.54    0.80   0
   1  12  -3  219.46    1.14   0
  -1  12   3  225.53    1.25   0
   1 -12  -3  217.93    1.29   0
   0  12   3   -0.90    0.63   0
   0  12  -3    0.18    0.90   0
   0 -12  -3    0.53    0.78   0
  -1  12  -3   69.57    1.25   0
  -1 -12  -3   69.46    0.52   0
  -2  12  -3    2.92    1.32   0
   2 -12   3    3.17    1.06   0
  -3  12  -3  444.90    2.29   0
   3 -12   3  418.02    2.28   0
  -4  12  -3   21.19    1.68   0
   4 -12   3   14.99    1.66   0
  -5  12  -3  122.61    2.05   0
   5 -12   3  112.86    1.72   0
  -6  12  -3   46.13    1.62   0
   6 -12   3   42.72    2.17   0
  -7  12  -3   71.76    2.39   0
   7 -12   3   63.93    1.97   0
  -8  12  -3   17.86    2.41   0
   8 -12   3   23.21    1.97   0
  -9  13   3   12.07    2.57   0
   9 -13  -3    9.82    2.56   0
   8 -13  -3   19.64    2.36   0
  -8  13   3   12.55    2.17   0
  -7  13   3   13.58    2.07   0
   7 -13  -3   11.82    2.01   0
   6 -13  -3   53.81    1.62   0
  -6  13   3   63.83    1.60   0
  -5  13   3    2.84    1.23   0
   5 -13  -3    5.99    1.78   0
   4 -13  -3   37.30    1.66   0
  -4  13   3   42.08    1.48   0
  -3  13   3    0.37    1.30   0
   3 -13  -3    0.84    1.32   0
  -2  13   3    0.53    1.00   0
   2  13  -3    2.61    0.52   0
   2 -13  -3    4.54    1.12   0
   2  13  -3    3.47    0.58   0
   1  13  -3   91.79    0.92   0
   1 -13  -3   85.23    1.02   0
  -1  13   3   94.41    1.03   0
   0  13  -3    9.37    0.98   0
   0  13   3    8.26    0.71   0
   0 -13  -3    6.14    0.77   0
  -1 -13  -3   80.03    0.38   0
  -1  13  -3   91.22    1.37   0
   2 -13   3   24.45    1.54   0
  -2  13  -3   23.55    1.35   0
  -3  13  -3   -1.12    1.60   0
   3 -13   3   -1.89    1.67   0
   4 -13   3    6.13    1.88   0
  -4  13  -3    4.01    1.73   0
  -5  13  -3   -1.55    1.76   0
   5 -13   3   -0.37    1.82   0
  -6  13  -3    5.96    2.14   0
   6 -13   3    8.37    2.19   0
  -7  13  -3    5.73    2.36   0
   7 -13   3    8.72    1.78   0
   8 -13   3    4.62    1.91   0
  -8  13  -3    2.60    1.89   0
  -8  14   3    7.72    2.18   0
   8 -14  -3    6.18    2.18   0
   7 -14  -3  109.22    2.47   0
  -7  14   3  112.37    2.40   0
  -6  14   3    0.60    1.74   0
   6 -14  -3    1.81    1.40   0
   5 -14  -3  206.09    2.16   0
  -5  14   3  217.22    2.23   0
   4 -14  -3   23.59    1.48   0
  -4  14   3   24.52    1.12   0
   3 -14  -3  351.76    2.07   0
  -3  14   3  375.56    1.99   0
   2  14  -3   11.81    0.44   0
  -2  14   3   40.73    1.14   0
   2 -14  -3   39.13    1.20   0
   2  14  -3    7.80    0.40   0
  -1  14   3  119.05    1.06   0
   1  14  -3  161.11    1.05   0
   1 -14  -3  160.56    1.15   0
   1  14  -3   80.84    0.83   0
   0  14   3   23.25    0.54   0
   0  14  -3   86.46    1.04   0
   0 -14  -3   88.14    0.86   0
  -1  14  -3   91.01    1.36   0
  -2  14  -3   13.54    1.32   0
   3 -14   3  216.48    1.82   0
  -3  14  -3  226.39    2.14   0
  -4  14  -3   23.95    1.70   0
   4 -14   3   23.41    1.43   0
  -5  14  -3   46.14    1.56   0
   5 -14   3   44.75    2.16   0
  -6  14  -3    1.80    1.61   0
   6 -14   3    5.21    2.23   0
  -7  14  -3   46.24    2.06   0
   7 -14   3   38.18    2.07   0
   7 -15  -3   12.82    2.01   0
  -7  15   3   11.84    1.99   0
   6 -15  -3    3.36    1.48   0
  -6  15   3    1.93    1.97   0
   5 -15  -3    1.25    1.34   0
  -5  15   3   -1.44    1.75   0
   4 -15  -3   13.13    1.53   0
  -4  15   3   13.67    1.57   0
  -3  15   3   11.54    1.24   0
   3 -15  -3   17.00    1.30   0
   2  15  -3    2.18    0.30   0
   2  15  -3    2.79    0.32   0
  -2  15   3    7.46    0.86   0
   2 -15  -3   25.44    1.14   0
   1  15  -3    3.59    0.55   0
   1 -15  -3   14.19    0.90   0
  -1  15   3    2.36    0.61   0
   1  15  -3    1.48    0.56   0
   0  15   3    0.28    0.41   0
   0  15  -3   -1.05    0.69   0
   0 -15  -3    3.99    0.66   0
  -1  15  -3   14.52    1.04   0
  -2  15  -3   35.77    1.36   0
  -3  15  -3    3.46    1.53   0
   3 -15   3    1.43    1.80   0
  -4  15  -3   30.41    1.77   0
   4 -15   3   33.97    2.02   0
  -5  15  -3    4.39    1.83   0
   5 -15   3    7.11    1.52   0
  -6  15  -3   23.98    2.32   0
   6 -15   3   22.47    1.78   0
  -6  16   3    0.38    1.81   0
   6 -16  -3   -1.20    1.51   0
   5 -16  -3   62.10    1.83   0
  -5  16   3   64.13    1.74   0
  -4  16   3   -1.77    1.16   0
   4 -16  -3    2.46    1.49   0
   3 -16  -3  295.00    2.01   0
  -3  16   3   45.72    1.11   0
   2 -16  -3   11.16    1.22   0
  -2  16   3    1.14    0.82   0
   1 -16  -3  120.89    1.10   0
   1  16  -3    8.25    0.54   0
   1  16  -3   13.18    0.59   0
  -1  16   3    8.89    0.67   0
   0  16   3    0.64    0.36   0
   0  16  -3    0.15    0.67   0
  -1  16  -3    4.89    0.89   0
  -2  16  -3    2.61    1.08   0
  -3  16  -3   79.30    1.64   0
  -4  16  -3    1.74    1.72   0
   4 -16   3    3.26    1.46   0
   5 -16   3   92.87    2.47   0
  -5  16  -3   99.86    2.39   0
  -4  17   3    4.05    0.94   0
   4 -17  -3   32.84    1.77   0
  -3  17   3   -1.04    0.92   0
   3 -17  -3   11.38    1.33   0
   2 -17  -3   11.42    1.25   0
  -2  17   3    0.84    0.84   0
  -1  17   3    0.04    0.61   0
   1 -17  -3    2.09    0.89   0
   1  17  -3   -0.68    0.45   0
   1  17  -3    0.11    0.43   0
   0  17  -3   -0.05    0.69   0
  -1  17  -3   -0.39    0.86   0
  -2  17  -3    1.24    1.07   0
  -3  17  -3   -1.11    1.29   0
 -13   0   4    1.35    2.46   0
  13   0  -4   -1.35    2.23   0
  12   0  -4   15.59    2.05   0
 -12   0   4   19.86    2.23   0
  11   0  -4    0.94    1.96   0
 -11   0   4    1.29    1.43   0
 -10   0   4  121.64    2.11   0
  10   0  -4  134.82    1.65   0
  -9   0   4    6.05    1.81   0
   9   0  -4    3.48    1.27   0
  -8   0   4  910.06    2.87   0
   8   0  -4  969.36    2.91   0
   7   0  -4    0.96    1.10   0
  -7   0   4    1.72    1.52   0
  -6   0   4 1416.42    2.62   0
   6   0  -4 1487.21    2.66   0
   5   0  -4   -0.28    0.85   0
  -5   0   4    0.89    0.84   0
  -4   0   4 1697.09    2.41   0
   4   0  -4 1716.98    2.39   0
  -3   0   4    2.23    0.96   0
   3   0  -4    1.92    0.72   0
   2   0  -4   48.27    0.91   0
  -2   0   4   52.82    0.75   0
   1   0  -4   83.53    1.00   0
  -1   0   4   66.72    0.98   0
  -2   0  -4 1860.04    2.48   0
  -3   0  -4    0.35    0.90   0
   3   0   4    2.95    1.19   0
  -4   0  -4 1261.20    2.42   0
   4   0   4 1235.22    2.53   0
   5   0   4    6.65    1.34   0
  -5   0  -4    4.64    1.07   0
   6   0   4 1135.63    2.70   0
  -6   0  -4 1171.47    2.79   0
  -7   0  -4    2.38    1.82   0
   7   0   4    4.99    1.77   0
  -8   0  -4  116.75    1.94   0
   8   0   4  111.79    1.99   0
  -9   0  -4    1.98    2.03   0
   9   0   4    3.04    1.95   0
  10   0   4  253.87    2.25   0
 -10   0  -4  255.68    2.80   0
  11   0   4    0.25    2.22   0
 -11   0  -4   -1.34    1.82   0
  13   1  -4    5.17    1.73   0
  13  -1  -4    3.12    2.46   0
 -13  -1   4    5.58    2.36   0
 -13   1   4   -0.81    2.49   0
  12   1  -4   47.50    2.34   0
 -12   1   4   35.53    2.17   0
  12  -1  -4   38.88    1.75   0
 -12  -1   4   35.02    2.16   0
  11  -1  -4    1.97    1.92   0
 -11   1   4    0.96    1.54   0
 -11  -1   4   -2.25    1.35   0
  11   1  -4   -1.64    1.73   0
 -10  -1   4    7.88    1.35   0
  10   1  -4    6.56    1.26   0
 -10   1   4    7.25    1.96   0
  10  -1  -4    8.02    1.40   0
  -9  -1   4   60.14    1.39   0
   9   1  -4   66.10    1.40   0
  -9   1   4   63.71    1.90   0
   9  -1  -4   61.19    1.76   0
   8  -1  -4  928.81    2.69   0
  -8   1   4  899.09    3.03   0
  -8  -1   4  959.31    2.61   0
   8   1  -4  986.20    2.89   0
   7   1  -4  138.40    1.69   0
  -7   1   4  145.64    1.48   0
   7  -1  -4  141.04    1.37   0
  -7  -1   4  142.54    1.33   0
   6  -1  -4  227.45    1.41   0
   6   1  -4  227.01    1.29   0
  -6   1   4  233.33    1.42   0
  -6  -1   4  228.80    1.30   0
  -5  -1   4   -0.57    1.16   0
   5   1  -4    0.72    1.14   0
  -5   1   4   -0.58    0.93   0
   5  -1  -4   -3.12    1.31   0
  -4   1   4  640.11    1.84   0
  -4  -1   4  724.33    1.83   0
   4  -1  -4  723.87    1.71   0
   4   1  -4  709.60    1.62   0
   3   1  -4  869.80    1.71   0
   3  -1  -4 1009.05    1.76   0
  -3   1   4 1006.36    1.91   0
  -3  -1   4 1017.27    1.71   0
   2  -1  -4   18.33    0.65   0
  -2  -1   4   19.57    0.61   0
   2   1  -4   19.73    0.60   0
  -2   1   4   19.82    0.72   0
  -1  -1   4  920.71    1.66   0
   1   1  -4  875.47    1.51   0
   1  -1  -4  892.38    1.50   0
  -1   1   4  880.04    1.58   0
   0  -1  -4    3.05    0.84   0
  -1   1  -4  978.30    1.91   0
  -2  -1  -4  269.38    1.15   0
  -2   1  -4  262.54    1.22   0
  -3  -1  -4    5.16    0.83   0
   3  -1   4    3.79    0.90   0
  -3   1  -4    3.96    1.34   0
  -4   1  -4   79.46    1.14   0
   4   1   4   77.72    0.99   0
   4  -1   4   80.77    1.09   0
  -4  -1  -4   79.35    1.32   0
   5   1   4  248.04    1.36   0
  -5  -1  -4  248.57    1.69   0
   5  -1   4  220.10    1.41   0
  -5   1  -4  253.18    1.82   0
   6   1   4    2.50    1.37   0
  -6  -1  -4    0.23    1.04   0
   6  -1   4   -0.88    1.18   0
  -6   1  -4    0.96    1.26   0
   7  -1   4   57.83    1.81   0
   7   1   4   51.46    1.79   0
  -7   1  -4   50.83    1.91   0
  -7  -1  -4   55.52    1.77   0
  -8   1  -4    8.00    1.82   0
  -8  -1  -4    2.15    1.25   0
   8   1   4    2.22    1.75   0
   8  -1   4    7.30    1.77   0
  -9   1  -4    0.82    2.05   0
  -9  -1  -4   -3.00    1.42   0
   9  -1   4   -0.46    1.47   0
   9   1   4    2.57    1.87   0
  10  -1   4   21.01    2.10   0
 -10  -1  -4   18.54    1.51   0
  10   1   4   13.83    1.51   0
 -10   1  -4   19.19    1.75   0
 -11   1  -4    8.25    2.45   0
 -11  -1  -4   11.42    2.24   0
  11  -1   4    8.54    1.74   0
  11   1   4    7.86    2.22   0
 -13  -2   4    2.41    2.12   0
  13   2  -4    4.65    2.18   0
  13  -2  -4    2.49    2.28   0
 -13   2   4    0.69    1.92   0
  12   2  -4   62.63    2.06   0
 -12   2   4   57.39    2.00   0
  12  -2  -4   60.84    2.54   0
 -12  -2   4   57.71    1.71   0
  11   2  -4    4.24    1.41   0
 -11  -2   4    7.37    1.93   0
 -11   2   4    5.84    2.13   0
  11  -2  -4    6.80    1.67   0
 -10  -2   4  205.22    2.08   0
  10  -2  -4  209.23    2.41   0
 -10   2   4  209.96    1.97   0
  10   2  -4  211.22    1.76   0
  -9  -2   4  175.42    1.96   0
   9  -2  -4  180.43    2.12   0
  -9   2   4  162.92    2.17   0
   9   2  -4  177.96    1.60   0
   8  -2  -4  681.64    2.40   0
  -8  -2   4  636.51    2.19   0
   8   2  -4  657.76    2.44   0
  -8   2   4  604.19    2.65   0
   7   2  -4    3.28    0.99   0
   7  -2  -4    2.44    1.67   0
  -7   2   4    2.17    1.23   0
  -7  -2   4    3.32    0.99   0
  -6  -2   4 1123.75    2.24   0
   6   2  -4 1154.66    2.41   0
   6  -2  -4 1104.38    2.48   0
  -6   2   4 1105.01    2.51   0
   5  -2  -4 2355.77    3.22   0
  -5  -2   4 2445.27    3.03   0
   5   2  -4 2366.05    2.95   0
  -5   2   4 2348.77    3.23   0
   4   2  -4 4660.51    3.64   0
  -4  -2   4 4807.32    3.74   0
   4  -2  -4 4745.69    4.02   0
  -4   2   4 4876.73    4.19   0
   3   2  -4  481.91    1.23   0
  -3   2   4  525.67    1.41   0
   3  -2  -4  500.46    1.38   0
  -3  -2   4  503.59    1.27   0
   2  -2  -4  564.49    1.30   0
  -2  -2   4  601.59    1.29   0
  -2   2   4  593.75    1.36   0
   2   2  -4  586.51    1.27   0
   1   2  -4  366.62    1.23   0
   1  -2  -4  342.47    1.20   0
  -1   2   4  370.82    1.08   0
  -1   2  -4 1774.62    2.49   0
  -1  -2  -4 1806.94    2.08   0
  -2  -2  -4 2046.00    2.50   0
  -2   2  -4 1876.13    2.63   0
  -3   2  -4   29.15    1.05   0
   3  -2   4   30.93    1.37   0
  -3  -2  -4   30.42    0.84   0
   4  -2   4  314.53    1.52   0
  -4   2  -4  315.96    1.58   0
  -4  -2  -4  325.15    1.33   0
   5   2   4   60.88    1.21   0
  -5  -2  -4   60.10    1.32   0
   5  -2   4   55.66    1.11   0
  -5   2  -4   57.71    1.16   0
  -6   2  -4 1201.05    3.29   0
   6   2   4 1180.25    2.63   0
   6  -2   4 1272.13    3.31   0
  -6  -2  -4 1256.35    2.91   0
   7   2   4  253.60    1.72   0
   7  -2   4  256.83    1.83   0
  -7  -2  -4  258.10    1.76   0
  -7   2  -4  259.26    1.89   0
   8   2   4  298.25    2.17   0
  -8  -2  -4  280.39    2.27   0
  -8   2  -4  284.72    2.34   0
   8  -2   4  276.56    1.99   0
  -9   2  -4  130.60    2.57   0
  -9  -2  -4  123.06    2.08   0
   9   2   4  128.32    1.97   0
   9  -2   4  119.19    2.32   0
 -10  -2  -4  139.27    2.42   0
  10   2   4  139.88    1.91   0
  10  -2   4  153.69    2.22   0
 -10   2  -4  143.21    2.23   0
  11  -2   4    0.98    2.43   0
 -11  -2  -4    0.05    1.60   0
  11   2   4   -0.99    1.92   0
 -11   2  -4    7.56    2.44   0
 -12  -3   4   25.79    2.06   0
 -12   3   4   26.98    2.58   0
  12  -3  -4   25.65    2.54   0
  12   3  -4   27.20    1.87   0
 -11   3   4    6.80    2.01   0
  11   3  -4    1.35    1.86   0
  11  -3  -4   -0.84    2.06   0
 -11  -3   4    1.50    1.37   0
 -10   3   4  166.34    2.00   0
  10  -3  -4  173.45    2.05   0
  10   3  -4  172.06    2.03   0
 -10  -3   4  166.43    1.64   0
   9   3  -4   85.54    1.35   0
  -9   3   4   87.48    1.60   0
  -9  -3   4   87.42    1.73   0
   9  -3  -4   89.47    1.93   0
   8   3  -4  121.39    1.59   0
  -8   3   4  119.87    1.53   0
  -8  -3   4  121.05    1.31   0
   8  -3  -4  118.69    1.94   0
   7  -3  -4   63.49    1.73   0
  -7  -3   4   56.53    1.37   0
   7   3  -4   59.15    1.02   0
  -7   3   4   61.28    1.32   0
   6  -3  -4  101.64    1.57   0
  -6  -3   4   97.54    0.96   0
   6   3  -4  100.49    0.95   0
  -6   3   4   99.25    1.25   0
   5  -3  -4   70.33    1.47   0
  -5  -3   4   72.42    1.09   0
   5   3  -4   67.15    1.06   0
  -5   3   4   68.79    1.10   0
   4   3  -4  348.19    1.30   0
  -4   3   4  367.19    1.69   0
   4  -3  -4  353.87    1.43   0
  -4  -3   4  368.74    1.20   0
  -3   3   4    0.41    1.08   0
   3   3  -4    1.01    0.79   0
   3  -3  -4   -0.62    1.09   0
  -3  -3   4   -0.02    0.91   0
   2   3  -4   83.19    0.85   0
  -2  -3   4   76.43    0.74   0
   2  -3  -4   76.23    0.80   0
  -2   3   4   68.41    1.02   0
  -1   3   4 1703.75    2.07   0
   1   3  -4 1632.42    2.08   0
   1  -3  -4 1619.18    1.93   0
   0  -3  -4  144.01    0.80   0
   0   3   4  142.96    0.79   0
  -1   3  -4   57.34    1.21   0
  -1  -3  -4   59.19    0.85   0
   2  -3   4 2873.44    3.24   0
  -2  -3  -4 3132.15    2.91   0
  -2   3  -4 3058.84    3.40   0
  -3  -3  -4  449.06    1.52   0
  -3   3  -4  429.71    1.98   0
   3  -3   4  410.10    1.92   0
  -4   3  -4  264.23    1.56   0
  -4  -3  -4  264.57    1.17   0
   4  -3   4  244.31    1.49   0
  -5  -3  -4  631.90    1.79   0
   5  -3   4  669.33    2.43   0
  -5   3  -4  646.90    2.24   0
  -6  -3  -4  100.00    1.49   0
   6  -3   4  102.82    1.48   0
   6   3   4   99.66    1.13   0
  -6   3  -4  105.77    1.56   0
  -7  -3  -4   34.97    1.42   0
  -7   3  -4   29.25    1.42   0
   7  -3   4   30.92    1.80   0
   7   3   4   35.10    1.15   0
  -8  -3  -4    6.25    1.47   0
  -8   3  -4   10.31    1.46   0
   8  -3   4    4.60    1.90   0
   8   3   4    6.01    1.49   0
  -9  -3  -4   -1.49    1.81   0
  -9   3  -4    2.99    2.28   0
   9  -3   4    2.53    1.56   0
   9   3   4    1.46    1.67   0
 -10  -3  -4   17.88    1.92   0
  10   3   4   20.77    1.88   0
 -10   3  -4   19.64    1.93   0
  10  -3   4   19.80    2.38   0
  11   3   4   26.67    1.57   0
 -11   3  -4   27.58    2.67   0
 -11  -3  -4   26.76    1.63   0
  11  -3   4   27.25    1.98   0
  12   4  -4  146.17    1.86   0
 -12  -4   4  140.88    2.34   0
 -12   4   4  141.06    2.37   0
  12  -4  -4  144.67    2.33   0
 -11  -4   4   14.01    1.35   0
  11   4  -4   14.52    1.30   0
  11  -4  -4   17.24    2.15   0
 -11   4   4   14.46    2.13   0
 -10  -4   4  482.70    2.56   0
  10  -4  -4  493.28    3.08   0
 -10   4   4  482.61    2.64   0
  10   4  -4  490.30    2.28   0
  -9  -4   4  227.02    1.96   0
  -9   4   4  232.21    2.61   0
   9  -4  -4  218.25    2.10   0
   9   4  -4  229.80    1.96   0
   8  -4  -4  465.80    2.63   0
   8   4  -4  472.44    2.07   0
  -8  -4   4  473.42    2.04   0
  -8   4   4  484.80    2.66   0
   7  -4  -4    7.02    1.60   0
   7   4  -4    6.62    0.85   0
  -7  -4   4    9.66    1.22   0
  -7   4   4    8.20    1.58   0
   6  -4  -4 1101.26    2.87   0
  -6   4   4  974.15    2.76   0
   6   4  -4 1067.82    2.21   0
  -6  -4   4 1051.93    2.25   0
   5  -4  -4  115.80    1.22   0
   5   4  -4  116.45    0.84   0
  -5  -4   4  121.22    1.08   0
  -5   4   4  119.46    1.21   0
  -4   4   4 3213.37    3.78   0
  -4  -4   4 3302.71    3.05   0
   4  -4  -4 3072.80    3.46   0
   4   4  -4 3266.21    2.97   0
  -3   4   4  458.66    1.47   0
   3   4  -4  475.04    1.30   0
  -3  -4   4  478.38    1.35   0
   3  -4  -4  435.53    1.69   0
  -2   4   4 6536.52    4.31   0
   2  -4  -4 5802.74    4.08   0
   1   4  -4 2031.00    2.34   0
   1  -4  -4 1863.28    2.12   0
  -1   4   4 1978.78    2.18   0
   0   4  -4 6544.19    4.37   0
   0  -4  -4 6317.25    3.62   0
   0   4   4 6512.83    3.67   0
  -1  -4  -4 2280.48    2.24   0
  -1   4  -4 2093.56    2.90   0
  -2  -4  -4 1647.16    2.07   0
  -2   4  -4 1658.60    2.82   0
  -2  -4  -4 1609.31    2.11   0
   2  -4   4 1617.47    2.78   0
  -3  -4  -4    4.71    0.62   0
   3  -4   4    3.00    1.00   0
  -3   4  -4    5.76    1.03   0
   4  -4   4  502.02    1.91   0
  -4  -4  -4  531.50    1.62   0
  -4   4  -4  529.61    1.99   0
   5  -4   4   97.23    1.75   0
  -5  -4  -4   71.84    1.26   0
  -5   4  -4   84.01    1.83   0
   6  -4   4 2020.76    4.21   0
  -6   4  -4 2039.14    3.99   0
  -6  -4  -4 1993.82    3.34   0
   7   4   4  165.23    1.62   0
  -7   4  -4  168.57    2.29   0
  -7  -4  -4  158.86    1.61   0
   7  -4   4  166.00    2.15   0
  -8   4  -4  564.41    3.10   0
  -8  -4  -4  517.94    2.41   0
   8  -4   4  535.11    3.06   0
   8   4   4  528.82    2.41   0
   9   4   4   73.41    1.43   0
  -9   4  -4   76.64    1.80   0
  -9  -4  -4   68.26    1.87   0
   9  -4   4   76.09    2.22   0
  10   4   4   64.98    1.83   0
 -10  -4  -4   61.89    1.97   0
 -10   4  -4   64.15    2.06   0
  10  -4   4   63.45    1.89   0
  11   4   4   -2.36    1.97   0
 -11  -4  -4    2.49    1.85   0
  11  -4   4    2.21    1.92   0
 -11   4  -4    0.14    2.68   0
  12  -5  -4   30.82    2.65   0
 -12  -5   4   32.47    1.89   0
 -12   5   4   32.03    1.99   0
  12   5  -4   33.95    1.41   0
 -11  -5   4    6.92    1.73   0
  11   5  -4    3.75    1.25   0
 -11   5   4    7.36    1.61   0
  11  -5  -4    3.83    2.05   0
 -10  -5   4  348.24    2.24   0
 -10   5   4  319.80    2.88   0
  10   5  -4  367.03    2.13   0
  10  -5  -4  323.59    2.42   0
  -9   5   4    3.75    1.46   0
  -9  -5   4   -0.37    1.50   0
   9   5  -4    3.45    1.34   0
   9  -5  -4    3.67    1.49   0
   8   5  -4    9.12    1.17   0
  -8  -5   4   13.84    1.20   0
  -8   5   4   12.14    1.34   0
   8  -5  -4   15.75    1.87   0
   7  -5  -4    8.09    1.26   0
   7   5  -4    6.80    1.10   0
  -7   5   4    6.98    1.69   0
  -7  -5   4    7.34    0.83   0
   6  -5  -4  259.56    1.60   0
   6   5  -4  265.25    1.42   0
  -6   5   4  265.00    1.67   0
  -6  -5   4  260.35    1.45   0
  -5  -5   4   20.29    0.91   0
   5  -5  -4   18.76    1.02   0
   5   5  -4   17.53    0.86   0
  -5   5   4   18.23    1.39   0
  -4  -5   4  318.91    1.17   0
   4  -5  -4  288.41    1.67   0
  -4   5   4  310.65    1.64   0
   4   5  -4  303.16    1.10   0
   3   5  -4   76.96    0.69   0
   3  -5  -4   77.01    1.33   0
  -3   5   4   80.88    0.98   0
  -2   5   4   65.48    1.16   0
   2   5  -4   65.73    0.72   0
   2  -5  -4   63.41    1.22   0
  -1   5   4   35.27    0.86   0
   1  -5  -4   34.79    0.64   0
   0  -5  -4 1132.67    1.67   0
   0   5  -4 1159.81    2.00   0
   0   5   4 1184.30    1.72   0
  -1  -5  -4  864.06    1.37   0
  -1   5  -4  917.46    2.16   0
  -2  -5  -4 1202.98    1.72   0
  -2   5  -4 1095.64    2.47   0
   2  -5   4 1135.51    2.30   0
   3  -5   4  500.15    2.08   0
  -3  -5  -4  518.80    1.27   0
  -3   5  -4  503.79    1.83   0
   4  -5   4  341.21    2.01   0
  -4   5  -4  359.39    2.09   0
  -4  -5  -4  338.61    1.20   0
   5  -5   4  162.83    1.56   0
  -5   5  -4  169.27    1.98   0
  -5  -5  -4  164.94    1.34   0
   6  -5   4   33.61    1.96   0
  -6   5  -4   32.22    2.07   0
  -6  -5  -4   32.76    1.18   0
   7  -5   4    1.01    1.38   0
  -7   5  -4    1.61    1.42   0
  -7  -5  -4    2.46    0.93   0
   8  -5   4   71.16    2.09   0
  -8   5  -4   63.78    1.74   0
  -8  -5  -4   68.66    1.51   0
  -9  -5  -4    6.19    1.10   0
  -9   5  -4    6.46    1.68   0
   9  -5   4    4.24    2.18   0
 -10   5  -4   44.11    2.68   0
 -10  -5  -4   46.08    1.44   0
  10  -5   4   46.49    1.92   0
 -11   5  -4    6.52    2.61   0
 -11  -5  -4    3.03    1.70   0
  11  -5   4    0.30    2.07   0
 -12  -6   4  110.98    1.69   0
  12  -6  -4  104.42    2.35   0
 -12   6   4  115.14    2.77   0
  12   6  -4  111.02    1.90   0
 -11   6   4    9.71    1.70   0
 -11  -6   4    4.55    1.49   0
  11  -6  -4    0.62    1.72   0
  11   6  -4    4.61    1.37   0
 -10  -6   4  336.37    2.14   0
 -10   6   4  340.92    3.01   0
  10   6  -4  339.54    1.82   0
  10  -6  -4  360.55    2.54   0
  -9   6   4   -0.93    1.58   0
   9   6  -4    2.76    1.43   0
  -9  -6   4    3.37    1.49   0
   9  -6  -4    3.19    1.57   0
   8   6  -4  392.73    1.71   0
  -8  -6   4  405.81    1.82   0
  -8   6   4  396.88    2.27   0
   8  -6  -4  387.67    2.60   0
   7   6  -4   14.79    0.96   0
  -7   6   4   16.66    1.25   0
  -7  -6   4   17.45    1.06   0
   7  -6  -4   15.64    1.26   0
  -6  -6   4 1290.22    2.31   0
   6   6  -4 1254.89    2.08   0
   6  -6  -4 1275.45    3.18   0
  -6   6   4 1231.84    2.93   0
  -5   6   4  103.33    1.25   0
   5   6  -4  101.97    0.99   0
   5  -6  -4  100.62    1.27   0
  -5  -6   4  100.57    0.82   0
   4  -6  -4  721.87    1.95   0
  -4  -6   4  751.82    1.61   0
  -4   6   4  735.69    2.17   0
   4   6  -4  726.66    1.51   0
   3  -6  -4  179.47    1.39   0
   3   6  -4  177.87    0.95   0
  -3   6   4  171.57    1.38   0
  -2   6   4 8504.29    5.20   0
   2  -6  -4 8612.74    5.10   0
   1   6  -4   31.02    0.97   0
  -1   6   4   27.37    0.66   0
   1  -6  -4   29.06    0.94   0
   0   6  -4 3443.50    3.37   0
   0   6   4 3487.89    2.82   0
   0  -6  -4 3417.21    2.72   0
  -1  -6  -4    6.51    0.63   0
  -1   6  -4    7.35    1.12   0
  -2  -6  -4 2468.53    2.27   0
  -2   6  -4 2405.49    3.27   0
   2  -6   4 2363.25    3.41   0
   3  -6   4  202.28    1.70   0
  -3  -6  -4  214.22    1.01   0
  -3  -6  -4  209.95    0.96   0
  -3   6  -4  209.87    1.71   0
   4  -6   4 1804.47    3.63   0
  -4   6  -4 1830.42    3.46   0
  -4  -6  -4 1865.41    2.41   0
  -5   6  -4    1.62    1.34   0
  -5  -6  -4    3.97    0.95   0
   5  -6   4    9.05    1.74   0
   6  -6   4 2029.37    4.41   0
  -6   6  -4 2018.31    4.53   0
  -6  -6  -4 1997.71    2.99   0
  -7  -6  -4    1.93    0.88   0
  -7   6  -4    3.60    1.58   0
   7  -6   4    6.65    2.07   0
  -8   6  -4  459.93    3.11   0
  -8  -6  -4  422.89    2.13   0
   8  -6   4  437.35    3.13   0
  -9  -6  -4    2.99    1.34   0
  -9   6  -4    5.71    2.34   0
   9  -6   4    5.39    2.10   0
 -10   6  -4   50.19    2.09   0
 -10  -6  -4   51.77    1.59   0
  10  -6   4   51.35    1.96   0
 -11  -6  -4    0.23    1.74   0
  11  -6   4   -0.91    2.04   0
 -11   6  -4   -0.04    2.07   0
 -12  -7   4   49.96    1.64   0
  12   7  -4   24.97    1.35   0
 -12   7   4   48.62    2.61   0
  12  -7  -4   46.28    2.54   0
 -11  -7   4    2.73    1.41   0
 -11   7   4    2.72    1.68   0
  11   7  -4    0.45    1.24   0
  11  -7  -4    5.26    2.11   0
 -10   7   4  168.01    2.66   0
 -10  -7   4  165.17    1.66   0
  10   7  -4  169.18    1.67   0
  10  -7  -4  162.78    2.60   0
   9  -7  -4    6.23    2.06   0
  -9   7   4    2.24    1.51   0
  -9  -7   4    0.83    1.26   0
   9   7  -4    1.22    1.19   0
  -8   7   4   11.20    1.49   0
  -8  -7   4    6.96    1.07   0
   8  -7  -4    8.09    1.89   0
   8   7  -4    9.78    1.07   0
   7  -7  -4    9.11    1.77   0
   7   7  -4    7.73    0.88   0
  -7  -7   4    6.19    0.94   0
  -7   7   4    7.50    1.67   0
   6   7  -4  186.59    1.08   0
  -6  -7   4  190.74    1.13   0
  -6   7   4  186.08    1.64   0
   6  -7  -4  188.98    1.97   0
   5   7  -4    3.04    0.77   0
   5  -7  -4   -0.02    1.12   0
  -5   7   4    4.05    1.11   0
  -5  -7   4    3.97    0.83   0
   4  -7  -4   54.78    1.05   0
   4   7  -4   53.57    0.75   0
  -4   7   4   57.73    1.03   0
   3  -7  -4   15.67    0.87   0
   3   7  -4   14.37    0.71   0
  -3   7   4   13.90    1.15   0
   2   7  -4  394.45    1.25   0
   2  -7  -4  372.21    1.49   0
  -2   7   4  374.17    1.28   0
   2   7  -4  399.34    1.31   0
   1   7  -4    0.40    0.62   0
   1  -7  -4    1.65    0.87   0
  -1   7   4    0.77    0.57   0
   0   7  -4  120.87    1.17   0
   0  -7  -4  118.27    0.73   0
   0   7   4  123.33    0.86   0
  -1   7  -4    1.59    0.84   0
  -1  -7  -4   -0.23    0.60   0
  -2   7  -4  386.59    1.61   0
  -2  -7  -4  375.66    0.99   0
   2  -7   4  388.17    1.84   0
  -3  -7  -4   44.55    0.71   0
  -3  -7  -4   42.64    0.65   0
  -3   7  -4   46.33    1.52   0
   3  -7   4   41.47    1.11   0
   4  -7   4   15.84    1.26   0
  -4  -7  -4   10.19    0.69   0
  -4   7  -4   15.50    1.71   0
  -4  -7  -4    6.90    0.70   0
   5  -7   4   17.51    1.75   0
  -5   7  -4   19.07    1.35   0
  -5  -7  -4   18.15    0.83   0
  -6  -7  -4    2.55    0.96   0
   6  -7   4   -0.77    1.33   0
  -6   7  -4    5.02    1.93   0
  -7  -7  -4   37.76    1.10   0
   7  -7   4   33.88    2.16   0
  -7   7  -4   39.28    1.62   0
  -8  -7  -4   33.42    1.15   0
   8  -7   4   37.54    2.23   0
  -8   7  -4   39.47    1.72   0
  -9  -7  -4    5.88    1.29   0
   9  -7   4    3.17    1.65   0
  -9   7  -4    5.90    1.78   0
 -10   7  -4   19.54    2.34   0
 -10  -7  -4   16.21    1.32   0
  10  -7   4   17.05    2.50   0
 -11  -8   4    0.05    1.24   0
 -11   8   4    0.78    1.68   0
  11   8  -4    0.13    0.96   0
  11  -8  -4   -1.96    2.34   0
 -10  -8   4   95.67    1.47   0
  10  -8  -4   97.14    2.35   0
 -10   8   4   88.66    2.45   0
  10   8  -4   80.10    1.31   0
  -9  -8   4   26.78    1.10   0
   9  -8  -4   28.24    1.69   0
  -9   8   4   27.17    2.15   0
   9   8  -4   25.72    1.09   0
  -8  -8   4  343.26    1.51   0
  -8   8   4  351.38    2.28   0
   8  -8  -4  337.58    2.27   0
   8   8  -4  333.80    1.49   0
  -7  -8   4   51.08    1.09   0
  -7   8   4   45.10    1.93   0
   7  -8  -4   51.74    1.43   0
   7   8  -4   50.06    0.87   0
   6  -8  -4  738.03    2.56   0
   6   8  -4  732.74    1.63   0
  -6  -8   4  742.10    1.71   0
  -6   8   4  762.72    2.58   0
   5   8  -4   31.80    0.72   0
  -5   8   4   30.83    1.62   0
   5  -8  -4   28.07    1.22   0
   4  -8  -4  198.41    1.68   0
  -4   8   4  212.34    1.67   0
   4   8  -4  209.51    0.92   0
   3  -8  -4  411.74    1.54   0
   3   8  -4  452.52    1.31   0
   3   8  -4  452.03    1.26   0
  -3   8   4  444.37    1.78   0
  -2   8   4 2311.40    2.90   0
   2   8  -4 2361.33    2.65   0
   2  -8  -4 2333.41    3.05   0
   2   8  -4 2318.47    2.67   0
   1   8  -4  870.77    1.92   0
   1  -8  -4  841.99    1.69   0
  -1   8   4  894.11    1.85   0
   0   8   4 3115.72    2.82   0
   0  -8  -4 3016.27    2.76   0
   0   8  -4 3087.39    3.48   0
  -1   8  -4 1040.03    2.19   0
  -1  -8  -4 1011.19    1.54   0
  -2   8  -4 1735.78    3.24   0
   2  -8   4 1596.97    2.95   0
  -2  -8  -4 1621.25    1.71   0
  -3  -8  -4   67.64    0.65   0
  -3   8  -4   69.06    1.29   0
  -3  -8  -4   69.21    0.71   0
   3  -8   4   63.81    1.21   0
  -4  -8  -4  994.51    1.54   0
   4  -8   4  966.47    3.02   0
  -4   8  -4  998.08    2.83   0
  -4  -8  -4  981.06    1.50   0
  -5  -8  -4   54.06    0.81   0
  -5  -8  -4   53.32    0.80   0
  -5   8  -4   56.59    1.94   0
   5  -8   4   54.44    1.50   0
  -6  -8  -4  837.18    1.77   0
   6  -8   4  854.29    3.33   0
  -6   8  -4  843.72    3.42   0
  -7  -8  -4   82.89    1.11   0
  -7   8  -4   86.19    1.88   0
   7  -8   4   88.10    1.79   0
  -8  -8  -4  367.22    1.69   0
   8  -8   4  348.04    2.65   0
  -8   8  -4  359.32    2.69   0
  -9   8  -4   30.78    1.91   0
  -9  -8  -4   26.46    1.25   0
   9  -8   4   26.63    1.78   0
 -10   8  -4   49.20    2.14   0
 -10  -8  -4   47.65    1.29   0
  10  -8   4   46.59    2.54   0
 -11  -9   4    0.60    1.20   0
 -11   9   4    1.74    2.44   0
  11   9  -4    0.24    0.87   0
  11  -9  -4    1.87    2.62   0
 -10   9   4   54.53    1.96   0
 -10  -9   4   56.84    1.24   0
  10   9  -4   12.90    0.83   0
  10  -9  -4   57.01    2.38   0
  -9  -9   4   -0.15    0.95   0
   9  -9  -4    0.70    1.57   0
  -9   9   4    1.75    2.19   0
   9   9  -4    0.37    0.75   0
  -8  -9   4   89.60    1.03   0
  -8   9   4   92.35    2.25   0
   8  -9  -4   91.54    1.73   0
   8   9  -4   92.36    0.96   0
  -7  -9   4   17.59    0.89   0
  -7   9   4   17.90    1.35   0
   7   9  -4   17.10    0.75   0
   7  -9  -4   22.22    1.92   0
   6   9  -4  333.09    1.13   0
   6  -9  -4  332.38    2.28   0
  -6   9   4  307.51    2.32   0
   5  -9  -4    1.88    1.20   0
   5   9  -4    4.23    0.70   0
  -5   9   4    5.41    1.53   0
   4  -9  -4    9.73    0.99   0
   4   9  -4    9.97    0.61   0
  -4   9   4    8.64    1.32   0
   4   9  -4    8.68    0.57   0
   3  -9  -4  183.72    1.25   0
  -3   9   4  190.58    1.49   0
   3   9  -4  187.69    1.04   0
   3   9  -4  198.92    1.00   0
  -2   9   4   57.20    0.86   0
   2  -9  -4   55.53    1.11   0
   2   9  -4   58.40    0.88   0
   2   9  -4   58.69    0.89   0
  -1   9   4    3.90    0.95   0
   1   9  -4    4.88    0.74   0
   1  -9  -4    3.79    1.00   0
   0  -9  -4    7.92    0.81   0
   0   9   4    8.86    0.75   0
   0   9  -4    6.78    1.09   0
  -1  -9  -4    1.55    0.57   0
  -1   9  -4    1.03    0.85   0
  -2   9  -4    0.37    1.33   0
   2  -9   4   -2.01    1.41   0
  -2  -9  -4    0.74    0.44   0
  -3   9  -4   96.69    1.35   0
   3  -9   4   97.09    1.69   0
  -3  -9  -4   93.38    0.58   0
  -3  -9  -4   87.36    0.58   0
   4  -9   4    5.02    1.27   0
  -4  -9  -4    5.56    0.50   0
  -4  -9  -4    7.03    0.52   0
  -4   9  -4   12.86    1.76   0
  -5  -9  -4   67.95    0.65   0
  -5  -9  -4   72.19    0.72   0
  -5   9  -4   75.40    2.01   0
   5  -9   4   69.41    1.96   0
  -6  -9  -4   10.63    0.71   0
  -6  -9  -4    9.78    0.68   0
   6  -9   4   10.09    1.46   0
  -6   9  -4   12.01    1.91   0
  -7  -9  -4    1.21    0.84   0
   7  -9   4    1.55    2.13   0
  -7  -9  -4   -0.62    0.83   0
  -7   9  -4    1.01    1.52   0
  -8   9  -4    5.80    2.17   0
  -8  -9  -4    5.09    0.86   0
   8  -9   4    7.16    2.29   0
  -9   9  -4    2.57    2.32   0
  -9  -9  -4    0.20    0.96   0
   9  -9   4    0.38    2.32   0
 -10   9  -4    2.21    2.72   0
  10  -9   4   -2.99    1.97   0
 -11  10   4    4.90    2.46   0
 -10  10   4   49.80    2.47   0
  10  10  -4    5.19    0.62   0
 -10 -10   4   43.83    0.99   0
  10 -10  -4   48.27    2.04   0
  -9  10   4   21.88    1.84   0
   9  10  -4    3.42    0.62   0
   9 -10  -4   20.48    1.85   0
  -9 -10   4   21.87    0.86   0
  -8  10   4  320.89    2.41   0
   8  10  -4  109.22    0.76   0
   8 -10  -4  325.95    2.93   0
  -7  10   4    3.27    1.90   0
   7 -10  -4    3.16    1.46   0
   7  10  -4    1.57    0.64   0
   6  10  -4  433.99    1.14   0
   6 -10  -4  413.31    2.61   0
  -6  10   4  424.70    2.22   0
   5  10  -4   81.77    0.73   0
   5  10  -4   79.99    0.63   0
  -5  10   4   83.50    1.76   0
   5 -10  -4   86.81    1.42   0
   4 -10  -4  140.00    1.78   0
   4  10  -4  136.80    0.85   0
  -4  10   4  145.93    1.66   0
   4  10  -4  137.19    0.83   0
  -3  10   4    3.20    1.19   0
   3  10  -4    1.28    0.73   0
   3  10  -4    0.60    0.60   0
   3 -10  -4   -1.72    0.91   0
   2  10  -4  328.73    1.23   0
  -2  10   4  310.60    1.52   0
   2 -10  -4  320.75    1.59   0
   2  10  -4  320.78    1.28   0
   1 -10  -4  167.56    1.16   0
  -1  10   4  173.14    0.98   0
   1  10  -4  173.81    1.18   0
   0 -10  -4  450.03    1.32   0
   0  10   4  479.20    1.35   0
   0  10  -4  475.63    1.72   0
  -1 -10  -4  173.56    0.86   0
  -1  10  -4  185.44    1.56   0
   2 -10   4  185.47    1.82   0
  -2 -10  -4  175.82    0.62   0
  -2 -10  -4  196.84    0.70   0
  -2  10  -4  180.38    1.44   0
  -3  10  -4   39.85    1.34   0
   3 -10   4   36.54    1.77   0
   4 -10   4  634.47    2.92   0
  -4  10  -4  672.72    2.59   0
   5 -10   4    1.25    1.90   0
  -5  10  -4    0.61    1.38   0
  -6  10  -4  196.55    2.08   0
  -6 -10  -4  188.84    0.60   0
   6 -10   4  190.03    2.63   0
  -6 -10  -4  181.59    0.58   0
  -7  10  -4   11.56    1.65   0
   7 -10   4   12.36    1.63   0
  -7 -10  -4   12.93    0.54   0
  -7 -10  -4   12.68    0.56   0
  -8 -10  -4  205.06    1.02   0
  -8  10  -4  215.09    2.94   0
   8 -10   4  195.28    2.45   0
  -8 -10  -4  194.58    1.01   0
  -9 -10  -4   35.49    0.92   0
  -9  10  -4   40.21    2.82   0
   9 -10   4   36.83    2.18   0
  -9 -10  -4   38.12    0.89   0
  10  11  -4   -0.55    0.55   0
 -10  11   4    1.16    1.84   0
  10 -11  -4    2.61    1.83   0
  -9  11   4    6.05    2.42   0
   9  11  -4    0.53    0.44   0
   9 -11  -4    3.13    2.41   0
  -8  11   4  145.34    2.66   0
   8  11  -4   16.38    0.43   0
   8 -11  -4  139.91    2.11   0
   7  11  -4    7.57    0.34   0
  -7  11   4   36.89    1.57   0
   7 -11  -4   28.60    1.97   0
   6  11  -4  120.68    0.54   0
   6  11  -4   79.00    0.45   0
  -6  11   4  213.96    2.24   0
   6 -11  -4  210.05    2.26   0
   5  11  -4    2.75    0.46   0
  -5  11   4    2.66    1.17   0
   5  11  -4    2.85    0.41   0
   5 -11  -4    3.12    1.21   0
   4  11  -4   19.21    0.59   0
   4  11  -4   19.37    0.60   0
  -4  11   4   19.77    1.09   0
   4 -11  -4   20.15    1.13   0
  -3  11   4    1.87    0.87   0
   3  11  -4    1.52    0.69   0
   3  11  -4    1.15    0.62   0
   3 -11  -4    0.20    1.26   0
   2  11  -4  126.12    0.99   0
  -2  11   4  126.28    1.28   0
   2  11  -4  125.47    0.96   0
   2 -11  -4  124.37    1.28   0
   1 -11  -4    1.18    0.87   0
   1  11  -4   -0.11    0.91   0
  -1  11   4    1.58    0.86   0
   0 -11  -4   49.77    0.92   0
   0  11   4   53.08    0.78   0
   0  11  -4   50.59    1.18   0
  -1  11  -4   22.16    1.31   0
  -1 -11  -4   21.41    0.66   0
   2 -11   4  246.51    1.70   0
  -2 -11  -4  271.43    0.59   0
  -2  11  -4  269.86    1.97   0
  -2 -11  -4  237.74    0.51   0
   3 -11   4   -1.82    1.68   0
  -3  11  -4    0.83    1.24   0
   4 -11   4   -1.03    1.82   0
  -4  11  -4    0.62    1.23   0
  -5  11  -4    5.82    1.91   0
   5 -11   4    2.07    1.43   0
  -6  11  -4   -0.82    1.95   0
   6 -11   4   -1.62    2.02   0
   7 -11   4    0.58    1.70   0
  -7  11  -4   -3.38    1.75   0
  -8  11  -4   26.42    2.63   0
   8 -11   4   26.38    2.45   0
  -9  11  -4    5.87    2.83   0
   9 -11   4    7.93    2.04   0
  -9  12   4    2.85    1.83   0
   9 -12  -4    3.85    1.75   0
  -8  12   4  175.51    2.59   0
   8 -12  -4  170.40    2.72   0
  -7  12   4    0.40    1.88   0
   7 -12  -4   -1.06    2.02   0
   6 -12  -4  236.11    2.29   0
  -6  12   4  238.52    2.41   0
  -5  12   4   21.67    1.20   0
   5 -12  -4   21.63    1.24   0
   4  12  -4  168.01    0.63   0
   4  12  -4  133.94    0.59   0
   4 -12  -4  185.78    1.84   0
  -4  12   4  182.40    1.50   0
  -3  12   4   28.66    1.26   0
   3  12  -4   27.09    0.70   0
   3 -12  -4   27.03    1.38   0
   3  12  -4   29.30    0.67   0
  -2  12   4  277.27    1.52   0
   2  12  -4  266.10    1.16   0
   2  12  -4  284.23    1.19   0
   2 -12  -4  268.99    1.63   0
  -1  12   4   20.00    0.91   0
   1  12  -4   19.94    0.97   0
   1 -12  -4   22.43    0.94   0
   0  12  -4  389.51    1.53   0
   0 -12  -4  377.65    1.25   0
   0  12   4  403.07    1.26   0
  -1 -12  -4    8.17    0.56   0
  -1  12  -4    7.34    1.21   0
  -2  12  -4  265.62    1.90   0
   3 -12   4   34.07    1.74   0
  -3  12  -4   34.42    1.29   0
  -4  12  -4  339.55    2.41   0
   4 -12   4  325.36    2.56   0
  -5  12  -4   -0.73    1.36   0
   5 -12   4    1.02    1.36   0
   6 -12   4   30.26    1.71   0
  -6  12  -4   32.85    2.12   0
   7 -12   4    0.79    2.15   0
  -7  12  -4    2.53    2.15   0
  -8  12  -4   63.80    2.17   0
   8 -12   4   62.30    2.82   0
   9 -13  -4   13.11    2.33   0
  -9  13   4   13.83    1.89   0
   8 -13  -4   33.59    1.84   0
  -8  13   4   35.55    1.91   0
   7 -13  -4   38.53    1.72   0
  -7  13   4   37.70    2.23   0
   6 -13  -4   21.01    1.54   0
  -6  13   4   24.09    2.03   0
  -5  13   4    2.88    1.18   0
   5 -13  -4   -1.49    1.80   0
   4 -13  -4    4.94    1.45   0
  -4  13   4    7.68    1.09   0
   3  13  -4    0.64    0.40   0
  -3  13   4    1.22    0.96   0
   3  13  -4    1.11    0.55   0
   3 -13  -4   -0.34    1.40   0
  -2  13   4    6.69    1.09   0
   2  13  -4    4.57    0.71   0
   2 -13  -4    5.50    1.15   0
   2  13  -4    6.06    0.75   0
  -1  13   4  158.71    1.14   0
   1 -13  -4  154.57    1.21   0
   1  13  -4  157.01    1.28   0
   0  13   4   34.49    0.77   0
   0  13  -4   42.58    1.18   0
   0 -13  -4   36.47    0.84   0
  -1 -13  -4    2.82    0.45   0
  -1  13  -4    2.59    1.22   0
  -2  13  -4   -0.90    1.39   0
   3 -13   4   27.70    1.89   0
  -3  13  -4   33.76    1.85   0
  -4  13  -4    6.98    1.92   0
   4 -13   4   10.20    1.99   0
  -5  13  -4   59.26    1.71   0
   5 -13   4   59.54    1.74   0
  -6  13  -4   -0.14    1.60   0
   6 -13   4    1.90    1.62   0
  -7  13  -4   21.63    2.45   0
   7 -13   4   21.70    2.47   0
  -8  14   4   65.55    2.01   0
   8 -14  -4   67.13    2.01   0
   7 -14  -4   -0.28    1.52   0
  -7  14   4   -2.71    2.08   0
   6 -14  -4   61.96    1.95   0
  -6  14   4   56.97    2.09   0
   5 -14  -4   15.11    1.78   0
  -5  14   4   13.75    1.27   0
  -4  14   4  267.26    1.78   0
   4 -14  -4  265.50    2.15   0
   3  14  -4    1.25    0.34   0
  -3  14   4    6.02    1.18   0
   3  14  -4    0.81    0.32   0
   3 -14  -4    4.18    1.39   0
   2  14  -4   55.67    0.69   0
  -2  14   4  289.70    1.61   0
   2 -14  -4  276.26    1.71   0
   2  14  -4  130.37    0.92   0
   1  14  -4    2.50    0.74   0
   1  14  -4    6.14    1.02   0
   1 -14  -4    5.34    1.02   0
  -1  14   4    2.02    0.74   0
   0 -14  -4  318.83    1.22   0
   0  14   4   61.64    0.67   0
   0  14  -4  328.04    1.66   0
  -1  14  -4   13.08    1.18   0
  -2  14  -4  194.81    1.91   0
  -3  14  -4    5.52    1.67   0
   4 -14   4   55.07    2.15   0
  -4  14  -4   57.11    2.07   0
  -5  14  -4   -0.49    2.06   0
   5 -14   4    2.53    1.53   0
   6 -14   4   59.10    1.94   0
  -6  14  -4   64.81    2.32   0
  -7  15   4   -2.75    2.11   0
   7 -15  -4    3.27    1.60   0
   6 -15  -4    4.11    2.07   0
  -6  15   4    4.54    1.96   0
  -5  15   4   18.12    1.64   0
   5 -15  -4   16.43    1.36   0
  -4  15   4    7.75    1.58   0
   4 -15  -4   12.39    1.26   0
  -3  15   4    9.01    1.22   0
   3 -15  -4   19.78    1.42   0
   2  15  -4    0.83    0.43   0
   2  15  -4   -0.24    0.46   0
  -2  15   4    1.53    0.84   0
   2 -15  -4    3.46    1.19   0
  -1  15   4    7.26    0.62   0
   1  15  -4   19.92    0.80   0
   1  15  -4    8.54    0.63   0
   1 -15  -4   61.12    1.02   0
   0  15   4    2.26    0.49   0
   0  15  -4    8.14    0.84   0
   0 -15  -4   31.37    0.75   0
  -1  15  -4    1.77    1.07   0
  -2  15  -4   37.50    1.45   0
  -3  15  -4   30.80    1.68   0
  -4  15  -4   16.24    1.91   0
   4 -15   4    8.97    1.51   0
  -5  15  -4   21.01    2.15   0
   5 -15   4   22.32    2.21   0
   5 -16  -4    3.20    1.79   0
  -5  16   4    4.23    1.66   0
  -4  16   4   52.36    1.16   0
   4 -16  -4  183.24    2.01   0
   3 -16  -4    6.66    1.43   0
  -3  16   4   -0.45    0.99   0
   2 -16  -4  202.15    1.65   0
   2  16  -4   14.88    0.48   0
   2  16  -4   11.06    0.44   0
  -2  16   4   18.32    0.87   0
   1  16  -4    0.90    0.65   0
   1  16  -4   -0.87    0.60   0
  -1  16   4   -0.15    0.60   0
   1 -16  -4   -0.27    0.89   0
   0  16  -4   11.59    0.90   0
   0 -16  -4  102.71    0.70   0
  -1  16  -4   -0.13    0.88   0
  -2  16  -4   18.39    1.18   0
  -3  16  -4    0.53    1.25   0
  -4  16  -4   48.21    2.08   0
  -3  17   4    1.84    1.03   0
   3 -17  -4   11.55    1.33   0
  -2  17   4    1.25    0.80   0
   2 -17  -4    2.41    1.13   0
   1  17  -4    0.16    0.65   0
   1  17  -4    1.64    0.63   0
   1 -17  -4    4.17    0.91   0
  -1  17   4    0.09    0.61   0
   0  17  -4    1.24    0.83   0
  -1  17  -4    1.12    1.01   0
  -2  17  -4    1.77    1.18   0
 -13   0   5   21.56    1.90   0
  13   0  -5   20.53    1.87   0
  12   0  -5   -0.43    2.26   0
 -12   0   5   -3.00    2.06   0
 -11   0   5  174.74    2.05   0
  11   0  -5  186.82    2.38   0
  10   0  -5    1.39    1.35   0
 -10   0   5   -0.27    1.77   0
   9   0  -5   12.13    1.71   0
  -9   0   5   16.08    1.23   0
   8   0  -5    1.67    1.22   0
  -8   0   5    1.02    1.65   0
  -7   0   5  277.68    1.89   0
   7   0  -5  262.44    1.62   0
  -6   0   5   -0.16    1.35   0
   6   0  -5    0.80    1.34   0
  -5   0   5  378.43    1.77   0
   5   0  -5  396.28    1.76   0
  -4   0   5   -0.46    1.23   0
   4   0  -5   -0.05    0.85   0
   3   0  -5  139.78    0.97   0
  -3   0   5  135.38    0.98   0
  -2   0   5    1.12    0.71   0
   2   0  -5    1.11    1.02   0
  -1   0   5 4348.69    3.44   0
   1   0  -5 4449.42    3.52   0
   0   0  -5    1.60    1.06   0
  -2   0  -5    1.69    0.94   0
  -3   0  -5 7202.76    5.66   0
  -4   0  -5    3.09    1.54   0
   5   0   5 1954.34    3.59   0
  -5   0  -5 2010.21    3.45   0
   6   0   5    6.47    1.26   0
  -6   0  -5   -0.58    1.84   0
   7   0   5  173.11    1.68   0
  -7   0  -5  186.18    1.76   0
  -8   0  -5    0.17    1.88   0
   8   0   5    1.93    1.36   0
  -9   0  -5  477.82    3.08   0
   9   0   5  500.13    2.67   0
 -10   0  -5   -0.83    2.40   0
  10   0   5    3.64    1.65   0
 -11   0  -5   73.02    2.08   0
  11   0   5   70.07    2.63   0
  13   1  -5   82.97    2.42   0
  13  -1  -5   76.57    2.15   0
 -13   1   5   77.85    2.23   0
 -13  -1   5   82.92    2.04   0
 -12  -1   5    4.58    2.34   0
 -12   1   5    8.00    2.12   0
  12  -1  -5    1.91    2.31   0
  12   1  -5    7.24    2.31   0
  11  -1  -5   50.45    1.69   0
 -11  -1   5   53.21    1.55   0
 -11   1   5   50.36    1.77   0
  11   1  -5   53.63    1.90   0
  10  -1  -5    5.40    1.39   0
  10   1  -5    5.68    1.84   0
 -10   1   5    1.07    1.81   0
 -10  -1   5    2.36    1.37   0
   9   1  -5  143.54    1.88   0
  -9  -1   5  154.47    2.00   0
  -9   1   5  140.57    1.59   0
   9  -1  -5  143.88    1.59   0
  -8  -1   5   27.05    1.27   0
   8  -1  -5   33.18    1.69   0
   8   1  -5   24.10    1.70   0
  -8   1   5   26.83    1.69   0
  -7  -1   5 1170.89    2.87   0
   7  -1  -5 1189.85    2.82   0
   7   1  -5 1215.35    2.89   0
  -7   1   5 1208.56    3.08   0
  -6   1   5  131.84    1.23   0
  -6  -1   5  130.52    1.49   0
   6   1  -5  131.36    1.48   0
   6  -1  -5  135.21    1.23   0
   5  -1  -5  155.39    1.22   0
  -5   1   5  150.82    1.54   0
  -5  -1   5  156.35    1.39   0
   5   1  -5  154.29    1.13   0
   4   1  -5  232.92    1.41   0
   4  -1  -5  230.29    1.26   0
  -4   1   5  243.03    1.28   0
  -4  -1   5  238.37    1.23   0
  -3  -1   5  392.44    1.33   0
   3   1  -5  402.82    1.51   0
   3  -1  -5  375.03    1.51   0
  -3   1   5  394.42    1.34   0
  -2   1   5  285.43    1.15   0
  -2  -1   5  286.68    1.34   0
   2  -1  -5  263.06    1.33   0
   2   1  -5  265.99    1.30   0
   1  -1  -5 1120.27    1.86   0
  -1   1   5 1140.33    2.02   0
   1   1  -5 1102.24    1.86   0
   0  -1  -5  950.22    1.75   0
  -2   1  -5   57.65    1.36   0
  -2  -1  -5   61.26    0.99   0
  -3  -1  -5   87.14    1.45   0
  -3   1  -5   90.06    1.26   0
  -4  -1  -5  296.97    1.77   0
  -4   1  -5  287.65    1.59   0
   4  -1   5  270.60    1.50   0
   5   1   5  129.02    1.29   0
  -5   1  -5  134.74    1.49   0
   5  -1   5  117.79    1.43   0
  -5  -1  -5  130.81    1.34   0
   6   1   5   70.80    1.65   0
   6  -1   5   68.36    1.39   0
  -6  -1  -5   71.84    1.65   0
  -6   1  -5   69.48    1.84   0
  -7   1  -5   19.88    1.71   0
   7   1   5   15.23    1.68   0
   7  -1   5   15.48    1.25   0
  -7  -1  -5   13.23    1.31   0
   8  -1   5   16.83    1.44   0
  -8  -1  -5   12.92    1.72   0
   8   1   5   16.48    1.30   0
  -8   1  -5   18.23    1.98   0
  -9   1  -5   20.06    2.27   0
  -9  -1  -5   19.63    1.46   0
   9  -1   5   19.17    1.60   0
   9   1   5   21.34    1.42   0
 -10   1  -5    7.56    2.17   0
  10   1   5    1.16    1.58   0
  10  -1   5    1.84    2.12   0
 -10  -1  -5    4.95    1.62   0
 -11  -1  -5    3.13    2.33   0
 -11   1  -5    1.66    1.94   0
  11  -1   5    7.58    1.83   0
  11   1   5    2.88    2.27   0
 -13  -2   5   17.11    2.14   0
  13  -2  -5   17.33    2.41   0
  13   2  -5   18.29    2.31   0
 -13   2   5   20.65    1.97   0
  12  -2  -5    2.42    1.76   0
  12   2  -5    4.82    1.47   0
 -12   2   5   -3.80    2.46   0
 -12  -2   5    4.27    1.93   0
 -11  -2   5   82.06    2.15   0
  11  -2  -5   90.12    1.92   0
 -11   2   5   84.57    1.95   0
  11   2  -5   97.53    1.66   0
  10   2  -5    8.44    1.72   0
 -10  -2   5    3.38    1.74   0
 -10   2   5    7.20    1.40   0
  10  -2  -5    6.27    1.90   0
   9  -2  -5  104.99    2.06   0
  -9   2   5  107.71    1.57   0
  -9  -2   5  107.60    1.50   0
   9   2  -5  106.34    1.43   0
   8  -2  -5   34.73    1.75   0
  -8  -2   5   35.63    1.26   0
   8   2  -5   35.22    1.62   0
  -8   2   5   37.80    1.69   0
  -7   2   5 1335.08    3.04   0
  -7  -2   5 1252.71    2.91   0
   7   2  -5 1368.95    2.76   0
   7  -2  -5 1300.37    3.01   0
   6  -2  -5    9.62    1.07   0
  -6  -2   5    8.41    0.91   0
   6   2  -5    7.01    1.18   0
  -6   2   5   11.15    1.50   0
  -5   2   5  937.14    2.26   0
  -5  -2   5  950.91    2.22   0
   5   2  -5  946.78    2.17   0
   5  -2  -5  918.77    2.45   0
  -4   2   5 1161.35    2.45   0
   4  -2  -5 1153.12    2.46   0
   4   2  -5 1059.24    2.15   0
  -4  -2   5 1159.85    2.09   0
   3   2  -5 1631.58    2.30   0
  -3  -2   5 1570.38    2.43   0
  -3   2   5 1737.20    2.48   0
   3  -2  -5 1650.78    2.41   0
   2   2  -5  225.44    1.07   0
  -2   2   5  223.21    1.31   0
  -2  -2   5  226.32    1.09   0
   2  -2  -5  224.84    1.09   0
  -1   2   5 7924.74    4.62   0
   1   2  -5 7465.41    4.65   0
   1  -2  -5 7481.83    4.56   0
   0  -2  -5 7461.08    4.48   0
  -1  -2  -5 4406.55    3.71   0
  -1   2  -5 4417.83    3.95   0
  -2  -2  -5   -0.57    1.17   0
  -2   2  -5    2.38    1.40   0
  -3  -2  -5 3001.42    3.59   0
  -3   2  -5 3281.11    4.19   0
   4  -2   5    3.96    1.04   0
  -4   2  -5    4.85    1.12   0
  -4  -2  -5    2.75    0.92   0
   5  -2   5 1045.77    2.75   0
  -5  -2  -5 1125.66    2.77   0
  -5   2  -5 1132.78    3.19   0
  -6   2  -5   43.30    1.49   0
   6  -2   5   41.13    1.41   0
   6   2   5   42.69    1.17   0
  -6  -2  -5   46.93    1.71   0
   7   2   5  181.04    1.62   0
   7  -2   5  170.52    2.18   0
  -7   2  -5  185.00    2.28   0
  -7  -2  -5  184.58    2.02   0
   8   2   5    2.02    1.57   0
   8  -2   5    3.72    1.80   0
  -8   2  -5    0.96    2.01   0
  -8  -2  -5    3.10    1.25   0
   9   2   5  393.89    2.45   0
   9  -2   5  406.81    3.11   0
  -9   2  -5  390.12    3.16   0
  -9  -2  -5  422.37    2.89   0
 -10  -2  -5    1.44    2.12   0
  10  -2   5    2.30    2.25   0
  10   2   5    0.44    1.89   0
 -10   2  -5    5.37    1.85   0
 -11   2  -5   79.07    2.20   0
 -11  -2  -5   79.70    2.28   0
  11  -2   5   71.68    2.47   0
  11   2   5   75.02    2.24   0
 -12  -3   5    9.06    2.00   0
  12   3  -5    3.19    1.47   0
  12  -3  -5    2.41    1.86   0
 -12   3   5    4.99    1.84   0
 -11  -3   5   35.33    1.52   0
 -11   3   5   34.53    2.38   0
  11   3  -5   38.21    1.50   0
  11  -3  -5   38.89    2.35   0
 -10  -3   5   11.75    1.69   0
  10  -3  -5    7.42    1.55   0
 -10   3   5    9.05    1.57   0
  10   3  -5    8.38    1.24   0
  -9  -3   5    3.17    1.14   0
   9  -3  -5    2.92    1.74   0
   9   3  -5    0.53    1.14   0
  -9   3   5    3.23    1.29   0
   8  -3  -5  147.09    1.95   0
   8   3  -5  143.91    1.41   0
  -8  -3   5  150.29    1.45   0
  -8   3   5  143.01    2.03   0
   7  -3  -5  153.70    1.54   0
   7   3  -5  151.39    1.56   0
  -7  -3   5  154.68    1.28   0
  -7   3   5  156.28    1.90   0
   6  -3  -5  129.08    1.70   0
   6   3  -5  131.03    1.09   0
  -6  -3   5  137.44    1.34   0
  -6   3   5  139.98    1.79   0
  -5   3   5  585.34    1.91   0
   5  -3  -5  597.08    2.17   0
   5   3  -5  551.29    1.77   0
  -5  -3   5  597.69    1.84   0
  -4   3   5  505.82    1.69   0
  -4  -3   5  508.25    1.46   0
   4  -3  -5  485.16    1.92   0
   4   3  -5  514.41    1.44   0
  -3  -3   5   41.50    1.11   0
   3   3  -5   45.29    0.82   0
   3  -3  -5   40.57    0.94   0
  -3   3   5   44.63    1.22   0
   2  -3  -5  308.33    1.47   0
   2   3  -5  298.08    1.39   0
  -2   3   5  297.07    1.47   0
   1   3  -5  537.62    1.45   0
   1  -3  -5  513.24    1.59   0
  -1   3   5  512.05    1.57   0
   0  -3  -5 1217.17    1.91   0
   0   3   5 1298.57    1.98   0
  -1   3  -5 1202.42    2.49   0
  -1  -3  -5 1237.17    2.11   0
  -2   3  -5    5.82    1.48   0
  -2  -3  -5    5.70    0.99   0
  -3   3  -5  306.86    1.63   0
  -3  -3  -5  322.05    1.51   0
   3  -3   5  310.84    1.58   0
   4  -3   5  911.33    2.46   0
  -4  -3  -5  949.48    2.13   0
  -4   3  -5 1044.98    2.98   0
  -5   3  -5    6.40    1.70   0
   5  -3   5    1.90    1.65   0
  -5  -3  -5    2.35    1.25   0
  -6  -3  -5  374.71    2.08   0
  -6   3  -5  375.81    2.11   0
   6  -3   5  341.16    2.36   0
   7  -3   5    3.55    1.33   0
  -7  -3  -5    1.70    1.15   0
  -7   3  -5    4.48    1.40   0
  -8   3  -5  109.17    1.84   0
  -8  -3  -5  106.35    1.95   0
   8   3   5  108.94    1.49   0
   8  -3   5  104.85    1.80   0
   9  -3   5   33.12    1.81   0
  -9   3  -5   36.18    2.33   0
   9   3   5   37.35    1.94   0
  -9  -3  -5   34.83    1.53   0
 -10  -3  -5   33.76    1.58   0
  10   3   5   33.79    1.89   0
  10  -3   5   30.96    2.34   0
 -10   3  -5   35.41    2.50   0
 -11  -3  -5    2.16    1.56   0
  11  -3   5    3.48    1.88   0
  11   3   5    2.84    1.58   0
 -11   3  -5   -2.42    1.95   0
 -12  -4   5    5.05    1.79   0
  12   4  -5    5.24    1.76   0
  12  -4  -5    5.40    2.53   0
 -12   4   5   -2.66    2.56   0
 -11  -4   5  138.49    1.73   0
  11  -4  -5  137.80    2.08   0
 -11   4   5  142.77    2.14   0
  11   4  -5  142.57    2.09   0
 -10  -4   5    8.80    1.81   0
  10  -4  -5   10.01    1.96   0
 -10   4   5    5.98    1.96   0
  10   4  -5    9.58    1.69   0
   9  -4  -5  872.93    3.18   0
   9   4  -5  893.76    2.87   0
  -9   4   5  902.89    3.51   0
  -9  -4   5  876.24    2.87   0
  -8   4   5   14.56    1.36   0
   8  -4  -5   12.00    1.81   0
   8   4  -5   15.55    1.09   0
  -8  -4   5   14.02    1.42   0
   7  -4  -5 1017.34    3.10   0
   7   4  -5 1015.67    2.57   0
  -7  -4   5  994.49    2.34   0
  -7   4   5 1042.80    3.14   0
   6  -4  -5  150.02    1.47   0
  -6   4   5  147.16    1.38   0
  -6  -4   5  147.24    1.14   0
   6   4  -5  149.97    1.38   0
  -5  -4   5 1982.60    2.88   0
   5  -4  -5 1835.97    3.11   0
   5   4  -5 1891.60    2.75   0
  -5   4   5 1849.47    3.15   0
   4  -4  -5   48.76    1.04   0
   4   4  -5   50.35    1.01   0
  -4   4   5   53.46    1.02   0
  -4  -4   5   54.62    0.81   0
   3  -4  -5 4589.34    4.10   0
  -3   4   5 4559.48    4.12   0
   3   4  -5 4773.52    3.78   0
  -3  -4   5 4641.88    3.74   0
  -2   4   5  808.24    1.78   0
   2  -4  -5  796.70    1.75   0
   2   4  -5  830.41    1.84   0
   1   4  -5 4663.23    3.94   0
   1  -4  -5 4347.75    3.52   0
  -1   4   5 4224.87    3.58   0
   0   4  -5 2619.27    3.26   0
   0   4   5 2575.08    2.66   0
   0  -4  -5 2510.74    2.62   0
  -1   4  -5 3541.46    3.82   0
  -1  -4  -5 3182.17    3.06   0
  -2   4  -5    1.00    1.38   0
  -2  -4  -5    2.16    0.94   0
  -3  -4  -5  888.79    1.98   0
   3  -4   5  759.98    2.20   0
  -3   4  -5  844.03    2.59   0
   4  -4   5  324.83    2.05   0
  -4   4  -5  312.66    2.16   0
  -4  -4  -5  328.96    1.61   0
   5  -4   5 1032.88    2.86   0
  -5  -4  -5 1051.76    2.33   0
  -5   4  -5 1133.23    2.99   0
   6  -4   5   24.36    1.41   0
  -6  -4  -5   29.53    1.47   0
  -6   4  -5   24.75    2.07   0
  -7   4  -5  506.36    3.08   0
   7  -4   5  498.06    2.89   0
  -7  -4  -5  503.09    2.36   0
  -8   4  -5    4.03    2.15   0
  -8  -4  -5   12.39    1.79   0
   8  -4   5    6.29    2.20   0
  -9  -4  -5  236.32    1.98   0
   9  -4   5  247.48    2.73   0
  -9   4  -5  243.08    2.46   0
 -10   4  -5   27.38    2.67   0
 -10  -4  -5   24.91    1.83   0
  10  -4   5   19.72    1.87   0
 -11   4  -5  106.43    2.53   0
 -11  -4  -5  106.99    2.26   0
  11  -4   5  103.93    3.10   0
  12   5  -5    4.27    1.80   0
 -12  -5   5    2.95    1.87   0
 -12   5   5    1.66    1.97   0
  12  -5  -5   -0.01    1.89   0
 -11  -5   5   24.64    1.79   0
  11   5  -5   28.85    1.74   0
  11  -5  -5   33.80    1.71   0
 -11   5   5   28.95    2.12   0
  10  -5  -5    7.21    2.19   0
 -10   5   5    8.75    2.12   0
 -10  -5   5    4.05    1.19   0
  10   5  -5    4.92    1.48   0
   9   5  -5  216.79    1.57   0
  -9   5   5  217.56    2.44   0
  -9  -5   5  206.02    1.58   0
   9  -5  -5  207.57    2.06   0
   8  -5  -5   15.22    1.96   0
   8   5  -5   19.16    1.35   0
  -8  -5   5   15.83    1.28   0
  -8   5   5   13.66    1.89   0
   7  -5  -5   24.47    1.76   0
   7   5  -5   23.77    1.22   0
  -7   5   5   22.76    1.31   0
  -7  -5   5   20.61    1.26   0
   6  -5  -5    1.20    1.62   0
   6   5  -5    3.83    1.10   0
  -6  -5   5    0.91    1.09   0
  -6   5   5    2.02    1.67   0
   5  -5  -5  261.49    1.50   0
  -5  -5   5  262.03    1.42   0
   5   5  -5  266.45    1.16   0
  -5   5   5  275.51    1.51   0
  -4   5   5  150.33    1.17   0
   4   5  -5  151.85    1.08   0
   4  -5  -5  149.45    1.46   0
  -4  -5   5  153.80    1.14   0
  -3   5   5  191.25    1.17   0
   3  -5  -5  185.02    1.16   0
   3   5  -5  187.95    0.97   0
  -2   5   5  187.12    1.31   0
   2   5  -5  194.35    1.01   0
   2  -5  -5  175.05    1.32   0
  -1   5   5  215.67    1.02   0
   1   5  -5  228.36    1.11   0
   1  -5  -5  202.03    1.01   0
   0   5   5   40.97    0.92   0
   0  -5  -5   38.14    0.71   0
   0   5  -5   40.10    0.92   0
  -1   5  -5  403.50    1.58   0
  -1  -5  -5  407.80    1.27   0
  -2  -5  -5   20.60    0.83   0
  -2   5  -5   20.72    1.03   0
   3  -5   5  100.53    1.60   0
  -3  -5  -5   95.30    0.91   0
  -3   5  -5  104.57    1.30   0
  -3  -5  -5  100.53    1.11   0
   4  -5   5  150.73    1.85   0
  -4  -5  -5  157.61    1.30   0
  -4   5  -5  157.45    1.56   0
  -5  -5  -5   62.00    1.20   0
   5  -5   5   63.85    1.44   0
  -5   5  -5   67.38    1.90   0
   6  -5   5  135.02    1.81   0
  -6  -5  -5  136.88    1.49   0
  -6   5  -5  138.84    2.37   0
   7  -5   5   46.49    2.08   0
  -7   5  -5   51.10    1.70   0
  -7  -5  -5   49.30    1.46   0
  -8  -5  -5   -1.07    1.42   0
   8  -5   5    0.21    2.05   0
  -8   5  -5    1.13    1.61   0
  -9  -5  -5    7.02    1.55   0
  -9   5  -5    8.62    2.33   0
   9  -5   5    9.78    2.25   0
 -10   5  -5   18.41    2.12   0
 -10  -5  -5   14.01    1.87   0
  10  -5   5   21.78    1.95   0
 -12  -6   5   -0.69    1.61   0
  12   6  -5   -0.82    1.71   0
 -12   6   5   -1.06    1.89   0
  12  -6  -5   -5.73    2.46   0
 -11   6   5  175.40    2.80   0
 -11  -6   5  177.44    2.04   0
  11  -6  -5  167.32    2.83   0
  11   6  -5  183.27    2.02   0
 -10  -6   5    2.59    1.16   0
 -10   6   5    2.81    1.63   0
  10  -6  -5   -1.06    2.03   0
  10   6  -5    0.84    1.39   0
   9   6  -5 1368.83    3.27   0
  -9   6   5 1332.47    3.99   0
  -9  -6   5 1351.95    3.24   0
   9  -6  -5 1279.98    3.90   0
   8   6  -5   23.53    0.93   0
  -8   6   5   27.40    1.97   0
  -8  -6   5   26.30    1.28   0
   8  -6  -5   18.61    1.97   0
   7  -6  -5  308.97    1.90   0
  -7  -6   5  321.48    1.62   0
   7   6  -5  321.88    1.61   0
  -7   6   5  317.28    1.91   0
   6   6  -5  137.32    1.25   0
   6  -6  -5  127.49    1.55   0
  -6   6   5  134.38    1.54   0
  -6  -6   5  139.85    1.26   0
   5  -6  -5 1914.16    3.37   0
  -5  -6   5 2019.89    2.89   0
   5   6  -5 1938.01    2.74   0
  -5   6   5 1976.73    3.42   0
  -4   6   5    2.29    1.32   0
   4   6  -5    1.60    0.90   0
   4  -6  -5    1.48    1.36   0
  -3   6   5 2260.85    3.07   0
   3  -6  -5 2195.18    3.16   0
   3   6  -5 2265.62    2.71   0
   2   6  -5    1.87    0.84   0
  -2   6   5   -0.81    1.02   0
   2  -6  -5    0.01    0.76   0
  -1   6   5 1610.85    2.38   0
   1   6  -5 1627.61    2.58   0
   1  -6  -5 1432.61    2.29   0
   0   6   5    9.46    0.57   0
   0  -6  -5    9.26    0.59   0
   0   6  -5    9.58    1.19   0
  -1   6  -5 1383.44    2.78   0
  -1  -6  -5 1301.95    1.97   0
  -2  -6  -5    2.51    0.82   0
  -2   6  -5    3.35    1.04   0
  -3  -6  -5  593.37    1.57   0
  -3   6  -5  577.30    2.11   0
   3  -6   5  539.92    2.26   0
  -3  -6  -5  595.69    1.64   0
   4  -6   5  106.84    1.85   0
  -4   6  -5  131.48    1.94   0
  -4  -6  -5  111.54    1.12   0
   5  -6   5  748.39    2.65   0
  -5  -6  -5  751.31    2.00   0
  -5   6  -5  776.43    3.09   0
  -6   6  -5   47.31    1.96   0
  -6  -6  -5   41.12    1.22   0
   6  -6   5   40.00    1.46   0
   7  -6   5  840.97    3.65   0
  -7   6  -5  904.93    3.43   0
  -7  -6  -5  919.58    2.68   0
  -8  -6  -5    6.58    1.50   0
   8  -6   5    8.44    2.42   0
  -8   6  -5   11.65    2.46   0
  -9   6  -5  236.79    2.48   0
  -9  -6  -5  234.69    1.75   0
   9  -6   5  223.59    2.93   0
 -10   6  -5    2.53    1.95   0
 -10  -6  -5    1.02    1.55   0
  10  -6   5    3.25    1.85   0
 -12  -7   5    1.79    1.53   0
  12   7  -5    0.85    1.31   0
  12  -7  -5    4.66    2.56   0
 -12   7   5   -0.85    1.96   0
 -11   7   5   20.96    2.44   0
 -11  -7   5   23.35    1.60   0
  11   7  -5   25.62    1.50   0
  11  -7  -5   25.91    2.23   0
 -10   7   5   27.97    1.72   0
  10  -7  -5   25.81    1.74   0
 -10  -7   5   29.09    1.52   0
  10   7  -5   27.85    1.06   0
   9   7  -5  140.83    1.51   0
  -9   7   5  130.69    1.93   0
  -9  -7   5  127.95    1.33   0
   9  -7  -5  129.04    1.97   0
   8  -7  -5   15.84    1.61   0
   8   7  -5   13.14    0.82   0
  -8  -7   5   13.28    1.21   0
  -8   7   5   14.68    1.98   0
   7  -7  -5   45.88    1.92   0
   7   7  -5   44.37    1.09   0
  -7  -7   5   46.36    1.15   0
  -7   7   5   42.05    1.42   0
   6  -7  -5   41.85    1.37   0
  -6  -7   5   39.05    0.81   0
   6   7  -5   40.29    1.00   0
  -6   7   5   42.38    1.34   0
  -5  -7   5  106.47    1.13   0
  -5   7   5  108.17    1.76   0
   5  -7  -5   98.72    1.38   0
   5   7  -5  102.91    1.03   0
   4   7  -5  148.42    0.90   0
   4  -7  -5  145.28    1.29   0
  -4   7   5  154.50    1.30   0
  -3   7   5  212.43    1.44   0
   3  -7  -5  208.32    1.53   0
   3   7  -5  212.60    1.17   0
   2  -7  -5   95.49    1.20   0
   2   7  -5   96.49    0.84   0
  -2   7   5   97.03    0.93   0
  -1   7   5   70.28    0.78   0
   1   7  -5   75.01    1.18   0
   1  -7  -5   68.32    0.81   0
   0   7  -5    2.94    1.19   0
   0   7   5    4.38    0.78   0
   0  -7  -5    5.54    0.86   0
  -1  -7  -5  103.17    0.95   0
  -1   7  -5  111.82    1.16   0
  -2   7  -5  130.96    1.31   0
  -2  -7  -5  125.65    0.96   0
  -3  -7  -5   16.82    0.86   0
   3  -7   5   13.82    1.64   0
  -3  -7  -5   15.36    0.81   0
  -3   7  -5   15.50    1.64   0
   4  -7   5   85.47    1.87   0
  -4  -7  -5   91.83    0.99   0
  -4  -7  -5   90.79    0.97   0
  -4   7  -5   90.85    1.52   0
  -5  -7  -5   43.54    0.97   0
   5  -7   5   40.64    1.40   0
  -5  -7  -5   41.55    1.02   0
  -5   7  -5   45.68    1.80   0
   6  -7   5   46.72    1.64   0
  -6   7  -5   54.23    2.28   0
  -6  -7  -5   51.71    1.18   0
  -7  -7  -5  178.00    1.50   0
   7  -7   5  160.23    2.40   0
  -7   7  -5  174.29    2.07   0
  -8  -7  -5  105.23    1.53   0
   8  -7   5   97.30    2.59   0
  -8   7  -5  112.03    2.12   0
  -9   7  -5   -2.78    2.52   0
  -9  -7  -5    1.41    1.00   0
   9  -7   5   -5.42    2.24   0
 -10   7  -5   -0.67    1.98   0
 -10  -7  -5   -1.07    1.51   0
  10  -7   5    0.55    1.95   0
 -11  -8   5   37.99    1.14   0
 -11   8   5   39.62    2.46   0
  11   8  -5   15.82    1.20   0
  11  -8  -5   35.12    2.30   0
 -10  -8   5    3.43    1.31   0
 -10   8   5    9.55    2.12   0
  10  -8  -5    8.12    2.13   0
  10   8  -5    6.74    1.20   0
  -9  -8   5  508.07    2.14   0
  -9   8   5  504.56    2.83   0
   9  -8  -5  484.70    2.79   0
   9   8  -5  501.91    2.05   0
   8   8  -5   12.69    1.02   0
  -8  -8   5   14.30    1.05   0
  -8   8   5   12.71    2.06   0
   8  -8  -5   12.85    1.55   0
   7  -8  -5  728.10    2.73   0
   7   8  -5  715.83    1.94   0
  -7  -8   5  713.28    1.97   0
  -7   8   5  711.35    2.72   0
   6  -8  -5    1.39    1.69   0
   6   8  -5    0.45    0.88   0
  -6  -8   5   -0.17    0.95   0
  -6   8   5    1.40    1.29   0
   5  -8  -5  660.50    2.28   0
  -5   8   5  705.95    2.56   0
   5   8  -5  691.54    1.68   0
  -4   8   5   14.15    0.98   0
   4  -8  -5   16.68    1.42   0
   4   8  -5   16.82    0.81   0
   3  -8  -5 1406.02    2.82   0
  -3   8   5 1427.21    2.82   0
   3   8  -5 1446.84    2.32   0
   2   8  -5   24.75    1.02   0
   2   8  -5   24.60    0.78   0
   2  -8  -5   23.96    1.18   0
  -2   8   5   21.99    1.09   0
  -1   8   5 1001.91    2.09   0
   1   8  -5 1038.62    2.33   0
   1  -8  -5  952.34    2.07   0
   0   8   5 1348.77    2.19   0
   0   8  -5 1342.17    2.51   0
   0  -8  -5 1368.84    2.17   0
  -1   8  -5 1236.58    2.60   0
  -1  -8  -5 1275.86    1.98   0
  -2  -8  -5   12.52    0.67   0
  -2   8  -5   13.12    1.45   0
   3  -8   5  478.69    2.36   0
  -3  -8  -5  489.61    1.35   0
  -3  -8  -5  480.16    1.35   0
  -3   8  -5  466.28    2.43   0
  -4  -8  -5   98.62    0.88   0
   4  -8   5  100.91    1.85   0
  -4  -8  -5  101.68    0.92   0
  -4   8  -5  105.56    2.03   0
  -5   8  -5  278.19    2.08   0
  -5  -8  -5  268.59    1.25   0
   5  -8   5  275.00    2.34   0
  -5  -8  -5  263.45    1.25   0
   6  -8   5    3.89    2.03   0
  -6  -8  -5    2.59    0.90   0
  -6   8  -5   -1.32    2.13   0
  -6  -8  -5    1.27    0.89   0
  -7  -8  -5  440.60    1.71   0
   7  -8   5  440.93    2.78   0
  -7   8  -5  453.38    2.79   0
  -8   8  -5    6.04    1.80   0
  -8  -8  -5    0.75    1.13   0
   8  -8   5    0.63    1.77   0
  -9   8  -5  206.22    2.57   0
  -9  -8  -5  191.65    1.72   0
   9  -8   5  188.48    2.49   0
  10  -8   5   -0.12    1.92   0
 -11  -9   5    2.53    1.30   0
  11   9  -5   -0.26    0.85   0
 -11   9   5    3.73    1.86   0
  11  -9  -5    1.55    1.88   0
 -10   9   5    2.87    2.43   0
 -10  -9   5    3.47    1.09   0
  10   9  -5   -0.76    0.92   0
  10  -9  -5    1.73    2.25   0
  -9  -9   5   25.65    1.16   0
  -9   9   5   23.77    2.36   0
   9   9  -5   17.56    0.97   0
   9  -9  -5   26.01    2.39   0
   8   9  -5    1.78    0.94   0
  -8  -9   5    1.98    0.97   0
  -8   9   5    1.68    2.02   0
   8  -9  -5    2.49    2.13   0
   7  -9  -5  183.51    2.33   0
   7   9  -5  183.58    1.18   0
  -7   9   5  198.37    2.28   0
   6  -9  -5    6.67    1.81   0
   6   9  -5    4.86    0.84   0
  -6   9   5    4.36    1.64   0
   5  -9  -5   69.23    1.85   0
  -5   9   5   70.48    1.39   0
   5   9  -5   71.32    0.92   0
   4  -9  -5  358.92    1.80   0
   4   9  -5  367.35    1.27   0
  -4   9   5  383.78    2.09   0
  -3   9   5   93.97    1.36   0
   3  -9  -5   95.66    1.48   0
   3   9  -5   97.77    1.07   0
   3   9  -5   98.92    1.01   0
  -2   9   5   34.85    1.14   0
   2   9  -5   37.32    0.94   0
   2  -9  -5   34.19    0.90   0
   2   9  -5   36.56    0.98   0
  -1   9   5  131.90    1.17   0
   1   9  -5  129.03    1.29   0
   1  -9  -5  118.09    0.95   0
   0   9   5   17.69    0.86   0
   0  -9  -5   17.26    0.90   0
   0   9  -5   18.80    1.19   0
  -1  -9  -5   34.22    0.80   0
  -1   9  -5   34.81    1.42   0
  -2   9  -5   62.03    1.67   0
  -2  -9  -5   60.60    0.74   0
  -3  -9  -5   14.52    0.71   0
   3  -9   5   12.48    1.30   0
  -3  -9  -5   14.69    0.79   0
  -3   9  -5   14.61    1.78   0
  -4  -9  -5   80.21    0.73   0
  -4  -9  -5   81.21    0.78   0
   4  -9   5   81.43    1.49   0
  -4   9  -5   83.20    1.52   0
  -5  -9  -5    4.86    0.67   0
   5  -9   5    3.59    1.77   0
  -5   9  -5    4.04    1.97   0
  -5  -9  -5    4.58    0.79   0
  -6  -9  -5   91.06    1.02   0
   6  -9   5   87.91    1.77   0
  -6   9  -5   97.61    2.24   0
  -6  -9  -5   88.69    0.91   0
  -7  -9  -5   27.74    1.04   0
  -7  -9  -5   22.66    0.96   0
   7  -9   5   26.42    2.13   0
  -7   9  -5   27.61    1.73   0
  -8   9  -5   29.09    1.87   0
  -8  -9  -5   27.87    1.03   0
  -8  -9  -5   26.99    1.07   0
   8  -9   5   25.47    1.87   0
  -9   9  -5    0.28    1.94   0
  -9  -9  -5   -0.46    1.05   0
   9  -9   5   -0.35    2.42   0
 -10 -10   5    0.30    1.03   0
  10  10  -5    0.73    0.75   0
 -10  10   5    1.17    1.73   0
  10 -10  -5   -1.39    2.46   0
  -9 -10   5  112.35    1.18   0
  -9  10   5  111.95    2.12   0
   9 -10  -5  115.47    2.08   0
   9  10  -5   22.66    0.70   0
  -8  10   5    4.18    1.67   0
   8  10  -5    1.72    0.66   0
   8 -10  -5    7.06    1.66   0
   7  10  -5  421.10    1.47   0
  -7  10   5  453.17    2.81   0
   7 -10  -5  409.85    2.42   0
   6 -10  -5    1.82    1.86   0
   6  10  -5    1.94    0.70   0
  -6  10   5    5.76    1.70   0
   5 -10  -5  186.71    2.11   0
  -5  10   5  195.14    2.04   0
   5  10  -5  193.34    1.01   0
  -4  10   5   29.70    1.51   0
   4 -10  -5   27.23    1.64   0
   4  10  -5   26.80    0.83   0
   4  10  -5   28.02    0.88   0
   3 -10  -5  531.55    2.16   0
  -3  10   5  528.02    1.86   0
   3  10  -5  538.34    1.59   0
   3  10  -5  537.76    1.54   0
   2 -10  -5    0.36    1.16   0
   2  10  -5    0.83    0.93   0
  -2  10   5    2.13    1.03   0
   2  10  -5    1.27    0.95   0
  -1  10   5  208.06    1.31   0
   1 -10  -5  200.99    1.33   0
   1  10  -5  212.44    1.45   0
   0  10   5  397.44    1.37   0
   0 -10  -5  392.63    1.39   0
   0  10  -5  387.67    1.82   0
  -1 -10  -5  677.45    1.49   0
  -1  10  -5  723.27    2.50   0
  -2 -10  -5    0.55    0.68   0
  -2  10  -5   -1.56    1.24   0
   3 -10   5  991.54    3.33   0
  -3 -10  -5 1033.25    1.53   0
  -3 -10  -5  939.97    1.41   0
  -3  10  -5 1012.73    3.35   0
   4 -10   5   72.82    1.93   0
  -4  10  -5   74.26    1.99   0
  -4 -10  -5   69.95    0.64   0
  -4 -10  -5   70.27    0.63   0
  -5 -10  -5  295.50    0.97   0
  -5  10  -5  300.26    2.27   0
   5 -10   5  291.19    2.57   0
  -5 -10  -5  284.88    0.91   0
   6 -10   5   12.99    2.17   0
  -6 -10  -5   13.56    0.66   0
  -6 -10  -5   13.84    0.66   0
  -6  10  -5   17.45    1.60   0
  -7  10  -5  115.97    2.16   0
  -7 -10  -5  112.69    0.91   0
  -7 -10  -5  114.44    0.93   0
   7 -10   5  116.27    2.19   0
  -8  10  -5   -0.25    1.82   0
  -8 -10  -5   -0.60    0.81   0
  -8 -10  -5   -1.29    0.78   0
   8 -10   5   -3.67    2.39   0
  -9 -10  -5   88.54    1.14   0
  -9  10  -5   89.96    2.51   0
   9 -10   5   97.44    2.90   0
  -9 -10  -5   84.21    1.12   0
  10  11  -5   -0.63    0.63   0
  10 -11  -5    0.24    1.79   0
 -10  11   5   -0.59    2.29   0
  -9  11   5   31.65    2.32   0
   9  11  -5    2.97    0.57   0
   9 -11  -5   27.03    1.88   0
   8 -11  -5    2.13    2.34   0
  -8  11   5    8.50    2.31   0
   8  11  -5    1.25    0.51   0
   7  11  -5   60.32    0.63   0
  -7  11   5  234.75    2.11   0
   7 -11  -5  229.19    2.11   0
   6  11  -5    1.99    0.61   0
   6  11  -5   -0.71    0.56   0
  -6  11   5    2.57    1.71   0
   6 -11  -5    3.03    1.86   0
   5 -11  -5   27.08    1.60   0
   5  11  -5   22.79    0.76   0
   5  11  -5   28.36    0.74   0
  -5  11   5   26.08    1.24   0
   4 -11  -5    1.37    1.42   0
  -4  11   5    1.90    1.35   0
   4  11  -5    1.66    0.67   0
   4  11  -5    1.44    0.70   0
   3 -11  -5   49.59    1.45   0
  -3  11   5   54.57    1.35   0
   3  11  -5   49.08    0.84   0
   3  11  -5   54.83    0.82   0
   2 -11  -5    8.50    1.10   0
   2  11  -5   13.01    0.86   0
  -2  11   5   11.49    1.10   0
   2  11  -5   10.42    0.94   0
  -1  11   5  181.94    1.05   0
   1 -11  -5  179.31    1.27   0
   1  11  -5  186.52    1.35   0
   0 -11  -5   -0.25    0.86   0
   0  11   5   -0.11    0.75   0
   0  11  -5   -1.47    1.15   0
  -1 -11  -5  127.79    0.97   0
  -1  11  -5  130.40    1.38   0
  -2 -11  -5   20.93    0.61   0
  -2 -11  -5   22.69    0.64   0
  -2  11  -5   26.66    1.67   0
  -3 -11  -5   23.21    0.39   0
  -3  11  -5   26.50    1.86   0
  -3 -11  -5   24.95    0.42   0
   4 -11   5    4.28    1.95   0
  -4  11  -5    1.44    1.95   0
   5 -11   5   50.35    1.65   0
  -5  11  -5   51.05    2.15   0
   6 -11   5    8.53    1.72   0
  -6  11  -5   10.01    2.09   0
  -7  11  -5    2.59    1.83   0
   7 -11   5    1.29    2.40   0
   8 -11   5   10.13    2.44   0
  -8 -11  -5   11.76    0.43   0
  -8  11  -5   17.04    1.91   0
  -8 -11  -5   11.83    0.39   0
   9  12  -5    0.42    0.37   0
   9 -12  -5   25.28    2.50   0
  -9  12   5   29.01    1.87   0
   8  12  -5    0.49    0.32   0
   8  12  -5   -0.03    0.34   0
   8 -12  -5    3.68    1.71   0
  -8  12   5    1.65    1.73   0
   7  12  -5    8.07    0.36   0
   7 -12  -5   96.02    2.11   0
  -7  12   5  103.56    1.76   0
   7  12  -5   10.57    0.36   0
   6  12  -5    0.25    0.38   0
   6  12  -5   -0.40    0.35   0
  -6  12   5    0.18    1.32   0
   6 -12  -5   -0.02    1.84   0
  -5  12   5  111.12    1.87   0
   5  12  -5   52.91    0.60   0
   5  12  -5   27.42    0.52   0
   5 -12  -5  105.91    1.50   0
   4  12  -5   16.32    0.62   0
  -4  12   5   14.59    1.08   0
   4  12  -5   11.85    0.59   0
   4 -12  -5   15.25    1.12   0
   3 -12  -5  262.05    1.92   0
  -3  12   5  258.85    1.87   0
   3  12  -5  253.00    1.23   0
   3  12  -5  268.48    1.17   0
   2  12  -5    4.14    0.93   0
   2 -12  -5    1.38    1.19   0
  -2  12   5    3.01    1.04   0
   2  12  -5    3.98    0.83   0
   1 -12  -5  306.22    1.50   0
  -1  12   5  331.01    1.53   0
   1  12  -5  321.11    1.58   0
   0  12  -5  110.00    1.16   0
   0  12   5  113.08    1.07   0
   0 -12  -5  107.15    0.98   0
  -1 -12  -5  403.16    1.20   0
  -1  12  -5  411.55    1.90   0
  -2  12  -5    2.97    1.49   0
  -2 -12  -5    1.87    0.47   0
  -2 -12  -5    2.06    0.42   0
  -3  12  -5  763.15    3.12   0
   4 -12   5    9.74    1.83   0
  -4  12  -5    7.95    1.81   0
   5 -12   5   77.36    1.72   0
  -5  12  -5   75.11    1.77   0
  -6  12  -5    1.89    2.10   0
   6 -12   5    3.90    1.65   0
  -7  12  -5   67.21    2.74   0
   7 -12   5   62.49    2.49   0
   8 -13  -5    8.12    1.77   0
  -8  13   5   14.78    1.78   0
   7 -13  -5  100.35    2.44   0
  -7  13   5  101.45    2.24   0
   6 -13  -5   14.23    2.02   0
  -6  13   5   16.04    1.45   0
  -5  13   5   12.23    1.74   0
   5  13  -5    2.17    0.31   0
   5  13  -5    1.47    0.30   0
   5 -13  -5   14.12    1.76   0
  -4  13   5    1.05    1.07   0
   4  13  -5    0.07    0.41   0
   4 -13  -5    0.30    1.56   0
   4  13  -5   -0.32    0.45   0
  -3  13   5   -0.07    1.33   0
   3  13  -5    1.89    0.66   0
   3  13  -5   -0.98    0.61   0
   3 -13  -5    2.53    1.30   0
  -2  13   5    5.55    1.06   0
   2  13  -5    6.13    0.79   0
   2  13  -5    8.79    0.82   0
   2 -13  -5    4.39    1.19   0
  -1  13   5   90.01    1.06   0
   1  13  -5   85.33    0.98   0
   1 -13  -5   84.51    1.15   0
   1  13  -5   90.19    1.30   0
   0  13   5   59.37    0.78   0
   0  13  -5   95.06    1.50   0
   0 -13  -5   88.17    0.92   0
  -1 -13  -5    5.31    0.66   0
  -1  13  -5    4.56    1.44   0
  -2  13  -5   25.96    1.25   0
  -3  13  -5   65.26    2.01   0
   4 -13   5   45.05    1.66   0
  -4  13  -5   58.60    1.62   0
  -5  13  -5   -2.60    2.20   0
   5 -13   5    3.50    2.02   0
  -6  13  -5   33.28    1.84   0
   6 -13   5   30.08    2.23   0
  -7  13  -5    2.71    1.87   0
   7 -13   5    1.87    1.84   0
   8 -14  -5    1.75    2.40   0
  -8  14   5    0.63    1.76   0
   7 -14  -5   58.73    2.30   0
  -7  14   5   53.43    2.24   0
  -6  14   5    6.38    1.78   0
   6 -14  -5    1.50    1.99   0
  -5  14   5   44.10    1.81   0
   5 -14  -5   49.08    1.81   0
   4  14  -5    2.10    0.34   0
  -4  14   5   22.88    1.20   0
   4  14  -5    2.53    0.34   0
   4 -14  -5   18.68    1.55   0
   3 -14  -5  224.77    1.82   0
  -3  14   5  224.35    1.85   0
   3  14  -5   47.93    0.69   0
   3  14  -5   26.43    0.53   0
   2  14  -5    2.78    0.79   0
   2  14  -5    1.30    0.63   0
  -2  14   5    7.89    1.09   0
   2 -14  -5    4.93    1.11   0
   1  14  -5  311.43    1.68   0
  -1  14   5   93.26    0.97   0
   1  14  -5  196.81    1.44   0
   1 -14  -5  282.45    1.44   0
   0  14   5   10.57    0.58   0
   0 -14  -5   70.02    0.95   0
   0  14  -5   71.63    1.41   0
  -1 -14  -5  185.53    0.74   0
  -1  14  -5  191.69    1.84   0
  -2  14  -5    7.68    1.64   0
  -3  14  -5  188.59    2.17   0
  -4  14  -5    1.97    1.47   0
  -5  14  -5   47.92    2.27   0
   5 -14   5   46.86    2.12   0
  -6  14  -5    0.03    1.80   0
   6 -14   5    2.39    2.22   0
  -7  15   5   16.39    2.20   0
   7 -15  -5   16.09    2.23   0
  -6  15   5   13.51    1.52   0
   6 -15  -5   14.13    1.92   0
  -5  15   5   23.24    1.65   0
   5 -15  -5   19.64    1.71   0
  -4  15   5    9.27    1.62   0
   4 -15  -5    9.72    1.21   0
   3  15  -5    0.04    0.48   0
   3  15  -5    0.70    0.50   0
   3 -15  -5    1.34    1.25   0
  -3  15   5    0.30    0.80   0
   2  15  -5    3.60    0.61   0
   2  15  -5    5.35    0.61   0
   2 -15  -5   37.97    1.32   0
  -2  15   5    4.97    0.83   0
   1  15  -5    2.01    0.69   0
   1  15  -5    7.83    0.91   0
  -1  15   5    2.96    0.63   0
   1 -15  -5   18.71    0.93   0
   0  15  -5   13.74    0.91   0
   0 -15  -5   45.75    0.72   0
  -1  15  -5   15.77    1.36   0
  -2  15  -5   12.12    1.57   0
  -3  15  -5    6.22    1.36   0
  -4  15  -5   41.92    1.62   0
  -5  15  -5    1.81    2.07   0
  -5  16   5   39.96    1.35   0
   5 -16  -5   63.88    1.89   0
  -4  16   5   -0.12    1.13   0
   4 -16  -5    0.18    1.49   0
   3  16  -5    7.49    0.37   0
   3  16  -5    5.52    0.35   0
  -3  16   5   16.96    1.09   0
   3 -16  -5  155.54    1.80   0
   2  16  -5    0.24    0.60   0
   2  16  -5   -0.32    0.51   0
  -2  16   5   -0.66    0.77   0
   2 -16  -5    0.83    1.18   0
  -1  16   5   10.18    0.62   0
   1  16  -5   10.59    0.74   0
   1  16  -5   20.75    0.86   0
   1 -16  -5  142.03    1.19   0
   0  16  -5    1.44    0.91   0
   0 -16  -5    4.71    0.66   0
  -1  16  -5   18.50    1.11   0
  -2  16  -5   -0.90    1.25   0
  -3  16  -5   58.50    1.96   0
   3 -17  -5    5.12    1.30   0
  -3  17   5   -1.09    1.06   0
  -2  17   5    0.64    0.88   0
   2 -17  -5    3.21    1.16   0
   2  17  -5    0.34    0.55   0
   2  17  -5   -0.05    0.49   0
   1  17  -5   -0.80    0.80   0
  -1  17   5   -0.62    0.63   0
   1  17  -5   -1.08    0.82   0
   1 -17  -5   -0.10    0.88   0
   0  17  -5    1.07    0.98   0
   0  17  -5    0.60    0.94   0
  -1  17  -5    1.89    1.12   0
 -13   0   6   -1.72    2.24   0
  13   0  -6    3.71    2.22   0
 -12   0   6  230.81    2.37   0
  12   0  -6  234.95    2.45   0
 -11   0   6    0.01    1.99   0
  11   0  -6    0.14    1.54   0
 -10   0   6    3.21    1.37   0
  10   0  -6    5.40    1.36   0
  -9   0   6    0.03    1.70   0
   9   0  -6    1.82    1.67   0
  -8   0   6  351.06    2.24   0
   8   0  -6  356.34    1.95   0
  -7   0   6    2.47    1.20   0
   7   0  -6    1.03    1.62   0
  -6   0   6  915.58    2.34   0
   6   0  -6  893.96    2.29   0
  -5   0   6    2.21    0.98   0
   5   0  -6   -0.09    1.28   0
  -4   0   6  954.13    2.16   0
   4   0  -6  904.36    2.28   0
   3   0  -6   -1.36    0.88   0
  -3   0   6    5.47    1.26   0
  -2   0   6  144.38    1.06   0
   2   0  -6  131.10    1.31   0
   1   0  -6    2.02    0.85   0
   0   0  -6 2367.85    3.12   0
  -2   0  -6 5827.71    5.22   0
  -3   0  -6   -0.58    1.09   0
  -4   0  -6 5544.81    5.80   0
  -5   0  -6    1.54    1.40   0
  -6   0  -6  393.78    2.49   0
  -7   0  -6   -1.95    1.31   0
   7   0   6    2.32    1.73   0
   8   0   6  205.75    2.00   0
  -8   0  -6  214.02    2.51   0
  -9   0  -6   -3.64    1.60   0
   9   0   6   -0.28    1.54   0
  10   0   6  205.02    2.47   0
 -10   0  -6  208.19    2.43   0
 -13   1   6    5.61    2.64   0
 -13  -1   6    7.92    2.48   0
  13   1  -6    7.06    1.79   0
  13  -1  -6    3.24    1.92   0
  12  -1  -6  230.07    2.46   0
 -12   1   6  245.21    2.52   0
 -12  -1   6  251.20    2.48   0
  12   1  -6  247.46    2.45   0
 -11   1   6   44.03    2.23   0
 -11  -1   6   43.47    1.61   0
  11   1  -6   50.06    1.59   0
  11  -1  -6   47.61    2.24   0
  10  -1  -6   81.85    1.71   0
  10   1  -6   84.83    2.07   0
 -10  -1   6   85.67    1.60   0
 -10   1   6   82.86    1.68   0
  -9   1   6    0.81    1.26   0
   9  -1  -6   -1.97    1.21   0
  -9  -1   6    0.38    1.22   0
   9   1  -6   -1.30    1.21   0
  -8   1   6  191.15    1.66   0
  -8  -1   6  190.69    1.63   0
   8  -1  -6  186.90    2.07   0
   8   1  -6  186.52    1.61   0
  -7   1   6   71.37    1.78   0
   7  -1  -6   67.32    1.71   0
  -7  -1   6   63.94    1.68   0
   7   1  -6   70.39    1.28   0
  -6   1   6  146.41    1.64   0
  -6  -1   6  148.71    1.30   0
   6  -1  -6  140.51    1.38   0
   6   1  -6  145.94    1.29   0
  -5   1   6  441.68    1.74   0
   5  -1  -6  423.94    1.95   0
  -5  -1   6  432.07    1.65   0
   5   1  -6  410.04    1.57   0
   4   1  -6 1641.98    2.64   0
  -4  -1   6 1628.22    2.82   0
  -4   1   6 1618.27    2.76   0
   4  -1  -6 1620.26    2.88   0
  -3   1   6  231.96    1.29   0
   3   1  -6  227.82    1.47   0
   3  -1  -6  221.82    1.26   0
  -3  -1   6  233.43    1.26   0
  -2  -1   6   45.07    1.19   0
   2  -1  -6   48.34    0.93   0
   2   1  -6   47.00    0.91   0
  -2   1   6   46.75    1.18   0
   1  -1  -6 2409.95    2.92   0
  -1   1   6 2430.71    2.95   0
   1   1  -6 2391.73    2.91   0
   0   1  -6  505.80    1.59   0
   0  -1  -6  515.89    1.82   0
  -2  -1  -6  156.66    1.26   0
  -2   1  -6  163.81    1.36   0
  -3  -1  -6   12.40    1.04   0
  -3   1  -6   14.45    1.13   0
  -4   1  -6  538.54    2.13   0
  -4  -1  -6  512.68    2.35   0
  -5  -1  -6  194.39    1.99   0
  -5   1  -6  195.66    2.14   0
  -6   1  -6  333.16    2.41   0
  -6  -1  -6  329.06    2.02   0
   6  -1   6  314.89    2.33   0
  -7   1  -6    2.01    1.85   0
   7  -1   6    2.00    1.70   0
  -7  -1  -6    1.35    1.34   0
   8   1   6   -0.61    1.32   0
  -8   1  -6   -0.40    1.96   0
   8  -1   6    0.68    1.48   0
  -8  -1  -6   -2.03    1.80   0
  -9  -1  -6   20.36    1.63   0
   9   1   6   16.93    1.57   0
   9  -1   6   22.54    1.72   0
  -9   1  -6   20.65    1.72   0
 -10   1  -6   -0.11    2.25   0
 -10  -1  -6   -0.18    1.71   0
  10   1   6    2.05    1.64   0
  10  -1   6   -0.92    1.76   0
 -12  -2   6  157.74    2.61   0
  12   2  -6  155.41    2.08   0
  12  -2  -6  152.99    2.81   0
 -12   2   6  146.91    2.34   0
 -11  -2   6   -0.55    1.94   0
  11   2  -6    0.64    1.35   0
  11  -2  -6    2.87    2.21   0
 -11   2   6    2.91    1.55   0
  10   2  -6   34.73    1.84   0
 -10  -2   6   33.48    1.42   0
  10  -2  -6   29.71    1.54   0
 -10   2   6   33.07    1.54   0
   9  -2  -6   33.64    1.80   0
   9   2  -6   35.58    1.34   0
  -9  -2   6   32.19    1.73   0
  -9   2   6   39.42    1.43   0
  -8   2   6  363.63    2.01   0
   8  -2  -6  371.66    2.35   0
   8   2  -6  378.52    2.25   0
  -8  -2   6  363.24    2.25   0
  -7   2   6  389.10    2.00   0
   7  -2  -6  384.22    2.32   0
   7   2  -6  370.11    1.74   0
  -7  -2   6  378.53    2.06   0
  -6   2   6 1866.51    3.38   0
   6  -2  -6 1831.45    3.53   0
   6   2  -6 1871.65    3.08   0
  -6  -2   6 1935.05    3.34   0
  -5   2   6  103.74    1.58   0
   5  -2  -6  101.24    1.22   0
   5   2  -6  102.85    1.08   0
  -5  -2   6  104.24    1.11   0
   4   2  -6  524.00    1.59   0
  -4   2   6  551.35    1.80   0
  -4  -2   6  552.15    1.86   0
   4  -2  -6  539.51    1.77   0
   3  -2  -6  210.70    1.28   0
  -3  -2   6  215.30    1.23   0
   3   2  -6  207.78    1.46   0
  -3   2   6  213.84    1.30   0
   2   2  -6 2113.26    2.80   0
   2  -2  -6 2048.53    2.76   0
  -2   2   6 2178.45    2.86   0
  -2  -2   6 2141.28    2.84   0
  -1   2   6 1516.83    2.54   0
   1   2  -6 1522.21    2.46   0
   1  -2  -6 1493.82    2.36   0
   0  -2  -6 4336.29    3.99   0
  -1  -2  -6   -2.07    1.16   0
  -1   2  -6    3.32    1.03   0
  -2  -2  -6 3464.24    3.89   0
  -2   2  -6 3415.39    4.15   0
  -3  -2  -6   57.40    1.10   0
  -3   2  -6   66.34    1.75   0
  -4  -2  -6 1885.62    3.21   0
  -4   2  -6 1928.63    3.58   0
   5  -2   6   81.99    1.46   0
  -5  -2  -6   89.30    1.68   0
  -5   2  -6   87.85    2.04   0
   6  -2   6  689.59    2.99   0
  -6  -2  -6  728.14    2.59   0
  -6   2  -6  789.14    2.82   0
  -7   2  -6   31.21    1.89   0
  -7  -2  -6   32.04    1.75   0
   7  -2   6   31.48    1.41   0
  -8  -2  -6  393.53    2.30   0
   8  -2   6  400.86    3.04   0
  -8   2  -6  390.06    2.62   0
  -9   2  -6    2.44    1.86   0
  -9  -2  -6    1.73    2.18   0
   9  -2   6   -1.09    2.45   0
 -10  -2  -6  133.87    2.60   0
 -10   2  -6  131.69    2.75   0
  10  -2   6  134.91    2.78   0
 -12  -3   6   69.95    1.79   0
  12  -3  -6   71.05    2.02   0
  12   3  -6   72.53    2.07   0
 -12   3   6   67.98    2.74   0
  11   3  -6   41.11    1.55   0
 -11  -3   6   40.41    1.55   0
  11  -3  -6   33.70    1.85   0
 -11   3   6   37.80    1.81   0
  10  -3  -6  193.51    2.56   0
  10   3  -6  197.53    2.17   0
 -10  -3   6  190.98    2.19   0
 -10   3   6  195.65    2.09   0
   9  -3  -6   11.07    2.00   0
  -9  -3   6   11.28    1.71   0
   9   3  -6   10.75    1.65   0
  -9   3   6   10.05    1.97   0
   8  -3  -6   -1.67    1.67   0
   8   3  -6   -0.15    1.63   0
  -8  -3   6    1.56    1.17   0
  -8   3   6   -1.12    1.27   0
  -7   3   6  386.37    2.03   0
   7   3  -6  347.69    2.00   0
   7  -3  -6  381.83    2.01   0
  -7  -3   6  366.01    1.71   0
  -6   3   6  368.80    1.84   0
   6  -3  -6  365.15    1.83   0
   6   3  -6  369.96    1.58   0
  -6  -3   6  372.25    1.63   0
  -5  -3   6  103.22    1.31   0
  -5   3   6   96.13    1.63   0
   5  -3  -6   94.32    1.24   0
   5   3  -6   93.83    1.03   0
  -4   3   6  587.11    1.86   0
   4   3  -6  577.90    1.83   0
   4  -3  -6  567.69    1.84   0
  -4  -3   6  612.41    1.90   0
  -3  -3   6  246.02    1.47   0
   3  -3  -6  238.53    1.61   0
   3   3  -6  259.99    1.23   0
  -3   3   6  263.71    1.60   0
   2  -3  -6  113.14    1.05   0
  -2   3   6  122.35    1.09   0
   2   3  -6  120.77    1.04   0
   1  -3  -6 1959.63    2.80   0
   1   3  -6 1987.87    2.81   0
  -1   3   6 2001.44    2.84   0
   0  -3  -6  429.49    1.40   0
  -1  -3  -6  556.50    1.73   0
  -1   3  -6  655.00    1.95   0
  -2   3  -6  423.53    1.80   0
  -2  -3  -6  420.24    1.50   0
  -3  -3  -6   70.96    1.02   0
  -3   3  -6   69.45    1.31   0
  -4  -3  -6    3.99    1.39   0
  -4   3  -6    0.89    1.69   0
   5  -3   6  190.82    1.68   0
  -5  -3  -6  205.12    1.85   0
  -5   3  -6  210.42    2.16   0
   6  -3   6    7.06    1.30   0
  -6  -3  -6    5.53    1.58   0
  -6   3  -6    6.17    1.40   0
   7  -3   6    6.59    1.45   0
  -7   3  -6    8.76    1.49   0
  -7  -3  -6    6.75    1.63   0
  -8  -3  -6    2.16    1.80   0
   8  -3   6   -0.27    1.64   0
  -8   3  -6   -1.38    1.65   0
   9  -3   6   30.81    1.90   0
  -9  -3  -6   29.26    1.54   0
  -9   3  -6   29.92    2.00   0
 -10   3  -6    1.36    1.99   0
 -10  -3  -6   -0.05    1.91   0
  10  -3   6    2.01    1.79   0
 -12  -4   6  102.85    1.84   0
  12  -4  -6  108.96    2.75   0
  12   4  -6  112.59    2.12   0
 -12   4   6  111.54    2.34   0
 -11  -4   6   -0.27    1.34   0
 -11   4   6   -1.19    2.04   0
  11  -4  -6   -0.01    1.58   0
  11   4  -6   -2.22    1.80   0
  10  -4  -6  230.12    2.22   0
  10   4  -6  247.27    2.21   0
 -10  -4   6  236.17    2.24   0
 -10   4   6  228.60    2.61   0
   9  -4  -6    1.85    2.08   0
   9   4  -6    1.55    1.45   0
  -9  -4   6    2.68    1.47   0
  -9   4   6    1.31    1.51   0
   8  -4  -6  394.96    2.67   0
   8   4  -6  394.94    2.10   0
  -8  -4   6  398.52    2.19   0
  -8   4   6  390.49    2.61   0
  -7   4   6  862.09    3.05   0
   7  -4  -6  896.43    2.76   0
   7   4  -6  903.02    2.57   0
  -7  -4   6  917.29    2.61   0
  -6  -4   6 1495.64    2.76   0
  -6   4   6 1504.33    3.14   0
   6   4  -6 1547.00    2.93   0
   6  -4  -6 1529.31    3.43   0
  -5   4   6   49.99    1.52   0
   5  -4  -6   53.83    1.16   0
  -5  -4   6   53.21    0.92   0
   5   4  -6   50.27    0.90   0
   4   4  -6  816.45    2.04   0
  -4   4   6  771.99    2.32   0
  -4  -4   6  785.43    1.87   0
   4  -4  -6  769.03    2.30   0
  -3  -4   6  334.12    1.36   0
   3  -4  -6  313.55    1.43   0
  -3   4   6  320.20    1.45   0
   3   4  -6  341.00    1.56   0
   2  -4  -6 2297.04    3.14   0
  -2   4   6 2740.20    3.40   0
   2   4  -6 2681.70    3.13   0
   1  -4  -6    5.97    0.80   0
  -1   4   6    4.29    1.03   0
   1   4  -6    3.91    1.28   0
   0   4  -6 2912.94    3.58   0
   0  -4  -6 2952.14    3.11   0
  -1   4  -6   36.85    1.53   0
  -1  -4  -6   37.28    1.14   0
  -2   4  -6 1578.66    3.06   0
  -2  -4  -6 1682.07    2.55   0
  -3  -4  -6    0.06    1.15   0
  -3   4  -6    1.17    1.66   0
   4  -4   6  487.20    2.08   0
  -4  -4  -6  522.22    2.05   0
  -4   4  -6  525.58    2.53   0
   5  -4   6   62.40    1.89   0
  -5  -4  -6   60.28    1.55   0
  -5   4  -6   67.77    1.57   0
   6  -4   6  714.86    3.13   0
  -6   4  -6  783.08    3.31   0
  -6  -4  -6  765.59    2.67   0
   7  -4   6  122.29    1.85   0
  -7   4  -6  122.80    1.91   0
  -7  -4  -6  123.75    1.77   0
  -8   4  -6  445.08    3.15   0
   8  -4   6  429.79    3.19   0
  -8  -4  -6  435.71    2.51   0
  -9  -4  -6   19.28    1.45   0
   9  -4   6   26.20    2.49   0
  -9   4  -6   22.98    2.58   0
 -10   4  -6  112.89    2.39   0
 -10  -4  -6  113.79    2.24   0
  10  -4   6  106.99    2.29   0
 -12  -5   6   23.71    1.55   0
  12   5  -6   19.52    1.95   0
 -12   5   6   22.55    2.50   0
  12  -5  -6   23.15    2.00   0
 -11  -5   6    1.49    1.78   0
 -11   5   6   -0.49    2.12   0
  11  -5  -6    1.54    2.27   0
  11   5  -6   -1.76    1.28   0
  10   5  -6  256.41    2.12   0
 -10  -5   6  261.36    2.19   0
 -10   5   6  266.13    2.71   0
  10  -5  -6  259.19    2.36   0
   9  -5  -6   -0.22    1.98   0
   9   5  -6    3.27    1.10   0
  -9  -5   6    4.89    1.58   0
  -9   5   6    3.94    2.08   0
   8  -5  -6   -0.57    1.85   0
   8   5  -6    0.60    1.40   0
  -8  -5   6    3.11    1.42   0
  -8   5   6    3.00    1.39   0
  -7  -5   6  202.11    1.39   0
   7  -5  -6  195.87    2.20   0
   7   5  -6  201.97    1.36   0
  -7   5   6  201.15    1.77   0
  -6   5   6  315.44    2.21   0
   6   5  -6  323.68    1.45   0
   6  -5  -6  332.00    2.18   0
  -6  -5   6  331.83    1.76   0
  -5  -5   6   37.04    0.90   0
  -5   5   6   37.45    1.57   0
   5  -5  -6   39.20    1.52   0
   5   5  -6   34.29    0.86   0
   4   5  -6  286.31    1.45   0
  -4   5   6  282.70    1.73   0
   4  -5  -6  277.57    1.77   0
  -4  -5   6  287.95    1.28   0
   3  -5  -6    3.48    0.91   0
  -3   5   6    7.09    0.90   0
   3   5  -6    5.95    0.77   0
  -2   5   6    2.01    1.09   0
   2  -5  -6    2.96    0.82   0
   2   5  -6    1.53    0.79   0
   1   5  -6    0.97    0.83   0
   1  -5  -6    1.02    0.75   0
  -1   5   6    0.06    1.01   0
   0   5   6   34.84    0.99   0
   0   5  -6   30.97    1.26   0
   0  -5  -6   30.46    1.02   0
  -1  -5  -6  105.09    1.12   0
  -1   5  -6  106.52    1.18   0
  -2   5  -6   11.31    1.03   0
  -2  -5  -6   10.00    0.95   0
  -3  -5  -6   22.61    1.09   0
  -3  -5  -6   22.71    1.11   0
  -3   5  -6   20.23    1.17   0
   4  -5   6   37.43    1.30   0
  -4  -5  -6   39.43    1.24   0
  -4   5  -6   32.76    1.38   0
   5  -5   6    3.82    1.32   0
  -5  -5  -6    4.19    0.96   0
  -5   5  -6    6.71    1.87   0
   6  -5   6   36.63    1.52   0
  -6  -5  -6   35.21    1.45   0
  -6   5  -6   40.81    2.10   0
   7  -5   6    0.61    2.05   0
  -7  -5  -6    3.81    1.12   0
  -7   5  -6    0.27    2.21   0
   8  -5   6   54.12    2.21   0
  -8   5  -6   56.09    1.81   0
  -8  -5  -6   52.62    1.59   0
  -9  -5  -6   -0.66    1.35   0
  -9   5  -6   -2.49    1.83   0
   9  -5   6   -2.44    2.20   0
  10  -5   6    7.51    2.72   0
 -10   5  -6    9.76    2.87   0
 -10  -5  -6   12.26    1.87   0
 -12  -6   6   85.35    2.06   0
 -12   6   6   81.12    2.92   0
  12   6  -6   87.99    1.98   0
  12  -6  -6   83.17    2.91   0
  11  -6  -6   -1.14    1.68   0
 -11  -6   6    1.22    1.29   0
 -11   6   6    2.42    1.70   0
  11   6  -6    0.79    1.53   0
  10   6  -6  277.17    1.79   0
 -10  -6   6  275.01    1.84   0
 -10   6   6  275.13    2.41   0
  10  -6  -6  288.55    2.44   0
   9  -6  -6   10.89    2.30   0
   9   6  -6    7.90    1.58   0
  -9   6   6    6.74    1.61   0
  -9  -6   6    6.70    1.64   0
   8  -6  -6  747.40    2.94   0
  -8  -6   6  731.74    2.55   0
   8   6  -6  757.46    2.45   0
  -8   6   6  739.48    3.23   0
   7  -6  -6   31.27    1.34   0
   7   6  -6   36.56    1.22   0
  -7  -6   6   35.75    1.32   0
  -7   6   6   35.86    1.83   0
  -6   6   6 1234.04    3.06   0
  -6  -6   6 1256.75    2.68   0
   6  -6  -6 1194.46    3.02   0
   6   6  -6 1243.37    2.57   0
  -5   6   6   90.21    1.39   0
  -5  -6   6   83.79    1.01   0
   5  -6  -6   88.89    1.76   0
   5   6  -6   82.70    1.25   0
  -4   6   6 1650.92    3.02   0
   4  -6  -6 1592.27    2.95   0
   4   6  -6 1637.64    2.71   0
   3   6  -6   22.78    0.78   0
  -3   6   6   22.36    0.97   0
   3  -6  -6   21.70    0.98   0
   2   6  -6 1156.76    2.33   0
   2  -6  -6 1079.41    2.32   0
  -2   6   6 1121.09    2.37   0
   1   6  -6   46.29    1.18   0
   1   6  -6   45.31    1.19   0
  -1   6   6   47.92    1.03   0
   1  -6  -6   41.92    0.83   0
   0   6   6 1461.96    2.40   0
   0  -6  -6 1405.11    2.23   0
   0   6  -6 1549.61    2.96   0
  -1  -6  -6  131.12    1.20   0
  -1   6  -6  141.35    1.65   0
  -2  -6  -6  520.31    1.50   0
  -2   6  -6  521.62    2.03   0
  -3  -6  -6    7.87    0.70   0
  -3  -6  -6    8.13    1.00   0
  -3   6  -6    6.21    1.26   0
  -4  -6  -6  345.42    1.62   0
   4  -6   6  327.79    2.20   0
  -4  -6  -6  341.07    1.44   0
  -4   6  -6  348.10    2.34   0
  -5  -6  -6    0.78    1.14   0
   5  -6   6    3.42    1.35   0
  -5   6  -6    2.68    1.88   0
   6  -6   6  294.19    2.21   0
  -6  -6  -6  322.55    1.88   0
  -6   6  -6  312.65    2.68   0
   7  -6   6    6.87    2.24   0
  -7   6  -6   -3.03    2.28   0
  -7  -6  -6    2.61    1.48   0
   8  -6   6  207.64    2.32   0
  -8   6  -6  213.78    2.43   0
  -8  -6  -6  218.91    2.01   0
  -9   6  -6    1.27    2.53   0
  -9  -6  -6    6.47    1.74   0
   9  -6   6    5.13    2.26   0
 -10   6  -6   86.50    2.38   0
 -10  -6  -6   91.21    1.87   0
  10  -6   6   88.98    3.04   0
  12   7  -6    6.46    1.55   0
 -11  -7   6    3.61    1.46   0
 -11   7   6    2.23    1.69   0
  11  -7  -6   -0.36    1.71   0
  11   7  -6    2.79    1.12   0
  10   7  -6   93.21    1.33   0
 -10  -7   6   89.77    1.75   0
 -10   7   6   89.55    1.92   0
  10  -7  -6   90.07    1.98   0
   9  -7  -6   48.25    2.28   0
   9   7  -6   53.41    1.51   0
  -9  -7   6   49.69    1.19   0
  -9   7   6   51.17    1.68   0
   8  -7  -6   -0.58    1.50   0
   8   7  -6    0.52    1.27   0
  -8  -7   6    2.83    1.35   0
  -8   7   6    0.71    2.01   0
   7  -7  -6   10.42    1.92   0
  -7  -7   6    6.42    1.18   0
   7   7  -6    3.88    1.12   0
  -7   7   6    4.13    1.90   0
  -6   7   6  301.15    1.91   0
   6  -7  -6  307.30    1.92   0
  -6  -7   6  310.45    1.65   0
   6   7  -6  306.61    1.36   0
  -5   7   6    1.95    1.18   0
   5  -7  -6    0.74    1.22   0
   5   7  -6    4.34    1.00   0
  -4   7   6  391.56    1.95   0
   4  -7  -6  369.01    2.01   0
   4   7  -6  392.97    1.41   0
   3   7  -6  136.54    1.29   0
   3  -7  -6  127.45    1.21   0
  -3   7   6  135.01    1.52   0
   2   7  -6  223.59    1.19   0
   2  -7  -6  215.81    1.41   0
  -2   7   6  220.07    1.21   0
   1   7  -6   40.03    1.16   0
  -1   7   6   38.72    1.08   0
   1  -7  -6   39.06    0.84   0
   0  -7  -6   -0.25    1.02   0
   0   7  -6   -2.27    1.27   0
   0   7   6    0.14    0.93   0
  -1  -7  -6  213.17    1.29   0
  -1   7  -6  221.70    1.53   0
  -2   7  -6   24.99    1.24   0
  -2  -7  -6   24.61    0.93   0
  -3  -7  -6    3.64    0.97   0
  -3  -7  -6    4.77    0.91   0
  -3   7  -6    4.32    1.74   0
  -4  -7  -6   26.34    1.02   0
  -4   7  -6   28.33    1.41   0
   4  -7   6   27.91    1.82   0
  -4  -7  -6   26.98    1.01   0
   5  -7   6    6.87    1.34   0
  -5  -7  -6   10.97    0.83   0
  -5   7  -6   12.30    1.39   0
  -5  -7  -6    9.63    1.04   0
   6  -7   6  128.77    1.84   0
  -6  -7  -6  139.49    1.20   0
  -6   7  -6  139.06    2.42   0
   7  -7   6   22.32    2.14   0
  -7   7  -6   22.03    1.68   0
  -7  -7  -6   22.07    1.01   0
  -8  -7  -6    6.49    1.40   0
  -8   7  -6    9.04    2.30   0
   8  -7   6   12.80    2.15   0
  -9  -7  -6   16.65    1.55   0
  -9   7  -6   22.36    2.01   0
   9  -7   6   21.26    2.38   0
 -11  -8   6    1.05    1.51   0
  11  -8  -6   -0.67    1.82   0
 -11   8   6    2.83    1.81   0
  11   8  -6    1.47    1.22   0
 -10  -8   6  124.73    1.37   0
 -10   8   6  118.93    2.13   0
  10  -8  -6  125.56    2.13   0
  10   8  -6  124.94    1.61   0
   9   8  -6    1.44    1.25   0
  -9  -8   6    0.70    1.01   0
  -9   8   6   -0.63    1.55   0
   9  -8  -6    0.64    1.56   0
   8   8  -6  424.19    1.91   0
  -8  -8   6  432.34    1.99   0
   8  -8  -6  420.26    3.04   0
  -8   8   6  430.26    2.99   0
   7  -8  -6  487.01    2.44   0
   7   8  -6  494.38    1.90   0
  -7  -8   6  511.42    1.96   0
  -7   8   6  493.25    2.85   0
  -6   8   6 1366.01    3.39   0
   6  -8  -6 1412.91    3.75   0
   6   8  -6 1390.21    2.63   0
  -5   8   6    5.11    1.23   0
   5  -8  -6    6.38    1.27   0
   5   8  -6    4.97    0.99   0
  -4   8   6 1104.46    2.90   0
   4  -8  -6 1062.42    2.65   0
   4   8  -6 1094.89    2.24   0
   3   8  -6   18.87    1.04   0
   3  -8  -6   18.85    1.00   0
  -3   8   6   16.12    1.33   0
   2   8  -6  853.45    2.19   0
   2   8  -6  908.37    2.32   0
   2  -8  -6  841.72    2.26   0
  -2   8   6  851.93    2.28   0
  -1   8   6   94.09    0.94   0
   1   8  -6   97.19    1.42   0
   1  -8  -6   84.44    1.20   0
   0   8   6 1380.80    2.43   0
   0  -8  -6 1261.07    2.33   0
   0   8  -6 1367.95    2.98   0
  -1  -8  -6  207.43    1.21   0
  -1   8  -6  216.29    1.83   0
  -2  -8  -6  414.58    1.42   0
  -2   8  -6  435.42    2.04   0
  -3  -8  -6    3.46    0.89   0
  -3   8  -6    3.85    1.81   0
  -3  -8  -6    4.07    0.83   0
   4  -8   6   65.45    1.47   0
  -4  -8  -6   66.28    1.09   0
  -4  -8  -6   65.74    1.04   0
  -4   8  -6   67.04    1.89   0
  -5  -8  -6   18.38    0.96   0
   5  -8   6   14.60    1.94   0
  -5  -8  -6   17.70    1.02   0
  -5   8  -6   14.78    1.49   0
   6  -8   6  379.45    2.96   0
  -6  -8  -6  379.78    1.70   0
  -6  -8  -6  364.49    1.63   0
  -6   8  -6  391.32    2.92   0
  -7  -8  -6   26.90    1.23   0
   7  -8   6   26.57    1.62   0
  -7   8  -6   26.88    1.82   0
  -7  -8  -6   25.10    1.22   0
  -8  -8  -6  162.00    1.65   0
   8  -8   6  153.13    2.90   0
  -8   8  -6  162.77    2.99   0
  -9   8  -6   -1.30    1.95   0
  -9  -8  -6   -0.38    1.34   0
   9  -8   6   -6.72    2.50   0
 -11  -9   6   20.21    1.45   0
  11   9  -6    4.26    1.02   0
  11  -9  -6   16.43    2.02   0
 -11   9   6   18.41    2.00   0
 -10  -9   6   44.27    1.46   0
 -10   9   6   42.63    1.99   0
  10  -9  -6   43.61    2.03   0
  10   9  -6   14.90    0.95   0
  -9  -9   6    1.48    1.26   0
   9   9  -6    4.86    1.12   0
  -9   9   6    2.46    2.25   0
   9  -9  -6    3.47    1.81   0
   8  -9  -6   14.53    1.59   0
   8   9  -6   16.58    0.96   0
  -8  -9   6   12.69    1.09   0
  -8   9   6   17.02    1.65   0
   7  -9  -6   53.46    1.64   0
   7   9  -6   53.90    1.10   0
  -7   9   6   59.08    2.01   0
  -6   9   6   41.05    1.40   0
   6  -9  -6   45.59    1.94   0
   6   9  -6   42.46    1.01   0
  -5   9   6  102.53    1.47   0
   5  -9  -6  100.58    1.50   0
   5   9  -6   95.92    1.09   0
   4  -9  -6  122.35    1.87   0
  -4   9   6  124.56    1.82   0
   4   9  -6  121.70    1.16   0
   3   9  -6  282.86    1.47   0
   3  -9  -6  268.76    1.54   0
   3   9  -6  281.66    1.50   0
  -3   9   6  274.33    1.83   0
   2   9  -6  144.99    1.33   0
   2  -9  -6  138.47    1.44   0
   2   9  -6  137.16    1.40   0
  -2   9   6  143.45    1.42   0
  -1   9   6  226.40    1.18   0
   1  -9  -6  214.54    1.42   0
   1   9  -6  214.25    1.34   0
   0   9   6   31.40    0.96   0
   0  -9  -6   27.40    1.05   0
   0   9  -6   31.03    1.47   0
  -1   9  -6  235.14    1.63   0
  -1  -9  -6  228.36    1.20   0
  -2  -9  -6   85.13    0.94   0
  -2   9  -6   92.92    2.01   0
  -3  -9  -6    5.77    0.88   0
  -3  -9  -6    6.19    0.81   0
  -3   9  -6    5.79    1.33   0
   4  -9   6   10.43    1.39   0
  -4   9  -6   11.10    1.39   0
  -4  -9  -6   10.83    0.83   0
  -4  -9  -6   10.72    0.79   0
  -5  -9  -6   12.59    0.89   0
   5  -9   6   14.75    1.90   0
  -5  -9  -6   13.46    0.84   0
  -5   9  -6   13.57    2.02   0
   6  -9   6   45.70    2.09   0
  -6  -9  -6   44.38    1.01   0
  -6   9  -6   43.82    1.70   0
  -6  -9  -6   39.54    1.10   0
  -7  -9  -6   17.21    0.99   0
  -7  -9  -6   17.98    0.97   0
   7  -9   6   16.22    1.77   0
  -7   9  -6   17.88    1.83   0
  -8   9  -6   19.46    2.63   0
  -8  -9  -6   16.23    1.23   0
   8  -9   6   18.69    1.95   0
  -8  -9  -6   17.50    1.23   0
  -9   9  -6   42.12    2.99   0
  -9  -9  -6   31.77    1.18   0
  -9  -9  -6   30.40    1.39   0
   9  -9   6   38.64    2.19   0
  10 -10  -6   22.93    2.40   0
  10  10  -6    2.32    0.82   0
 -10 -10   6   21.58    1.19   0
 -10  10   6   15.93    2.59   0
   9  10  -6    5.00    0.78   0
   9 -10  -6   24.22    2.38   0
  -9  10   6   23.01    2.38   0
   8  10  -6   21.32    0.82   0
  -8  10   6   37.63    1.77   0
   8 -10  -6   34.00    2.36   0
   7 -10  -6   38.64    2.10   0
   7  10  -6   39.05    0.90   0
  -7  10   6   40.84    1.63   0
   6 -10  -6  416.47    2.80   0
  -6  10   6  441.46    2.83   0
   6  10  -6  429.99    1.56   0
   5 -10  -6   -0.11    1.78   0
  -5  10   6    1.92    1.57   0
   5  10  -6    1.43    0.88   0
   4 -10  -6  474.41    2.32   0
  -4  10   6  483.60    2.06   0
   4  10  -6  480.36    1.64   0
   4  10  -6  498.42    1.77   0
   3  10  -6   70.73    1.04   0
   3 -10  -6   67.67    1.19   0
   3  10  -6   70.93    1.15   0
  -3  10   6   69.95    1.48   0
   2  10  -6  235.39    1.50   0
   2 -10  -6  216.53    1.62   0
   2  10  -6  233.24    1.54   0
  -2  10   6  222.35    1.57   0
   1 -10  -6   37.58    1.14   0
  -1  10   6   37.54    0.83   0
   1  10  -6   37.80    1.33   0
   0 -10  -6  643.60    1.82   0
   0  10   6  695.42    1.86   0
   0  10  -6  669.83    2.33   0
  -1 -10  -6   49.14    0.95   0
  -1  10  -6   53.43    1.70   0
  -2  10  -6 1315.47    3.68   0
  -2 -10  -6 1262.11    2.08   0
  -3 -10  -6   54.10    0.98   0
  -3  10  -6   47.85    1.50   0
  -3 -10  -6   50.55    0.90   0
  -4 -10  -6  387.69    1.28   0
  -4 -10  -6  405.81    1.27   0
  -4  10  -6  411.65    2.86   0
   5 -10   6    6.02    1.52   0
  -5 -10  -6    3.68    0.77   0
  -5  10  -6    4.71    1.57   0
  -5 -10  -6    3.55    0.69   0
  -6 -10  -6  204.95    1.09   0
   6 -10   6  203.78    2.28   0
  -6  10  -6  227.76    2.33   0
  -6 -10  -6  212.01    1.18   0
  -7 -10  -6    6.40    0.88   0
  -7 -10  -6    6.25    0.89   0
   7 -10   6    5.01    2.55   0
  -7  10  -6    6.73    2.39   0
  -8  10  -6   91.06    3.09   0
  -8 -10  -6   79.48    1.08   0
   8 -10   6   80.34    2.32   0
  -8 -10  -6   84.63    1.09   0
  10  11  -6    0.92    0.79   0
  10 -11  -6   14.81    2.36   0
 -10  11   6   16.14    1.94   0
   9 -11  -6   -0.27    1.77   0
  -9  11   6    1.36    1.76   0
   9  11  -6   -0.56    0.68   0
   8  11  -6   13.47    0.70   0
   8 -11  -6   90.32    1.98   0
  -8  11   6   97.44    2.53   0
  -7  11   6    2.04    1.90   0
   7  11  -6   -0.11    0.61   0
   7 -11  -6   -0.83    1.95   0
   6 -11  -6    3.39    1.87   0
  -6  11   6    0.57    1.36   0
   6  11  -6    2.88    0.83   0
   5 -11  -6   30.82    1.65   0
  -5  11   6   30.62    1.61   0
   5  11  -6   25.39    0.89   0
   5  11  -6   24.86    0.85   0
   4 -11  -6   95.00    1.35   0
  -4  11   6   92.88    1.67   0
   4  11  -6   94.84    1.07   0
   4  11  -6   91.95    1.11   0
   3  11  -6    3.59    1.01   0
   3 -11  -6    5.41    1.07   0
  -3  11   6    5.80    1.01   0
   3  11  -6    4.14    1.03   0
   2  11  -6   93.93    1.00   0
   2 -11  -6   82.27    1.08   0
   2  11  -6   87.35    1.00   0
  -2  11   6   91.25    1.06   0
   1 -11  -6    7.44    1.03   0
  -1  11   6    8.41    1.06   0
   1  11  -6    7.37    0.87   0
   0 -11  -6   23.86    0.96   0
   0  11   6   22.07    0.90   0
   0  11  -6   21.87    1.40   0
  -1 -11  -6   95.32    0.96   0
  -1  11  -6  102.61    1.77   0
  -2 -11  -6   43.65    0.76   0
  -2 -11  -6   42.47    0.91   0
  -2  11  -6   41.47    1.41   0
  -3 -11  -6   38.70    0.77   0
  -3 -11  -6   37.18    0.71   0
  -3  11  -6   41.43    1.52   0
  -4 -11  -6   92.41    0.73   0
  -4 -11  -6   96.51    0.73   0
  -4  11  -6  101.61    2.25   0
  -5 -11  -6   15.46    0.54   0
  -5  11  -6   12.76    2.25   0
   5 -11   6   17.47    2.07   0
  -5 -11  -6   13.02    0.56   0
  -6 -11  -6   16.41    0.57   0
  -6 -11  -6   16.92    0.58   0
   6 -11   6   18.08    2.28   0
  -6  11  -6   16.81    2.45   0
  -7  11  -6   13.75    2.63   0
   7 -11   6    6.37    1.82   0
  -7 -11  -6    7.64    0.64   0
  -7 -11  -6    6.76    0.60   0
  -8  11  -6    5.99    2.92   0
   8 -11   6    5.49    2.05   0
  -8 -11  -6    5.05    0.64   0
  -8 -11  -6    6.93    0.66   0
   9  12  -6   -0.26    0.55   0
   9 -12  -6   10.57    2.44   0
  -9  12   6    7.07    2.46   0
   8 -12  -6   57.96    1.90   0
  -8  12   6   60.63    1.87   0
   8  12  -6    4.01    0.51   0
  -7  12   6   -2.11    1.47   0
   7  12  -6   -0.08    0.52   0
   7  12  -6   -0.20    0.53   0
   7 -12  -6   -1.37    1.48   0
  -6  12   6  132.91    2.21   0
   6  12  -6   29.45    0.63   0
   6  12  -6   18.07    0.61   0
   6 -12  -6  137.08    2.26   0
   5 -12  -6   18.03    1.36   0
  -5  12   6   15.74    1.73   0
   5  12  -6    4.05    0.58   0
   5  12  -6   10.94    0.68   0
   4 -12  -6  331.42    2.34   0
   4  12  -6  337.05    1.46   0
  -4  12   6  346.35    1.95   0
   4  12  -6  268.07    1.29   0
   3 -12  -6   11.50    1.09   0
  -3  12   6   13.25    1.42   0
   3  12  -6    8.87    0.98   0
   3  12  -6   11.73    0.96   0
   2  12  -6   84.45    1.26   0
   2 -12  -6   78.79    1.41   0
   2  12  -6   83.09    1.18   0
  -2  12   6   79.20    1.36   0
   1 -12  -6   15.62    1.10   0
   1  12  -6   21.61    1.28   0
  -1  12   6   18.29    0.97   0
   1  12  -6   19.76    1.28   0
   0  12   6  440.20    1.57   0
   0 -12  -6  419.83    1.62   0
   0  12  -6  419.70    1.92   0
  -1 -12  -6   49.78    0.92   0
  -1  12  -6   50.54    1.25   0
  -2 -12  -6  577.09    1.33   0
  -2 -12  -6  615.24    1.47   0
  -2  12  -6  640.12    2.57   0
  -3 -12  -6   23.40    0.49   0
  -3 -12  -6   25.85    0.54   0
  -3  12  -6   26.62    1.40   0
  -4  12  -6  302.01    2.28   0
  -5  12  -6    2.60    1.61   0
   6 -12   6   92.18    2.62   0
  -6  12  -6   90.91    2.13   0
  -7  12  -6    0.95    1.82   0
   7 -12   6    0.32    2.27   0
  -8  13   6   37.11    1.84   0
   8 -13  -6   40.41    2.46   0
   7  13  -6    0.62    0.38   0
  -7  13   6   29.34    2.02   0
   7  13  -6    1.59    0.37   0
   7 -13  -6   26.69    1.68   0
  -6  13   6   26.30    1.50   0
   6  13  -6    3.07    0.44   0
   6  13  -6    2.56    0.46   0
   6 -13  -6   29.49    1.92   0
  -5  13   6   -2.84    1.32   0
   5  13  -6    0.02    0.49   0
   5  13  -6    0.28    0.49   0
   5 -13  -6    2.09    1.82   0
   4  13  -6   54.30    0.77   0
  -4  13   6  125.33    1.52   0
   4  13  -6   22.62    0.71   0
   4 -13  -6  125.62    1.94   0
   3 -13  -6    1.75    1.32   0
  -3  13   6    3.08    1.37   0
   3  13  -6    0.93    0.72   0
   3  13  -6    0.39    0.87   0
   2 -13  -6   26.82    1.31   0
  -2  13   6   25.76    1.24   0
   2  13  -6   22.20    1.08   0
   2  13  -6   25.54    1.08   0
   1  13  -6  187.43    1.69   0
   1 -13  -6  172.42    1.36   0
   1  13  -6  175.65    1.62   0
  -1  13   6  170.50    1.32   0
   0 -13  -6   50.51    0.97   0
   0  13  -6   52.52    1.19   0
  -1 -13  -6    5.91    0.73   0
  -1  13  -6    2.49    1.43   0
  -2 -13  -6  103.02    0.72   0
  -2  13  -6  102.13    2.01   0
  -2 -13  -6   94.30    0.61   0
  -3  13  -6   20.75    1.88   0
  -4  13  -6    3.17    1.53   0
  -5  13  -6   69.14    2.42   0
  -6  13  -6    1.51    2.57   0
   6 -13   6   -1.33    1.88   0
  -7  14   6   18.09    2.16   0
   7 -14  -6   14.19    1.64   0
  -6  14   6   78.21    1.69   0
   6 -14  -6   76.64    1.72   0
  -5  14   6   -1.92    1.27   0
   5  14  -6    0.11    0.42   0
   5  14  -6    0.09    0.42   0
   5 -14  -6    0.74    1.29   0
   4  14  -6   15.22    0.59   0
  -4  14   6  104.24    1.50   0
   4  14  -6    8.74    0.56   0
   4 -14  -6  108.98    1.56   0
  -3  14   6    3.24    1.37   0
   3  14  -6    1.72    0.68   0
   3  14  -6    0.24    0.64   0
   3 -14  -6    2.09    1.44   0
  -2  14   6   72.04    1.24   0
   2  14  -6   86.08    1.28   0
   2  14  -6   24.81    0.81   0
   2 -14  -6  100.62    1.39   0
  -1  14   6    1.97    0.73   0
   1  14  -6   10.50    1.28   0
   1  14  -6   10.14    0.87   0
   1 -14  -6   11.01    1.04   0
   0  14  -6  264.08    1.91   0
   0 -14  -6  245.03    1.35   0
  -1 -14  -6    1.06    0.58   0
  -1  14  -6   -0.35    1.51   0
  -2  14  -6  162.00    1.72   0
  -3  14  -6   -5.53    1.94   0
  -4  14  -6   72.13    1.84   0
  -5  14  -6    1.59    2.37   0
  -6  15   6   20.25    1.55   0
   6 -15  -6   19.07    1.88   0
  -5  15   6    9.91    1.66   0
   5 -15  -6   11.72    1.85   0
  -4  15   6   26.41    1.24   0
   4 -15  -6   31.04    1.35   0
   4  15  -6    1.89    0.46   0
   4  15  -6    1.30    0.47   0
   3  15  -6    0.31    0.56   0
  -3  15   6   -2.17    0.97   0
   3 -15  -6    0.60    1.28   0
   3  15  -6    0.12    0.62   0
  -2  15   6    0.13    0.80   0
   2  15  -6   -1.20    0.79   0
   2 -15  -6    0.84    1.13   0
   2  15  -6   -0.04    0.74   0
   1  15  -6   36.84    1.09   0
   1 -15  -6   59.16    1.23   0
   1  15  -6   10.42    0.84   0
  -1  15   6    5.91    0.72   0
   0 -15  -6    6.05    0.84   0
   0  15  -6    2.87    1.08   0
  -1 -15  -6   -0.81    0.45   0
  -1 -15  -6   -0.34    0.42   0
  -1  15  -6    2.01    1.53   0
  -2  15  -6   12.22    1.78   0
  -3  15  -6   24.74    1.94   0
  -4  15  -6   -0.56    1.49   0
  -5  16   6    3.46    1.52   0
   4 -16  -6   36.78    1.33   0
  -4  16   6    7.49    1.29   0
   3  16  -6    0.19    0.54   0
   3  16  -6    0.66    0.56   0
   3 -16  -6    2.44    1.33   0
  -3  16   6   -0.23    1.06   0
   2  16  -6    5.51    0.74   0
   2  16  -6    8.88    0.76   0
  -2  16   6    6.36    0.83   0
   2 -16  -6   86.68    1.50   0
   1  16  -6   -1.22    0.88   0
  -1  16   6   -0.21    0.68   0
   1  16  -6    0.91    0.86   0
   1 -16  -6    2.67    1.09   0
   0  16  -6   11.87    0.98   0
   0 -16  -6  107.45    0.96   0
  -1  16  -6    0.93    1.24   0
  -2  16  -6   63.26    1.41   0
 -12   0   7   -0.63    2.42   0
  12   0  -7    0.34    2.44   0
  11   0  -7  313.98    2.97   0
 -11   0   7  304.80    3.00   0
  10   0  -7   -1.19    1.43   0
 -10   0   7    0.44    1.42   0
   9   0  -7   47.48    1.82   0
  -9   0   7   48.28    1.71   0
   8   0  -7    1.09    1.24   0
  -8   0   7    2.33    1.23   0
  -7   0   7 1033.33    3.09   0
   7   0  -7 1017.53    3.05   0
  -6   0   7    2.40    1.17   0
   6   0  -7   -1.11    1.17   0
   5   0  -7 3732.39    4.31   0
  -5   0   7 3790.30    4.43   0
   4   0  -7   -0.07    1.06   0
  -4   0   7    1.40    1.07   0
   3   0  -7 4724.10    4.53   0
  -3   0   7 4834.61    4.61   0
  -2   0   7   -0.17    0.99   0
   2   0  -7    0.59    1.34   0
   1   0  -7  780.34    2.02   0
   0   0  -7    2.37    1.36   0
  -2   0  -7    0.33    1.07   0
  -3   0  -7 5026.95    5.55   0
  -4   0  -7    0.05    1.38   0
  -5   0  -7  617.43    2.88   0
  -6   0  -7   -4.17    1.77   0
  -7   0  -7  176.46    2.40   0
  -8   0  -7    0.77    1.59   0
  -9   0  -7  557.84    3.51   0
 -10   0  -7    3.69    2.52   0
 -12   1   7    2.26    2.45   0
  12   1  -7    0.16    2.44   0
 -12  -1   7   -1.47    2.25   0
  12  -1  -7    2.97    2.26   0
  11   1  -7  257.07    2.27   0
 -11   1   7  255.60    3.01   0
 -11  -1   7  260.15    2.30   0
  11  -1  -7  262.94    2.40   0
  10   1  -7   85.78    1.66   0
  10  -1  -7   82.02    2.29   0
 -10   1   7   83.83    1.76   0
 -10  -1   7   84.70    2.02   0
   9  -1  -7   86.31    1.93   0
  -9   1   7   83.64    2.00   0
   9   1  -7   91.32    1.56   0
  -9  -1   7   90.57    1.59   0
   8   1  -7   11.66    1.25   0
  -8   1   7    7.10    1.80   0
   8  -1  -7   13.03    1.77   0
  -8  -1   7   10.62    1.74   0
  -7   1   7  243.83    1.74   0
   7  -1  -7  239.14    2.08   0
   7   1  -7  242.49    1.98   0
  -7  -1   7  248.56    2.09   0
  -6   1   7    4.42    1.61   0
   6  -1  -7    1.79    1.16   0
   6   1  -7    0.80    1.13   0
  -6  -1   7    0.74    1.13   0
  -5  -1   7   33.00    1.11   0
  -5   1   7   32.24    1.52   0
   5  -1  -7   30.71    1.56   0
   5   1  -7   31.69    1.42   0
   4   1  -7    0.78    1.32   0
   4  -1  -7   -1.73    1.05   0
  -4  -1   7   -0.32    1.43   0
  -4   1   7   -0.97    1.05   0
   3  -1  -7  758.19    2.05   0
  -3  -1   7  721.16    2.23   0
   3   1  -7  773.93    2.03   0
  -3   1   7  770.88    2.07   0
   2   1  -7   19.84    1.00   0
  -2   1   7   12.55    1.00   0
   2  -1  -7   11.53    0.98   0
  -2  -1   7    5.77    1.39   0
   1  -1  -7 1255.54    2.39   0
   1   1  -7 1234.20    2.67   0
   0  -1  -7   44.43    1.04   0
   0   1  -7   50.26    1.52   0
  -1  -1  -7  104.20    1.50   0
  -2   1  -7  196.35    1.88   0
  -2  -1  -7  183.77    1.74   0
  -3  -1  -7  807.26    2.61   0
  -3   1  -7  784.01    2.48   0
  -4   1  -7    6.18    1.80   0
  -4  -1  -7    9.41    1.23   0
  -5  -1  -7  214.58    1.78   0
  -5   1  -7  218.85    1.87   0
  -6   1  -7    7.52    1.36   0
  -6  -1  -7    6.93    1.88   0
  -7  -1  -7    2.68    1.95   0
  -7   1  -7   -0.29    1.56   0
  -8   1  -7   81.48    1.93   0
  -8  -1  -7   79.58    1.74   0
  -9   1  -7   32.85    2.40   0
  -9  -1  -7   37.92    2.36   0
 -10   1  -7   -2.02    2.34   0
 -10  -1  -7    2.32    2.43   0
 -12   2   7    4.30    2.37   0
 -12  -2   7    1.89    1.73   0
  12  -2  -7    3.57    1.86   0
  12   2  -7    3.41    2.24   0
  11  -2  -7  181.50    2.23   0
  11   2  -7  181.97    1.95   0
 -11   2   7  194.57    2.65   0
 -11  -2   7  189.75    2.48   0
  10  -2  -7   28.53    1.61   0
 -10   2   7   24.70    1.59   0
  10   2  -7   26.18    1.96   0
 -10  -2   7   25.94    1.46   0
  -9   2   7  354.57    2.67   0
   9  -2  -7  347.67    2.24   0
   9   2  -7  374.09    2.42   0
  -9  -2   7  358.04    2.14   0
  -8   2   7  302.88    2.40   0
   8  -2  -7  303.90    2.37   0
   8   2  -7  302.36    2.28   0
  -8  -2   7  307.72    2.25   0
  -7   2   7  808.26    2.63   0
   7  -2  -7  818.15    2.62   0
   7   2  -7  807.13    2.44   0
  -7  -2   7  809.58    2.78   0
  -6   2   7  455.86    2.04   0
   6  -2  -7  439.45    2.31   0
   6   2  -7  448.47    1.81   0
  -6  -2   7  452.18    1.86   0
  -5  -2   7 1574.40    3.11   0
  -5   2   7 1548.06    3.11   0
   5  -2  -7 1493.65    3.00   0
   5   2  -7 1521.54    2.83   0
   4   2  -7  268.85    1.43   0
  -4  -2   7  273.37    1.47   0
   4  -2  -7  259.91    1.51   0
  -4   2   7  253.16    1.85   0
   3  -2  -7 3140.03    3.95   0
  -3   2   7 3262.56    3.88   0
   3   2  -7 3068.73    3.67   0
  -3  -2   7 3187.84    3.77   0
  -2   2   7  214.16    1.32   0
   2   2  -7  213.52    1.31   0
   2  -2  -7  221.50    1.65   0
   1   2  -7  611.59    2.13   0
  -1   2   7  642.98    2.03   0
   1  -2  -7  609.32    1.80   0
   0   2  -7 1197.29    2.74   0
   0  -2  -7 1201.74    2.36   0
  -1   2  -7  521.85    2.22   0
  -1  -2  -7  532.49    1.75   0
  -2  -2  -7  107.14    1.55   0
  -2   2  -7  109.67    1.40   0
  -3   2  -7 3609.37    4.81   0
  -3  -2  -7 3441.59    4.47   0
  -4  -2  -7   12.47    1.55   0
  -4   2  -7   18.25    1.86   0
  -5  -2  -7  826.10    3.01   0
  -5   2  -7  806.60    2.84   0
  -6  -2  -7   22.49    1.84   0
  -6   2  -7   25.98    2.05   0
  -7  -2  -7  298.00    2.45   0
  -7   2  -7  305.57    2.32   0
  -8   2  -7    3.77    2.50   0
  -8  -2  -7   -0.69    1.96   0
   9  -2   7  339.30    2.83   0
  -9   2  -7  376.62    3.47   0
  -9  -2  -7  367.31    2.98   0
 -10   2  -7   20.44    2.52   0
 -10  -2  -7   17.36    1.77   0
 -12   3   7   -0.91    1.92   0
 -12  -3   7    2.34    1.91   0
  12  -3  -7   -4.17    2.55   0
  12   3  -7   -4.60    2.03   0
  11   3  -7   53.79    1.60   0
 -11   3   7   52.07    1.86   0
  11  -3  -7   58.80    1.95   0
 -11  -3   7   58.46    1.67   0
 -10   3   7  152.95    2.04   0
  10  -3  -7  150.32    2.02   0
  10   3  -7  144.59    2.12   0
 -10  -3   7  152.48    2.08   0
  -9   3   7  180.44    2.28   0
   9  -3  -7  178.46    1.91   0
   9   3  -7  168.84    2.06   0
  -9  -3   7  179.08    1.69   0
  -8   3   7   96.13    2.04   0
   8  -3  -7   99.05    2.06   0
   8   3  -7   99.38    1.49   0
  -8  -3   7   96.07    1.86   0
   7  -3  -7  465.34    2.20   0
  -7   3   7  472.05    2.23   0
   7   3  -7  481.26    2.31   0
  -7  -3   7  471.42    2.38   0
  -6  -3   7   67.79    1.58   0
  -6   3   7   73.25    1.38   0
   6  -3  -7   72.79    1.38   0
   6   3  -7   68.78    1.13   0
  -5   3   7  281.53    1.99   0
   5  -3  -7  310.33    1.70   0
  -5  -3   7  314.86    1.77   0
   5   3  -7  314.83    1.49   0
   4  -3  -7   10.56    1.02   0
   4   3  -7   11.38    1.26   0
  -4  -3   7    8.82    0.95   0
  -4   3   7    6.66    1.01   0
   3  -3  -7  139.94    1.25   0
  -3   3   7  133.03    1.57   0
  -3  -3   7  147.63    1.20   0
   3   3  -7  140.50    1.42   0
   2  -3  -7   16.08    0.95   0
   2   3  -7   15.82    1.30   0
  -2   3   7   14.54    0.95   0
   1  -3  -7 1706.09    2.71   0
   1   3  -7 1839.11    2.97   0
  -1   3   7 1663.63    2.86   0
   0  -3  -7   40.22    0.94   0
  -1  -3  -7  245.23    1.32   0
  -1   3  -7  248.56    1.89   0
  -2  -3  -7  768.40    2.24   0
  -2   3  -7  743.37    2.34   0
  -3   3  -7   61.91    1.74   0
  -3  -3  -7   55.44    1.14   0
  -4   3  -7   -1.68    1.34   0
  -4  -3  -7   -0.99    1.03   0
  -5  -3  -7   49.15    1.75   0
  -5   3  -7   51.90    1.51   0
  -6  -3  -7    3.35    1.67   0
  -6   3  -7    1.95    2.00   0
  -7  -3  -7    4.63    1.65   0
   7  -3   7    4.64    1.54   0
  -7   3  -7    5.96    2.12   0
   8  -3   7  192.03    2.26   0
  -8  -3  -7  184.48    2.53   0
  -8   3  -7  190.78    2.29   0
   9  -3   7    1.00    2.33   0
  -9   3  -7    1.59    2.38   0
  -9  -3  -7    8.56    1.89   0
 -10   3  -7   10.88    2.66   0
 -10  -3  -7   13.85    2.24   0
  10  -3   7   15.03    1.93   0
 -12   4   7    1.54    2.65   0
 -12  -4   7    4.58    2.01   0
  12  -4  -7    3.14    1.93   0
  12   4  -7    2.62    1.44   0
  11   4  -7   86.91    2.08   0
 -11   4   7   82.74    2.50   0
 -11  -4   7   88.41    1.65   0
  11  -4  -7   84.05    2.51   0
 -10   4   7    4.14    2.21   0
  10  -4  -7    5.67    2.10   0
  10   4  -7    4.93    1.89   0
 -10  -4   7    8.27    1.75   0
  -9   4   7  557.37    2.72   0
   9  -4  -7  578.38    2.73   0
   9   4  -7  562.21    2.68   0
  -9  -4   7  547.37    2.36   0
  -8   4   7  196.40    1.91   0
   8  -4  -7  201.96    1.85   0
   8   4  -7  195.66    1.60   0
  -8  -4   7  197.96    1.62   0
  -7   4   7  247.64    1.94   0
  -7  -4   7  255.24    2.00   0
   7  -4  -7  246.29    2.39   0
   7   4  -7  243.90    1.68   0
  -6   4   7  241.31    1.74   0
   6  -4  -7  245.03    1.74   0
   6   4  -7  229.63    1.43   0
  -6  -4   7  247.86    1.80   0
   5   4  -7  434.54    1.66   0
  -5  -4   7  436.25    1.91   0
   5  -4  -7  429.11    1.88   0
  -5   4   7  414.40    2.16   0
  -4  -4   7  101.82    1.09   0
   4   4  -7  103.57    1.06   0
  -4   4   7  107.31    1.18   0
   4  -4  -7  106.51    1.51   0
  -3   4   7 1633.29    3.04   0
   3   4  -7 1616.50    2.71   0
   3  -4  -7 1568.61    2.97   0
   2  -4  -7  199.58    1.27   0
   2   4  -7  209.94    1.29   0
  -2   4   7  219.45    1.52   0
   1   4  -7  967.06    2.46   0
   1  -4  -7 1021.54    2.33   0
  -1   4   7 1054.83    2.20   0
   0  -4  -7  118.40    1.36   0
  -1   4  -7  405.73    2.04   0
  -1  -4  -7  369.53    1.68   0
  -2   4  -7  129.79    1.77   0
  -2  -4  -7  129.82    1.13   0
  -3  -4  -7 1462.64    3.01   0
  -3  -4  -7 1382.07    2.95   0
  -3   4  -7 1434.60    3.28   0
  -4  -4  -7   57.72    1.15   0
  -4   4  -7   62.14    1.49   0
  -5  -4  -7  671.40    2.57   0
  -5   4  -7  682.36    3.10   0
  -6  -4  -7    1.63    1.59   0
  -6   4  -7    0.94    1.63   0
   7  -4   7  341.80    2.40   0
  -7  -4  -7  345.29    2.43   0
  -7   4  -7  361.52    2.91   0
   8  -4   7   10.78    2.32   0
  -8   4  -7    1.26    1.83   0
  -8  -4  -7    1.21    1.79   0
   9  -4   7  140.60    2.75   0
  -9   4  -7  146.50    2.47   0
  -9  -4  -7  136.44    1.91   0
 -10   4  -7   15.23    2.07   0
 -10  -4  -7    9.71    2.13   0
  10  -4   7   12.36    2.84   0
 -12   5   7    5.60    1.98   0
 -12  -5   7    4.50    1.83   0
  12  -5  -7    0.53    2.39   0
  12   5  -7    2.09    1.90   0
 -11   5   7   34.98    1.82   0
  11   5  -7   32.33    1.40   0
 -11  -5   7   29.22    1.75   0
  11  -5  -7   31.50    1.76   0
 -10   5   7    2.11    1.64   0
  10  -5  -7    2.01    2.28   0
  10   5  -7   -0.23    1.28   0
 -10  -5   7    2.74    1.65   0
  -9   5   7  152.14    2.44   0
   9  -5  -7  169.21    1.98   0
   9   5  -7  167.20    1.98   0
  -9  -5   7  168.89    2.04   0
  -8   5   7   11.50    1.92   0
   8  -5  -7   14.33    1.40   0
  -8  -5   7   10.74    1.48   0
   8   5  -7    9.91    1.08   0
  -7   5   7  183.07    2.15   0
   7  -5  -7  194.18    1.74   0
  -7  -5   7  192.70    1.74   0
   7   5  -7  174.74    1.75   0
  -6   5   7   38.44    1.73   0
   6  -5  -7   38.43    1.74   0
   6   5  -7   37.67    1.38   0
  -6  -5   7   38.13    1.43   0
   5   5  -7   38.91    0.97   0
  -5   5   7   43.18    1.25   0
   5  -5  -7   41.36    1.26   0
  -5  -5   7   43.26    1.34   0
   4   5  -7   19.98    0.86   0
  -4   5   7   21.11    1.06   0
   4  -5  -7   20.36    1.44   0
   3  -5  -7   91.66    1.16   0
  -3   5   7  101.27    1.17   0
   3   5  -7  100.65    1.04   0
   2  -5  -7  110.35    1.11   0
  -2   5   7  110.92    1.41   0
   2   5  -7  115.49    1.13   0
   1  -5  -7   71.37    1.21   0
   1   5  -7   73.79    1.45   0
  -1   5   7   69.96    0.95   0
   0   5  -7   56.71    1.18   0
   0  -5  -7   55.50    0.91   0
  -1  -5  -7    3.69    1.05   0
  -1   5  -7    2.77    1.06   0
  -2   5  -7   54.03    1.77   0
  -2  -5  -7   45.19    1.19   0
  -3  -5  -7   50.70    1.30   0
  -3   5  -7   52.91    1.88   0
  -3  -5  -7   56.62    1.02   0
  -4  -5  -7   14.33    1.01   0
  -4   5  -7   13.31    1.81   0
  -5  -5  -7   39.73    1.14   0
  -5   5  -7   33.57    1.51   0
  -6  -5  -7    1.19    1.44   0
   6  -5   7    4.19    1.42   0
  -6   5  -7    2.57    1.54   0
   7  -5   7   17.58    2.17   0
  -7  -5  -7   20.63    1.23   0
  -7   5  -7   20.26    1.76   0
   8  -5   7   20.61    1.72   0
  -8   5  -7   18.18    1.80   0
  -8  -5  -7   24.11    1.72   0
   9  -5   7   40.23    2.04   0
  -9   5  -7   47.20    2.84   0
  -9  -5  -7   39.33    1.51   0
 -12   6   7    0.02    1.88   0
  12  -6  -7    2.65    2.59   0
  12   6  -7    0.76    1.68   0
 -12  -6   7   -1.16    1.76   0
  11   6  -7   59.21    1.87   0
 -11   6   7   58.63    1.90   0
  11  -6  -7   50.18    1.98   0
 -11  -6   7   56.90    1.83   0
 -10   6   7    2.20    1.71   0
  10  -6  -7    4.90    2.25   0
 -10  -6   7    1.38    1.32   0
  10   6  -7   -0.51    1.64   0
  -9   6   7  297.59    2.35   0
   9  -6  -7  290.03    2.35   0
   9   6  -7  299.52    1.81   0
  -9  -6   7  303.12    2.18   0
  -8   6   7   10.92    1.44   0
   8  -6  -7   13.94    1.46   0
   8   6  -7   10.93    1.04   0
  -8  -6   7   10.44    1.44   0
  -7   6   7  201.74    1.78   0
   7  -6  -7  198.24    2.16   0
   7   6  -7  192.00    1.69   0
  -7  -6   7  195.37    1.73   0
  -6   6   7    3.15    1.24   0
   6  -6  -7    3.70    1.25   0
   6   6  -7    2.37    1.27   0
  -6  -6   7    3.78    0.91   0
  -5  -6   7  354.57    1.78   0
   5   6  -7  335.54    1.76   0
  -5   6   7  367.51    1.92   0
   5  -6  -7  352.72    1.92   0
   4  -6  -7   82.77    1.29   0
  -4   6   7   91.16    1.65   0
   4   6  -7   90.23    1.35   0
   3   6  -7 1513.25    2.67   0
   3  -6  -7 1450.98    2.81   0
  -3   6   7 1466.36    3.05   0
  -2   6   7   49.89    1.27   0
   2   6  -7   53.42    0.97   0
   2  -6  -7   47.36    1.30   0
   1   6  -7 1608.85    3.12   0
   1  -6  -7 1558.48    2.80   0
  -1   6   7 1590.12    2.66   0
   0  -6  -7   36.47    0.88   0
   0   6  -7   39.07    1.56   0
  -1   6  -7 1670.17    3.32   0
  -1  -6  -7 1607.40    2.79   0
  -2  -6  -7   36.24    0.88   0
  -2   6  -7   38.68    1.84   0
  -3  -6  -7  451.52    1.83   0
  -3   6  -7  467.92    2.21   0
  -3  -6  -7  442.40    1.60   0
  -4  -6  -7    8.99    1.26   0
  -4  -6  -7    9.60    1.24   0
  -4   6  -7   13.55    1.79   0
  -5  -6  -7  298.68    1.81   0
  -5   6  -7  287.93    2.26   0
   6  -6   7    5.48    1.50   0
  -6  -6  -7    5.21    1.09   0
  -6   6  -7    4.56    1.62   0
   7  -6   7  223.75    2.62   0
  -7  -6  -7  218.83    1.67   0
  -7   6  -7  224.12    2.31   0
   8  -6   7    4.76    1.79   0
  -8   6  -7    3.98    2.62   0
  -8  -6  -7    3.50    1.62   0
  -9  -6  -7   65.06    1.79   0
   9  -6   7   57.60    2.01   0
  -9   6  -7   64.02    2.20   0
  11   7  -7    1.09    1.59   0
 -11   7   7    2.48    2.39   0
 -11  -7   7    3.13    1.53   0
  11  -7  -7   -4.08    1.81   0
  10  -7  -7   67.85    2.28   0
 -10   7   7   62.05    2.34   0
  10   7  -7   68.82    1.56   0
 -10  -7   7   70.82    1.39   0
  -9   7   7  105.87    1.86   0
   9  -7  -7   97.90    1.97   0
   9   7  -7  102.67    1.69   0
  -9  -7   7  103.86    1.65   0
  -8   7   7   49.20    1.61   0
   8  -7  -7   52.17    2.11   0
  -8  -7   7   51.65    1.42   0
   8   7  -7   49.67    1.44   0
  -7   7   7   85.74    1.57   0
   7  -7  -7   88.48    1.64   0
   7   7  -7   86.15    1.40   0
  -7  -7   7   89.32    1.46   0
  -6   7   7   19.14    1.83   0
   6  -7  -7   15.82    1.33   0
  -6  -7   7   15.80    0.97   0
   6   7  -7   17.71    1.24   0
   5   7  -7    8.22    1.12   0
   5  -7  -7    6.31    1.23   0
  -5   7   7    9.64    1.19   0
   4   7  -7  135.65    1.12   0
   4  -7  -7  133.88    1.74   0
  -4   7   7  143.05    1.44   0
   3   7  -7  238.98    1.59   0
  -3   7   7  233.76    1.45   0
   3  -7  -7  227.27    1.73   0
   2   7  -7   26.32    1.30   0
   2  -7  -7   25.70    1.31   0
  -2   7   7   22.96    0.94   0
   1   7  -7   70.49    1.13   0
  -1   7   7   67.81    1.29   0
   1   7  -7   62.65    1.14   0
   1  -7  -7   63.76    0.99   0
   0  -7  -7   25.88    0.87   0
   0   7  -7   25.68    1.53   0
  -1  -7  -7  130.97    1.23   0
  -1   7  -7  132.77    1.84   0
  -2   7  -7  233.31    2.21   0
  -2  -7  -7  209.89    1.41   0
  -3  -7  -7   14.18    1.10   0
  -3  -7  -7   13.00    1.14   0
  -3   7  -7   11.42    1.33   0
  -4  -7  -7   -0.67    1.11   0
  -4  -7  -7    0.36    1.08   0
  -4   7  -7   -0.43    1.41   0
  -5  -7  -7   19.28    1.15   0
  -5  -7  -7   15.70    1.26   0
  -5   7  -7   10.51    1.60   0
   6  -7   7    0.82    1.49   0
  -6  -7  -7    1.88    1.35   0
  -6  -7  -7    1.59    1.35   0
  -6   7  -7    0.31    1.55   0
   7  -7   7    5.12    2.11   0
  -7   7  -7    3.92    2.27   0
  -7  -7  -7    9.26    1.40   0
   8  -7   7   35.87    1.87   0
  -8   7  -7   43.34    2.39   0
  -8  -7  -7   35.00    1.49   0
  -9  -7  -7   30.40    1.65   0
   9  -7   7   25.76    2.01   0
  -9   7  -7   29.46    2.10   0
 -11   8   7   33.99    2.73   0
 -11  -8   7   37.18    1.63   0
  11  -8  -7   34.34    2.07   0
  11   8  -7   23.48    1.51   0
 -10   8   7   19.86    2.27   0
  10   8  -7   11.64    1.45   0
  10  -8  -7   14.11    1.82   0
 -10  -8   7   14.92    1.55   0
  -9   8   7  187.30    2.18   0
   9  -8  -7  185.49    2.71   0
   9   8  -7  188.94    1.77   0
  -9  -8   7  187.09    1.87   0
  -8   8   7  155.90    2.02   0
   8  -8  -7  155.28    1.97   0
   8   8  -7  151.69    1.55   0
  -8  -8   7  156.39    1.39   0
  -7   8   7  181.53    1.88   0
   7  -8  -7  175.32    2.35   0
  -7  -8   7  185.84    1.69   0
   7   8  -7  173.26    1.52   0
   6  -8  -7  155.06    1.75   0
  -6   8   7  151.79    2.13   0
   6   8  -7  153.68    1.47   0
   5   8  -7  633.50    2.04   0
   5  -8  -7  617.38    2.39   0
  -5   8   7  637.59    2.38   0
   4  -8  -7   87.70    1.39   0
  -4   8   7   88.68    1.37   0
   4   8  -7   87.94    1.31   0
   3   8  -7 1220.23    2.51   0
   3  -8  -7 1163.65    2.95   0
  -3   8   7 1240.70    2.99   0
   2   8  -7    2.83    0.91   0
  -2   8   7    0.61    1.27   0
   2   8  -7    1.39    1.32   0
   2  -8  -7    1.90    0.92   0
   1   8  -7  971.84    2.71   0
  -1   8   7  917.00    2.16   0
   1   8  -7  927.13    2.47   0
   1  -8  -7  887.25    2.11   0
   0   8  -7   84.94    1.30   0
   0  -8  -7   82.69    1.28   0
  -1  -8  -7  425.14    1.67   0
  -1   8  -7  450.37    2.10   0
  -2  -8  -7   39.85    1.10   0
  -2   8  -7   40.92    1.88   0
  -3  -8  -7  459.63    1.73   0
  -3   8  -7  470.92    2.76   0
  -3  -8  -7  449.31    1.70   0
  -4  -8  -7   16.68    1.12   0
  -4   8  -7   19.20    1.94   0
  -4  -8  -7   21.92    1.12   0
  -5  -8  -7  413.08    1.81   0
  -5   8  -7  413.77    3.08   0
  -5  -8  -7  417.64    1.84   0
   6  -8   7    2.67    1.54   0
  -6  -8  -7    1.98    1.15   0
  -6  -8  -7    1.11    0.87   0
  -6   8  -7   -0.86    1.67   0
   7  -8   7   99.38    2.54   0
  -7   8  -7  104.82    2.52   0
  -7  -8  -7  107.08    1.53   0
  -7  -8  -7  110.09    1.55   0
  -8  -8  -7    2.73    1.26   0
   8  -8   7    3.09    1.82   0
  -8  -8  -7    2.96    1.39   0
  -8   8  -7    4.67    1.82   0
  -9   8  -7   29.88    2.90   0
  -9  -8  -7   29.92    1.47   0
   9  -8   7   27.74    2.07   0
 -11   9   7   -1.64    2.48   0
 -11  -9   7    0.33    1.38   0
  11  -9  -7    6.13    1.95   0
  11   9  -7   -0.88    1.12   0
 -10  -9   7   96.68    1.68   0
 -10   9   7  100.97    2.23   0
  10   9  -7   44.45    1.16   0
  10  -9  -7   97.35    2.29   0
  -9   9   7  130.31    2.21   0
   9   9  -7  121.78    1.43   0
  -9  -9   7  128.52    1.63   0
   9  -9  -7  125.84    2.13   0
   8  -9  -7   12.78    2.20   0
  -8   9   7   12.94    1.66   0
   8   9  -7   10.49    1.18   0
   7  -9  -7    9.34    1.94   0
  -7   9   7   12.02    1.48   0
   7   9  -7    7.18    1.07   0
   6  -9  -7    0.16    1.45   0
  -6   9   7    0.97    1.98   0
   6   9  -7    3.93    1.05   0
   5   9  -7   12.95    1.12   0
   5  -9  -7   13.21    1.79   0
  -5   9   7   11.27    1.27   0
   4  -9  -7   99.88    1.82   0
  -4   9   7   99.46    1.76   0
   4   9  -7   97.46    1.32   0
   3   9  -7  294.92    1.47   0
   3   9  -7  288.04    1.72   0
   3  -9  -7  281.89    2.03   0
  -3   9   7  290.99    1.99   0
   2   9  -7   54.66    1.08   0
   2   9  -7   51.78    1.11   0
  -2   9   7   48.71    1.34   0
   2  -9  -7   49.16    1.42   0
   1   9  -7  116.47    1.71   0
  -1   9   7  107.78    1.31   0
   1   9  -7  112.27    1.31   0
   1  -9  -7  105.82    1.33   0
   0  -9  -7   24.74    0.84   0
   0   9  -7   28.07    1.28   0
  -1   9  -7   26.03    1.85   0
  -1  -9  -7   21.65    1.03   0
  -2  -9  -7  208.11    1.28   0
  -2   9  -7  214.28    2.32   0
  -3  -9  -7    3.69    0.89   0
  -3  -9  -7    3.82    0.92   0
  -3   9  -7    5.34    1.91   0
  -4  -9  -7   32.65    1.08   0
  -4   9  -7   31.68    2.05   0
  -4  -9  -7   29.14    1.01   0
  -5  -9  -7   24.48    0.96   0
  -5  -9  -7   25.15    0.97   0
  -5   9  -7   25.75    1.70   0
  -6  -9  -7    2.94    1.05   0
  -6  -9  -7    4.93    1.07   0
  -6   9  -7    6.01    2.40   0
  -7  -9  -7   14.43    1.19   0
   7  -9   7   12.79    2.30   0
  -7   9  -7   15.76    1.93   0
  -7  -9  -7   13.19    1.10   0
  -8  -9  -7  109.31    1.49   0
   8  -9   7  105.39    3.11   0
  -8   9  -7  127.75    2.55   0
  -8  -9  -7  115.51    1.58   0
  10  10  -7   -2.54    0.84   0
 -10  10   7    0.34    1.95   0
  10 -10  -7    5.17    2.40   0
  -9  10   7   28.30    2.63   0
   9  10  -7    7.84    0.92   0
   9 -10  -7   30.45    2.40   0
   8 -10  -7  119.26    2.11   0
  -8  10   7  119.94    2.03   0
   8  10  -7   97.24    1.27   0
   7 -10  -7   85.90    1.72   0
  -7  10   7   86.13    2.09   0
   7  10  -7   89.09    1.16   0
   6 -10  -7   60.73    1.59   0
  -6  10   7   56.74    1.56   0
   6  10  -7   55.30    1.15   0
   5  10  -7  838.66    2.24   0
   5 -10  -7  843.60    3.23   0
  -5  10   7  848.99    2.86   0
   4  10  -7  181.20    1.27   0
   4 -10  -7  184.11    1.95   0
  -4  10   7  186.10    1.63   0
   4  10  -7  181.58    1.44   0
   3  10  -7  502.73    1.74   0
   3 -10  -7  474.49    2.29   0
   3  10  -7  469.36    1.78   0
  -3  10   7  486.90    2.23   0
   2  10  -7    7.51    0.93   0
  -2  10   7    3.91    1.26   0
   2 -10  -7    5.10    1.01   0
   2  10  -7    6.58    1.22   0
  -1  10   7  327.69    1.66   0
   1 -10  -7  322.26    1.67   0
   1  10  -7  339.04    2.05   0
   1  10  -7  349.72    2.00   0
   0  10  -7   49.33    1.65   0
   0 -10  -7   42.55    1.19   0
  -1  10  -7  463.36    2.18   0
  -1 -10  -7  450.39    1.65   0
  -2  10  -7   72.20    2.03   0
  -2 -10  -7   63.80    0.99   0
  -3 -10  -7  627.58    1.74   0
  -3  10  -7  700.59    3.28   0
  -3 -10  -7  675.27    1.88   0
  -4 -10  -7    1.33    0.89   0
  -4  10  -7    2.93    1.56   0
  -4 -10  -7   -0.14    0.92   0
  -5 -10  -7  338.62    1.45   0
  -5 -10  -7  344.26    1.49   0
  -5  10  -7  362.50    3.10   0
  -6  10  -7    9.55    2.39   0
  -6 -10  -7    7.69    0.88   0
  -6 -10  -7    7.07    0.99   0
  -7 -10  -7   38.92    1.04   0
  -7 -10  -7   38.52    1.01   0
   7 -10   7   41.76    1.98   0
  -7  10  -7   36.23    2.18   0
  -8 -10  -7    1.67    1.03   0
   8 -10   7   -2.51    2.60   0
  -8 -10  -7    0.76    1.17   0
  -8  10  -7    0.95    2.21   0
  -9  11   7   70.29    2.08   0
   9  11  -7    6.80    0.84   0
   9 -11  -7   69.83    2.48   0
  -8  11   7    4.85    2.20   0
   8  11  -7   -0.65    0.74   0
   8 -11  -7    3.00    1.70   0
   7 -11  -7    2.98    1.51   0
  -7  11   7    2.92    1.91   0
   7  11  -7    0.82    0.81   0
   6 -11  -7    1.82    1.37   0
  -6  11   7    1.29    1.73   0
   6  11  -7    2.79    1.05   0
   5  11  -7   38.70    1.06   0
   5 -11  -7   40.38    1.44   0
  -5  11   7   38.19    1.87   0
   5  11  -7   37.98    1.22   0
   4 -11  -7    7.98    1.24   0
   4  11  -7    9.06    1.16   0
   4  11  -7    4.88    1.10   0
  -4  11   7    7.90    1.65   0
   3  11  -7  247.92    1.63   0
   3 -11  -7  240.08    1.86   0
   3  11  -7  248.26    1.68   0
  -3  11   7  246.08    1.60   0
   2  11  -7   88.06    1.47   0
  -2  11   7   81.09    1.16   0
   2 -11  -7   79.84    1.55   0
   2  11  -7   84.21    1.49   0
   1  11  -7   14.32    1.09   0
  -1  11   7   15.45    1.14   0
   1 -11  -7   15.50    0.86   0
   1  11  -7   17.43    1.43   0
   0  11  -7   19.44    1.57   0
   0 -11  -7   18.24    1.13   0
  -1 -11  -7   21.82    0.94   0
  -1  11  -7   22.20    1.74   0
  -2 -11  -7   60.26    0.99   0
  -2 -11  -7   57.28    0.93   0
  -2  11  -7   59.08    1.48   0
  -3 -11  -7   88.30    1.08   0
  -3  11  -7   92.17    2.11   0
  -3 -11  -7   85.06    1.01   0
  -4 -11  -7   52.70    0.92   0
  -4  11  -7   51.49    2.26   0
  -4 -11  -7   50.29    0.87   0
  -5 -11  -7    4.00    0.77   0
  -5  11  -7    7.64    1.72   0
  -5 -11  -7    5.16    0.79   0
  -6 -11  -7   17.47    0.78   0
  -6 -11  -7   18.07    0.76   0
  -6  11  -7   16.46    1.83   0
  -7 -11  -7   11.55    0.77   0
  -7 -11  -7    8.69    0.75   0
  -7  11  -7   15.23    2.00   0
  -9  12   7   25.22    2.32   0
   9 -12  -7   21.70    2.29   0
   9  12  -7    0.82    0.65   0
  -8  12   7   11.22    1.72   0
   8  12  -7    0.81    0.67   0
   8 -12  -7    3.92    2.35   0
  -7  12   7  154.88    2.00   0
   7  12  -7   12.08    0.73   0
   7  12  -7   19.86    0.76   0
   7 -12  -7  149.82    2.07   0
   6 -12  -7   17.62    1.50   0
  -6  12   7   13.25    1.42   0
   6  12  -7    2.79    0.67   0
   6  12  -7    5.09    0.67   0
   5  12  -7  384.89    1.68   0
   5 -12  -7  444.77    2.89   0
  -5  12   7  459.74    2.47   0
   5  12  -7  138.06    1.12   0
   4 -12  -7    9.61    1.79   0
   4  12  -7    7.70    1.03   0
   4  12  -7    7.82    1.04   0
  -4  12   7    7.60    1.27   0
   3  12  -7  297.12    1.64   0
   3 -12  -7  299.84    2.03   0
   3  12  -7  292.51    1.73   0
  -3  12   7  304.41    2.11   0
   2 -12  -7    4.65    1.01   0
   2  12  -7    4.22    1.31   0
  -2  12   7    4.72    1.31   0
   2  12  -7    6.84    0.98   0
   1  12  -7  174.44    1.71   0
   1 -12  -7  153.34    1.40   0
  -1  12   7  170.13    1.40   0
   1  12  -7  163.05    1.45   0
   0 -12  -7    1.39    0.98   0
   0  12  -7    6.61    1.54   0
  -1 -12  -7  378.04    1.51   0
  -1  12  -7  395.59    2.18   0
  -2 -12  -7    0.29    0.78   0
  -2 -12  -7   -0.24    0.72   0
  -2  12  -7   -0.42    1.39   0
  -3 -12  -7  219.18    0.99   0
  -3 -12  -7  244.39    1.17   0
  -3  12  -7  254.39    2.48   0
  -4 -12  -7    1.48    0.59   0
  -4 -12  -7    1.94    0.56   0
  -4  12  -7   -0.76    2.16   0
  -5 -12  -7  137.84    0.70   0
  -5 -12  -7  128.12    0.65   0
  -5  12  -7  152.64    2.73   0
  -6  12  -7    2.89    2.54   0
   8  13  -7    0.59    0.56   0
  -8  13   7   11.42    2.20   0
   8  13  -7    0.81    0.58   0
   8 -13  -7   12.31    2.42   0
  -7  13   7   34.76    1.69   0
   7  13  -7    1.73    0.58   0
   7  13  -7    1.50    0.60   0
   7 -13  -7   35.69    1.74   0
  -6  13   7    7.33    1.98   0
   6  13  -7    0.83    0.64   0
   6  13  -7    0.59    0.54   0
   6 -13  -7    7.82    1.84   0
   5 -13  -7   45.40    1.49   0
  -5  13   7   43.73    1.79   0
   5  13  -7    5.81    0.63   0
   5  13  -7   10.20    0.64   0
   4 -13  -7    8.69    1.72   0
   4  13  -7    3.52    0.86   0
   4  13  -7    1.60    0.68   0
  -4  13   7    8.80    1.67   0
   3 -13  -7   55.30    1.24   0
   3  13  -7   33.95    0.99   0
   3  13  -7   54.93    1.16   0
  -3  13   7   55.58    1.55   0
   2 -13  -7   38.57    1.38   0
  -2  13   7   35.70    1.33   0
   2  13  -7   38.60    1.31   0
   2  13  -7   38.60    1.27   0
   1 -13  -7   44.97    1.26   0
   1  13  -7   45.79    1.53   0
  -1  13   7   36.20    1.09   0
   1  13  -7   43.79    1.51   0
   0 -13  -7   14.96    0.98   0
   0  13  -7   14.99    1.52   0
  -1 -13  -7   26.43    0.94   0
  -1  13  -7   30.02    1.78   0
  -2 -13  -7   -0.15    0.65   0
  -2 -13  -7    0.14    0.70   0
  -2  13  -7   -0.19    1.87   0
  -3 -13  -7   14.27    0.48   0
  -3 -13  -7   15.48    0.52   0
  -3  13  -7   15.54    2.08   0
  -4  13  -7   43.20    2.20   0
  -5  13  -7    1.01    1.83   0
  -6  13  -7    8.91    2.00   0
   7  14  -7    0.90    0.43   0
  -7  14   7   64.71    2.35   0
   7  14  -7    0.54    0.40   0
   7 -14  -7   61.12    1.90   0
  -6  14   7    6.71    1.85   0
   6  14  -7    0.34    0.50   0
   6  14  -7   -0.27    0.50   0
   6 -14  -7    6.69    2.04   0
  -5  14   7   88.85    2.08   0
   5  14  -7    5.85    0.64   0
   5  14  -7    8.55    0.57   0
   5 -14  -7   89.57    2.13   0
   4  14  -7    0.92    0.64   0
   4  14  -7   -0.14    0.64   0
  -4  14   7    4.32    1.64   0
   4 -14  -7    4.97    1.60   0
   3 -14  -7  158.31    1.87   0
  -3  14   7  158.95    1.80   0
   3  14  -7   20.51    0.80   0
   3  14  -7   61.79    1.05   0
   2 -14  -7   45.18    1.39   0
  -2  14   7   20.82    1.09   0
   2  14  -7   41.16    1.21   0
   2  14  -7   11.21    0.99   0
   1  14  -7  131.13    1.73   0
   1 -14  -7  117.80    1.48   0
  -1  14   7   18.78    0.87   0
   1  14  -7   99.72    1.26   0
   0 -14  -7   42.85    1.03   0
   0  14  -7   46.27    1.68   0
  -1 -14  -7   98.31    0.97   0
  -1  14  -7  109.41    1.90   0
  -2 -14  -7    0.25    0.52   0
  -2  14  -7    2.69    1.68   0
  -2 -14  -7   -0.95    0.46   0
  -3  14  -7  172.75    2.54   0
  -4  14  -7    2.79    1.61   0
  -5  14  -7  102.20    2.28   0
   6  15  -7   -0.06    0.30   0
  -6  15   7   16.14    1.89   0
   6 -15  -7   11.29    1.60   0
   6  15  -7    0.20    0.30   0
  -5  15   7   17.54    1.86   0
   5  15  -7    0.61    0.53   0
   5  15  -7    1.21    0.52   0
   5 -15  -7   13.53    1.44   0
   4  15  -7    0.61    0.66   0
  -4  15   7    0.01    1.42   0
   4  15  -7   -0.65    0.58   0
   4 -15  -7   -1.91    1.51   0
  -3  15   7   -1.50    1.08   0
   3  15  -7    0.60    0.73   0
   3  15  -7   -0.21    0.72   0
   3 -15  -7    0.99    1.43   0
   2  15  -7   -0.94    0.95   0
  -2  15   7   -0.88    0.88   0
   2  15  -7   -0.10    0.87   0
   2 -15  -7    0.65    1.32   0
  -1  15   7    0.57    0.84   0
   1  15  -7   11.04    1.20   0
   1  15  -7    2.76    1.03   0
   1 -15  -7   13.42    1.13   0
   0  15  -7    0.28    1.26   0
   0 -15  -7   -0.14    0.90   0
  -1 -15  -7    3.11    0.63   0
  -1  15  -7    1.92    1.23   0
  -2  15  -7   -0.59    1.75   0
  -3  15  -7    0.45    2.06   0
   4  16  -7    0.55    0.57   0
  -4  16   7   -0.16    0.94   0
   4  16  -7    0.84    0.61   0
   3  16  -7    2.50    0.73   0
  -3  16   7    6.09    1.02   0
   3 -16  -7   37.51    1.47   0
   3  16  -7    0.62    0.76   0
  -2  16   7    0.34    0.94   0
   2  16  -7    0.62    0.80   0
   2 -16  -7   -1.03    1.25   0
   2  16  -7    0.71    0.78   0
   1  16  -7    9.78    1.11   0
   1 -16  -7   58.90    1.19   0
   1  16  -7    4.81    0.94   0
   0  16  -7   -0.23    1.02   0
   0 -16  -7   -0.06    0.77   0
   0  16  -7    0.01    1.09   0
  -1  16  -7    7.44    1.28   0
  12   0  -8  138.42    2.62   0
 -12   0   8  137.10    2.27   0
  11   0  -8    1.49    1.70   0
 -11   0   8   -2.04    2.34   0
  10   0  -8  250.26    2.51   0
 -10   0   8  233.97    2.18   0
   9   0  -8   -0.84    1.40   0
  -9   0   8   -1.92    1.39   0
   8   0  -8  226.49    1.78   0
  -8   0   8  232.89    1.82   0
   7   0  -8    1.39    1.27   0
  -7   0   8   -0.51    1.26   0
   6   0  -8 2112.60    4.08   0
  -6   0   8 2220.13    4.15   0
  -5   0   8   -0.29    1.25   0
   5   0  -8   -2.52    1.61   0
   4   0  -8 7144.49    6.17   0
  -4   0   8 7794.09    6.65   0
  -3   0   8    0.67    1.10   0
   3   0  -8   -1.48    1.54   0
  -2   0   8 2592.18    3.86   0
   2   0  -8 2621.77    3.83   0
   1   0  -8   -1.48    1.00   0
   0   0  -8  755.79    2.44   0
  -1   0  -8   -0.20    1.47   0
  -2   0  -8 3267.97    4.69   0
  -3   0  -8   -1.54    1.32   0
  -4   0  -8  427.31    2.19   0
  -5   0  -8    2.39    1.76   0
  -6   0  -8  617.29    3.23   0
  -7   0  -8   -1.62    1.57   0
  -8   0  -8  286.13    2.89   0
  -9   0  -8    1.40    1.86   0
  12   1  -8   65.62    1.99   0
  12  -1  -8   61.12    2.68   0
 -12   1   8   64.70    2.07   0
 -12  -1   8   69.02    2.63   0
  11   1  -8   11.04    1.67   0
  11  -1  -8   12.50    2.38   0
 -11   1   8    8.91    2.28   0
 -11  -1   8   11.40    2.08   0
  10  -1  -8  153.53    2.42   0
  10   1  -8  149.38    2.27   0
 -10   1   8  145.65    1.98   0
 -10  -1   8  152.49    2.30   0
   9  -1  -8    9.24    1.42   0
   9   1  -8    1.03    1.95   0
  -9   1   8    3.22    1.97   0
  -9  -1   8    2.43    1.84   0
   8  -1  -8  306.92    2.01   0
   8   1  -8  300.82    2.32   0
  -8   1   8  317.97    2.05   0
  -8  -1   8  304.52    1.96   0
   7  -1  -8   73.73    1.41   0
   7   1  -8   73.15    1.41   0
  -7   1   8   81.91    1.78   0
  -7  -1   8   77.16    1.45   0
  -6  -1   8    3.43    1.68   0
   6  -1  -8    5.38    1.22   0
  -6   1   8    5.61    1.27   0
   6   1  -8   -0.58    1.62   0
  -5  -1   8   42.03    1.65   0
   5  -1  -8   38.00    1.33   0
   5   1  -8   35.75    1.26   0
  -5   1   8   39.80    1.25   0
   4  -1  -8 1153.25    2.76   0
   4   1  -8 1026.81    2.74   0
  -4   1   8 1165.38    2.79   0
  -4  -1   8 1178.78    2.86   0
  -3   1   8   84.23    1.70   0
  -3  -1   8   83.03    1.63   0
   3  -1  -8   80.19    1.70   0
   3   1  -8   83.02    1.57   0
   2   1  -8 1151.59    2.56   0
  -2   1   8 1110.22    2.76   0
   2  -1  -8 1142.84    2.55   0
   1  -1  -8  253.07    1.48   0
   1   1  -8  258.75    1.50   0
   0   1  -8  106.36    1.66   0
   0  -1  -8  107.72    1.23   0
  -1  -1  -8  429.13    1.79   0
  -2   1  -8  596.04    2.29   0
  -2  -1  -8  614.82    2.45   0
  -3  -1  -8   29.46    1.29   0
  -3   1  -8   29.20    1.39   0
  -4  -1  -8   13.52    1.28   0
  -4   1  -8   11.74    1.83   0
  -5  -1  -8   17.31    1.40   0
  -5   1  -8   17.23    1.43   0
  -6   1  -8   90.02    1.69   0
  -6  -1  -8   92.16    1.68   0
  -7  -1  -8   24.44    1.57   0
  -7   1  -8   25.38    2.32   0
  -8   1  -8   96.97    2.16   0
  -8  -1  -8   96.74    2.27   0
  -9   1  -8    6.80    1.91   0
  -9  -1  -8    6.58    1.84   0
  12  -2  -8  128.54    2.33   0
  12   2  -8  132.18    2.12   0
 -12   2   8  133.96    2.69   0
 -12  -2   8  135.86    2.50   0
  11  -2  -8   12.40    1.80   0
  11   2  -8   10.42    2.13   0
 -11   2   8   13.39    2.38   0
 -11  -2   8   12.92    1.57   0
  10  -2  -8  324.10    2.39   0
  10   2  -8  317.08    2.22   0
 -10   2   8  320.75    2.43   0
 -10  -2   8  317.26    2.24   0
   9  -2  -8   64.33    2.21   0
   9   2  -8   63.35    1.66   0
  -9   2   8   64.28    2.27   0
  -9  -2   8   67.28    1.67   0
   8  -2  -8  397.41    2.22   0
  -8   2   8  391.37    2.28   0
   8   2  -8  398.35    2.11   0
  -8  -2   8  386.46    2.51   0
   7  -2  -8  204.16    2.09   0
  -7   2   8  201.80    2.19   0
   7   2  -8  195.74    1.98   0
  -7  -2   8  216.99    2.00   0
  -6  -2   8 1401.12    3.38   0
   6  -2  -8 1358.51    3.18   0
  -6   2   8 1437.31    3.50   0
   6   2  -8 1363.87    3.29   0
   5   2  -8   63.11    1.27   0
  -5  -2   8   64.05    1.30   0
   5  -2  -8   59.13    1.64   0
  -5   2   8   64.38    1.64   0
  -4   2   8 2930.60    4.15   0
   4   2  -8 2864.26    3.92   0
  -4  -2   8 2936.55    4.01   0
   4  -2  -8 2908.91    4.09   0
   3  -2  -8   85.72    1.64   0
  -3  -2   8   88.82    1.22   0
   3   2  -8   88.45    1.21   0
  -3   2   8   95.45    1.61   0
   2   2  -8 1349.34    2.75   0
   2  -2  -8 1315.86    2.69   0
  -2   2   8 1354.01    2.74   0
   1  -2  -8   96.69    1.51   0
   1   2  -8  105.13    1.56   0
   0   2  -8  955.37    2.49   0
   0  -2  -8  952.11    2.31   0
  -1   2  -8    2.16    1.69   0
  -1  -2  -8    1.22    1.03   0
  -2  -2  -8 1379.77    3.19   0
  -2  -2  -8 1323.64    2.85   0
  -2   2  -8 1278.61    3.32   0
  -3  -2  -8   11.40    1.19   0
  -3   2  -8    9.18    1.38   0
  -4  -2  -8  341.01    2.33   0
  -4   2  -8  354.80    2.47   0
  -5   2  -8   77.51    2.09   0
  -5  -2  -8   78.52    1.99   0
  -6  -2  -8  674.04    2.72   0
  -6   2  -8  726.01    3.51   0
  -7  -2  -8   11.92    1.50   0
  -7   2  -8   13.12    1.74   0
  -8   2  -8  301.46    2.74   0
  -8  -2  -8  284.66    2.41   0
  -9   2  -8    0.38    2.39   0
  -9  -2  -8   -3.45    2.22   0
  12  -3  -8   41.13    2.66   0
  12   3  -8   37.89    1.72   0
 -12   3   8   40.66    2.74   0
 -12  -3   8   41.48    2.27   0
  11  -3  -8   22.70    2.37   0
  11   3  -8   19.11    2.07   0
 -11   3   8   16.78    2.22   0
 -11  -3   8   16.82    1.59   0
  10  -3  -8   89.74    2.27   0
  10   3  -8   86.22    1.68   0
 -10   3   8   81.91    1.87   0
 -10  -3   8   89.29    2.16   0
   9  -3  -8   59.51    2.26   0
  -9   3   8   60.65    1.68   0
   9   3  -8   63.71    1.48   0
  -9  -3   8   62.58    1.54   0
   8  -3  -8  423.75    2.34   0
  -8   3   8  438.47    2.37   0
   8   3  -8  439.29    2.54   0
  -8  -3   8  437.65    2.58   0
  -7  -3   8   94.20    1.50   0
   7   3  -8   88.93    1.92   0
   7  -3  -8   82.82    2.09   0
  -7   3   8   85.77    2.12   0
  -6  -3   8  208.03    1.58   0
   6  -3  -8  200.24    2.02   0
  -6   3   8  210.47    2.09   0
   6   3  -8  209.11    1.89   0
   5   3  -8    3.86    1.32   0
  -5  -3   8    4.51    1.46   0
   5  -3  -8    7.48    1.59   0
  -5   3   8    2.82    1.53   0
  -4   3   8  738.13    2.31   0
  -4  -3   8  714.25    2.38   0
   4   3  -8  731.83    2.14   0
   4  -3  -8  723.99    2.26   0
   3  -3  -8   27.25    1.02   0
  -3   3   8   28.89    1.04   0
   3   3  -8   29.83    1.44   0
   2   3  -8  168.19    1.62   0
   2  -3  -8  167.19    1.57   0
  -2   3   8  171.26    1.62   0
   1   3  -8  519.53    1.88   0
  -1   3   8  521.95    1.85   0
   1  -3  -8  513.03    2.07   0
   0   3  -8  188.03    1.84   0
   0  -3  -8  186.91    1.35   0
  -1   3  -8 1150.96    2.83   0
  -1  -3  -8 1152.30    2.57   0
  -2  -3  -8  126.80    1.66   0
  -2   3  -8  122.69    1.54   0
  -3  -3  -8    2.82    1.41   0
  -3   3  -8    1.76    1.77   0
  -4   3  -8   15.78    1.84   0
  -4  -3  -8   20.18    1.31   0
  -5  -3  -8   38.40    1.67   0
  -5   3  -8   45.60    2.10   0
  -6  -3  -8    6.52    1.34   0
  -6   3  -8    9.50    1.68   0
  -7  -3  -8   38.41    1.95   0
  -7   3  -8   34.80    2.38   0
  -8   3  -8   20.15    2.57   0
  -8  -3  -8   18.15    1.96   0
  -9   3  -8   11.33    2.69   0
  -9  -3  -8    8.34    1.61   0
  12   4  -8   50.66    2.16   0
 -12   4   8   61.65    2.18   0
 -12  -4   8   54.33    2.05   0
  12  -4  -8   52.79    2.17   0
  11  -4  -8    0.66    2.17   0
  11   4  -8    3.40    1.74   0
 -11   4   8   -0.72    1.73   0
 -11  -4   8    5.01    1.80   0
  10  -4  -8  149.22    2.60   0
  10   4  -8  159.37    1.83   0
 -10   4   8  152.66    2.57   0
 -10  -4   8  157.78    2.20   0
   9  -4  -8   97.73    2.41   0
  -9   4   8  103.57    1.84   0
   9   4  -8   99.76    1.97   0
  -9  -4   8  104.13    1.59   0
  -8  -4   8  398.11    2.10   0
  -8   4   8  398.87    2.30   0
   8  -4  -8  380.50    2.66   0
   8   4  -8  386.04    2.04   0
   7  -4  -8  321.82    2.09   0
  -7   4   8  350.92    2.45   0
  -7  -4   8  350.33    2.29   0
   7   4  -8  333.56    1.86   0
   6  -4  -8  204.37    2.04   0
  -6   4   8  224.56    2.06   0
   6   4  -8  208.72    1.88   0
  -6  -4   8  212.66    1.95   0
   5   4  -8    2.77    0.93   0
  -5  -4   8    4.30    0.96   0
   5  -4  -8    4.60    1.58   0
  -5   4   8    3.67    1.63   0
  -4  -4   8  411.33    2.04   0
   4   4  -8  403.86    1.98   0
   4  -4  -8  382.78    1.82   0
  -4   4   8  403.90    1.89   0
   3  -4  -8  111.46    1.57   0
  -3   4   8  112.94    1.27   0
   3   4  -8  117.80    1.59   0
  -2   4   8 1091.08    2.49   0
   2  -4  -8 1088.03    2.67   0
   2   4  -8 1107.07    2.72   0
  -1   4   8  105.46    1.19   0
   1  -4  -8  102.26    1.18   0
   1   4  -8  107.53    1.60   0
   0  -4  -8 2034.27    3.18   0
  -1   4  -8   69.06    1.40   0
  -1  -4  -8   62.33    1.14   0
  -2  -4  -8  709.52    2.33   0
  -2   4  -8  717.00    2.75   0
  -3   4  -8    5.26    1.40   0
  -3  -4  -8    9.37    1.12   0
  -3  -4  -8    7.06    1.12   0
  -4  -4  -8  373.59    1.92   0
  -4   4  -8  379.18    2.31   0
  -5  -4  -8  120.86    1.77   0
  -5   4  -8  114.60    2.33   0
  -6  -4  -8  479.05    2.31   0
  -6   4  -8  477.68    2.77   0
  -7  -4  -8    6.56    1.94   0
  -7   4  -8    3.84    1.78   0
  -8   4  -8  187.55    2.57   0
  -8  -4  -8  183.45    2.29   0
  -9   4  -8    5.04    2.09   0
  -9  -4  -8    4.09    2.16   0
  12   5  -8   33.08    1.91   0
 -12   5   8   32.94    2.78   0
  12  -5  -8   34.90    2.08   0
 -12  -5   8   32.61    2.02   0
  11  -5  -8    7.43    1.58   0
  11   5  -8    0.88    1.34   0
 -11   5   8    4.48    2.16   0
 -11  -5   8    2.21    1.39   0
 -10  -5   8  104.66    1.66   0
  10  -5  -8  108.49    2.46   0
 -10   5   8  101.97    1.93   0
  10   5  -8  103.22    1.63   0
   9  -5  -8   43.91    2.18   0
  -9   5   8   42.97    2.26   0
  -9  -5   8   43.20    1.86   0
   9   5  -8   44.29    1.86   0
   8  -5  -8   89.08    2.14   0
  -8   5   8   93.48    2.12   0
   8   5  -8   87.28    1.33   0
  -8  -5   8   91.23    1.82   0
  -7   5   8   -2.18    1.32   0
   7  -5  -8    0.24    1.82   0
   7   5  -8    1.15    1.42   0
  -7  -5   8    1.29    1.13   0
   6  -5  -8  323.60    1.93   0
  -6   5   8  326.10    1.94   0
  -6  -5   8  341.46    2.05   0
   6   5  -8  320.10    1.73   0
   5   5  -8   59.48    1.11   0
   5  -5  -8   58.91    1.33   0
  -5   5   8   64.77    1.76   0
  -5  -5   8   58.85    1.17   0
   4   5  -8   79.18    1.37   0
   4  -5  -8   77.76    1.34   0
  -4   5   8   83.54    1.35   0
   3   5  -8   67.22    1.47   0
  -3   5   8   66.00    1.16   0
   3  -5  -8   59.57    1.16   0
   2  -5  -8   10.29    1.02   0
   2   5  -8   10.64    1.36   0
  -2   5   8   14.34    1.02   0
   1   5  -8  108.45    1.65   0
   1  -5  -8  104.02    1.45   0
  -1   5   8  112.52    1.17   0
   0   5  -8  336.43    2.16   0
   0  -5  -8  310.12    1.51   0
  -1  -5  -8   41.62    1.33   0
  -1   5  -8   46.53    1.37   0
  -2   5  -8    0.36    1.75   0
  -2  -5  -8    1.42    1.34   0
  -3  -5  -8   80.74    1.57   0
  -3   5  -8   84.70    2.07   0
  -3  -5  -8   85.20    1.55   0
  -4  -5  -8   62.05    1.61   0
  -4   5  -8   57.87    1.57   0
  -4  -5  -8   53.07    1.27   0
  -5  -5  -8    1.58    1.60   0
  -5   5  -8    0.20    2.03   0
  -6  -5  -8   81.99    1.87   0
  -6   5  -8   81.23    1.85   0
  -7  -5  -8    4.32    1.63   0
  -7   5  -8    4.18    1.72   0
  -8   5  -8    5.50    2.43   0
  -8  -5  -8    8.19    1.95   0
  -9   5  -8   -5.66    2.86   0
  -9  -5  -8   -1.35    1.99   0
  11  -6  -8    3.24    1.76   0
  11   6  -8    4.71    1.77   0
 -11   6   8    0.03    2.35   0
 -11  -6   8    2.93    1.92   0
  10  -6  -8   44.25    2.33   0
 -10   6   8   37.44    2.24   0
  10   6  -8   48.34    1.75   0
 -10  -6   8   43.83    1.83   0
   9  -6  -8   -2.84    1.59   0
  -9   6   8    1.76    2.01   0
   9   6  -8    0.86    1.17   0
  -9  -6   8   -0.21    1.53   0
   8  -6  -8  144.83    1.84   0
  -8   6   8  152.49    1.83   0
   8   6  -8  143.63    1.43   0
  -8  -6   8  149.02    1.87   0
   7  -6  -8   13.10    1.37   0
  -7   6   8   10.55    1.87   0
   7   6  -8   13.34    1.46   0
  -7  -6   8   15.11    1.11   0
   6  -6  -8    6.98    1.27   0
  -6   6   8    6.03    1.78   0
  -6  -6   8    5.08    1.35   0
   6   6  -8    6.85    1.30   0
   5   6  -8    3.43    1.36   0
  -5   6   8    7.01    1.21   0
   5  -6  -8    8.39    1.59   0
   4   6  -8   41.80    1.04   0
   4  -6  -8   40.61    1.65   0
  -4   6   8   45.09    1.57   0
   3   6  -8   88.63    1.46   0
  -3   6   8   92.86    1.63   0
   3  -6  -8   85.29    1.56   0
   2   6  -8 1199.28    2.91   0
  -2   6   8 1211.29    2.83   0
   2  -6  -8 1096.46    2.55   0
   1   6  -8   29.70    1.12   0
  -1   6   8   31.49    0.98   0
   1  -6  -8   28.08    1.34   0
   0   6  -8 1640.70    3.40   0
   0  -6  -8 1596.02    3.07   0
  -1   6  -8   21.92    1.75   0
  -1  -6  -8   20.24    0.97   0
  -2  -6  -8  513.67    1.84   0
  -2   6  -8  572.31    2.68   0
  -3  -6  -8   10.67    1.35   0
  -3   6  -8    7.65    1.34   0
  -3  -6  -8    6.26    1.26   0
  -4  -6  -8  757.83    2.39   0
  -4  -6  -8  743.51    2.33   0
  -4   6  -8  764.75    3.45   0
  -5  -6  -8    5.02    1.11   0
  -5  -6  -8    4.78    1.37   0
  -5   6  -8    2.57    2.06   0
  -6  -6  -8  426.10    2.42   0
  -6   6  -8  438.56    3.19   0
  -7  -6  -8   10.97    1.20   0
  -7   6  -8   12.31    2.47   0
  -8   6  -8   81.07    2.73   0
  -8  -6  -8   76.61    1.96   0
  -9   6  -8    2.91    2.17   0
  -9  -6  -8    3.91    1.86   0
  11   7  -8   20.37    1.74   0
 -11   7   8   18.06    1.91   0
 -11  -7   8   18.98    1.68   0
  11  -7  -8   20.00    1.84   0
  10  -7  -8  124.78    2.74   0
 -10   7   8  122.96    2.73   0
  10   7  -8  133.44    1.63   0
 -10  -7   8  137.92    2.13   0
   9  -7  -8   14.00    1.67   0
  -9   7   8   18.80    1.64   0
  -9  -7   8   16.50    1.60   0
   9   7  -8   18.00    1.53   0
   8  -7  -8   27.99    2.10   0
  -8   7   8   27.89    1.65   0
   8   7  -8   27.27    1.40   0
  -8  -7   8   27.17    1.60   0
   7  -7  -8    6.02    1.99   0
  -7   7   8    3.93    1.97   0
   7   7  -8    2.61    1.41   0
  -7  -7   8    3.52    1.49   0
  -6   7   8  364.49    2.12   0
   6  -7  -8  341.21    2.44   0
   6   7  -8  333.51    1.98   0
   5   7  -8   13.70    0.99   0
   5  -7  -8   12.37    1.73   0
  -5   7   8   12.60    1.72   0
   4  -7  -8   44.92    1.28   0
   4   7  -8   42.15    1.41   0
  -4   7   8   42.13    1.26   0
   3   7  -8  113.74    1.25   0
  -3   7   8  114.91    1.33   0
   3  -7  -8  111.20    1.34   0
  -2   7   8   29.62    1.33   0
   2  -7  -8   28.61    1.05   0
   2   7  -8   31.94    1.14   0
   1  -7  -8   -0.08    0.96   0
  -1   7   8    0.82    1.32   0
   1   7  -8    0.17    1.51   0
   1   7  -8    1.27    1.44   0
   0  -7  -8  324.98    1.80   0
   0   7  -8  314.83    2.23   0
  -1   7  -8  273.96    2.30   0
  -1  -7  -8  257.95    1.67   0
  -2   7  -8   15.85    1.38   0
  -2  -7  -8   10.34    0.94   0
  -3  -7  -8    5.74    1.17   0
  -3   7  -8    4.28    1.94   0
  -3  -7  -8    6.60    1.21   0
  -4  -7  -8    4.50    1.37   0
  -4   7  -8   -0.60    1.57   0
  -4  -7  -8    5.79    1.23   0
  -5  -7  -8    7.47    1.39   0
  -5  -7  -8   10.71    1.46   0
  -5   7  -8   10.44    1.59   0
  -6  -7  -8  109.26    1.72   0
  -6   7  -8  105.26    2.08   0
  -6  -7  -8  103.61    1.67   0
  -7  -7  -8   16.95    1.52   0
  -7  -7  -8   19.55    1.59   0
  -7   7  -8   20.67    2.60   0
  -8   7  -8   -3.75    1.96   0
  -8  -7  -8   -1.87    1.48   0
  11   8  -8   -0.74    1.53   0
 -11   8   8    2.26    1.95   0
 -11  -8   8   -0.21    1.71   0
  11  -8  -8    0.65    2.02   0
  10  -8  -8   53.81    2.05   0
 -10   8   8   52.35    2.64   0
  10   8  -8   53.77    1.62   0
 -10  -8   8   56.26    1.71   0
   9  -8  -8    6.11    2.34   0
  -9   8   8    3.24    1.76   0
   9   8  -8    3.31    1.07   0
  -9  -8   8    1.26    1.44   0
   8  -8  -8   97.72    1.87   0
  -8   8   8   97.32    1.80   0
   8   8  -8   95.93    1.58   0
  -8  -8   8   97.05    1.58   0
   7  -8  -8  294.10    2.55   0
  -7   8   8  298.17    2.22   0
   7   8  -8  306.84    1.66   0
   6  -8  -8  150.78    2.18   0
  -6   8   8  162.96    1.77   0
   6   8  -8  154.74    1.65   0
   5   8  -8   55.50    1.08   0
   5  -8  -8   54.36    1.86   0
  -5   8   8   54.88    1.84   0
   4  -8  -8   75.75    1.85   0
   4   8  -8   77.37    1.47   0
  -4   8   8   81.11    1.81   0
  -3   8   8   57.03    1.69   0
   3   8  -8   60.34    1.39   0
   3  -8  -8   57.11    1.32   0
   2   8  -8  619.57    2.52   0
   2   8  -8  634.17    2.26   0
   2  -8  -8  634.23    2.46   0
  -2   8   8  653.23    2.50   0
  -1   8   8   27.99    1.31   0
   1   8  -8   26.06    1.30   0
   1   8  -8   26.52    1.32   0
   1  -8  -8   27.52    1.41   0
   0  -8  -8  729.31    2.25   0
   0   8  -8  739.12    2.64   0
  -1  -8  -8   91.46    1.09   0
  -1   8  -8   95.50    1.93   0
  -2  -8  -8  133.09    1.42   0
  -2   8  -8  144.98    1.70   0
  -3  -8  -8    2.02    1.24   0
  -3   8  -8   -0.40    1.79   0
  -3  -8  -8    0.47    1.14   0
  -4  -8  -8  732.68    2.36   0
  -4  -8  -8  764.66    2.49   0
  -4   8  -8  761.74    3.53   0
  -5  -8  -8   33.65    1.34   0
  -5   8  -8   35.03    1.85   0
  -5  -8  -8   36.74    1.42   0
  -6  -8  -8  365.99    2.10   0
  -6  -8  -8  381.12    2.15   0
  -6   8  -8  361.82    2.83   0
  -7  -8  -8    6.33    1.29   0
  -7   8  -8    6.84    2.53   0
  -7  -8  -8    3.23    1.42   0
  -8   8  -8   46.53    2.18   0
  -8  -8  -8   50.57    1.66   0
  -8  -8  -8   45.85    1.63   0
  10   9  -8   39.32    1.26   0
 -10   9   8   69.95    2.83   0
 -10  -9   8   72.58    1.81   0
  10  -9  -8   66.81    2.22   0
   9  -9  -8   58.64    1.93   0
  -9   9   8   61.01    2.06   0
   9   9  -8   61.77    1.20   0
  -9  -9   8   67.57    1.62   0
   8  -9  -8   20.16    2.28   0
  -8   9   8   21.73    1.65   0
   8   9  -8   23.33    1.35   0
   7  -9  -8   -1.24    1.48   0
  -7   9   8   -1.34    1.89   0
   7   9  -8    0.93    1.27   0
   6  -9  -8   78.68    2.14   0
  -6   9   8   78.69    1.63   0
   6   9  -8   73.45    1.15   0
   5   9  -8    3.23    1.21   0
   5  -9  -8    3.08    1.35   0
  -5   9   8   -1.35    1.81   0
   4  -9  -8  172.16    1.67   0
   4   9  -8  181.52    1.60   0
  -4   9   8  169.46    1.98   0
  -3   9   8   42.02    1.60   0
   3   9  -8   42.07    1.45   0
   3  -9  -8   41.19    1.25   0
   3   9  -8   40.46    1.50   0
   2   9  -8   33.37    1.50   0
   2   9  -8   32.20    1.53   0
   2  -9  -8   29.72    1.51   0
  -2   9   8   33.00    1.40   0
   1   9  -8   35.11    1.28   0
   1   9  -8   33.10    1.34   0
   1  -9  -8   31.78    1.03   0
  -1   9   8   32.82    1.01   0
   0   9  -8  221.68    2.21   0
   0  -9  -8  208.04    1.59   0
  -1  -9  -8  297.30    1.68   0
  -1   9  -8  297.20    2.05   0
  -2  -9  -8   35.51    1.13   0
  -2   9  -8   36.72    1.48   0
  -3  -9  -8    3.39    1.09   0
  -3  -9  -8    0.50    1.02   0
  -3   9  -8    2.74    1.53   0
  -4  -9  -8    2.43    1.16   0
  -4   9  -8    5.03    1.65   0
  -4  -9  -8    3.91    1.01   0
  -5  -9  -8   44.11    1.28   0
  -5  -9  -8   44.89    1.30   0
  -5   9  -8   46.85    2.49   0
  -6  -9  -8    7.95    1.25   0
  -6  -9  -8    7.33    1.23   0
  -6   9  -8    7.42    1.94   0
  -7   9  -8   20.53    2.77   0
  -7  -9  -8   23.13    1.22   0
  -7  -9  -8   26.39    1.35   0
  -8   9  -8    8.81    2.04   0
  10  10  -8    6.13    1.04   0
 -10  10   8   42.81    2.65   0
  10 -10  -8   35.49    2.66   0
   9 -10  -8    0.57    1.76   0
  -9  10   8    3.77    2.34   0
   9  10  -8    0.40    1.03   0
   8 -10  -8   70.49    1.94   0
  -8  10   8   74.88    1.92   0
   8  10  -8   59.93    1.35   0
   7 -10  -8   47.15    1.67   0
  -7  10   8   52.22    2.20   0
   7  10  -8   46.50    1.30   0
   6 -10  -8  494.53    3.01   0
  -6  10   8  511.70    2.93   0
   6  10  -8  496.23    2.13   0
   5  10  -8   33.79    1.33   0
   5 -10  -8   33.24    1.48   0
  -5  10   8   37.61    1.88   0
   4  10  -8  619.30    2.42   0
   4 -10  -8  569.29    2.74   0
   4  10  -8  606.90    2.33   0
  -4  10   8  618.79    2.77   0
  -3  10   8   13.32    1.56   0
   3  10  -8   11.52    1.36   0
   3 -10  -8   10.23    1.13   0
   3  10  -8   10.30    1.07   0
   2  10  -8  605.31    2.53   0
   2  10  -8  606.03    2.52   0
   2 -10  -8  564.08    2.13   0
  -2  10   8  608.26    2.40   0
  -1  10   8    3.90    1.19   0
   1  10  -8    5.03    1.14   0
   1  10  -8    0.08    1.19   0
   1 -10  -8    4.88    0.95   0
   0  10  -8  498.74    2.60   0
   0 -10  -8  438.41    1.94   0
  -1  10  -8    5.42    1.78   0
  -1 -10  -8    3.39    1.05   0
  -2 -10  -8  263.15    1.52   0
  -2  10  -8  290.87    2.21   0
  -3 -10  -8    0.14    1.00   0
  -3 -10  -8    2.09    1.03   0
  -3  10  -8    0.49    1.56   0
  -4 -10  -8  262.84    1.51   0
  -4 -10  -8  290.87    1.59   0
  -4  10  -8  269.67    2.90   0
  -5 -10  -8   16.60    1.09   0
  -5 -10  -8   14.60    1.12   0
  -5  10  -8   19.43    1.88   0
  -6 -10  -8   79.01    1.24   0
  -6  10  -8   86.87    2.86   0
  -6 -10  -8   77.33    1.34   0
  -7 -10  -8    0.42    1.11   0
  -7  10  -8    0.15    2.64   0
  -7 -10  -8   -1.11    1.16   0
   9  11  -8    3.05    0.87   0
  -9  11   8   15.33    2.54   0
   9 -11  -8   20.22    2.29   0
   8 -11  -8   12.84    2.11   0
  -8  11   8   12.56    2.32   0
   8  11  -8    3.92    0.89   0
   7 -11  -8    0.79    2.00   0
  -7  11   8   -2.26    1.56   0
   7  11  -8    0.46    1.02   0
   6 -11  -8    8.13    1.93   0
  -6  11   8    2.51    1.90   0
   6  11  -8    0.45    1.14   0
   5  11  -8   19.11    1.22   0
   5 -11  -8   13.96    1.94   0
   5  11  -8   20.62    1.23   0
  -5  11   8   19.94    1.37   0
   4 -11  -8  185.87    2.01   0
   4  11  -8  199.18    1.79   0
   4  11  -8  200.84    1.64   0
  -4  11   8  197.66    1.72   0
   3  11  -8   28.80    1.10   0
  -3  11   8   29.68    1.21   0
   3 -11  -8   30.49    1.24   0
   3  11  -8   28.78    1.42   0
   2  11  -8   83.03    1.57   0
   2 -11  -8   72.44    1.61   0
   2  11  -8   74.50    1.28   0
  -2  11   8   75.90    1.54   0
  -1  11   8   24.18    1.33   0
   1 -11  -8   27.43    1.29   0
   1  11  -8   25.86    1.23   0
   1  11  -8   25.92    1.65   0
   0 -11  -8   51.05    0.97   0
   0  11  -8   53.68    1.40   0
  -1 -11  -8   25.16    1.00   0
  -1  11  -8   31.58    1.78   0
  -2  11  -8  102.94    2.12   0
  -2 -11  -8   91.62    1.10   0
  -2 -11  -8   92.95    1.22   0
  -3 -11  -8    4.44    0.96   0
  -3  11  -8    6.12    1.49   0
  -3 -11  -8    6.73    0.90   0
  -4 -11  -8    5.00    0.97   0
  -4 -11  -8    4.65    1.03   0
  -4  11  -8    6.99    1.66   0
  -5 -11  -8   51.91    1.06   0
  -5 -11  -8   54.83    1.10   0
  -5  11  -8   61.75    2.61   0
  -6 -11  -8    0.11    0.96   0
  -6  11  -8    7.20    2.41   0
  -6 -11  -8   -0.25    0.93   0
   8 -12  -8   51.22    2.65   0
  -8  12   8   47.09    1.98   0
   8  12  -8    4.11    0.79   0
   7 -12  -8    0.42    2.10   0
   7  12  -8    0.46    0.78   0
  -7  12   8   -2.18    2.08   0
   6 -12  -8  359.91    2.47   0
   6  12  -8   42.55    0.96   0
  -6  12   8  349.54    2.42   0
   6  12  -8  153.12    1.35   0
   5  12  -8    1.60    1.06   0
   5 -12  -8    0.39    1.47   0
   5  12  -8    0.53    0.92   0
  -5  12   8   -0.63    1.96   0
   4 -12  -8  473.66    2.39   0
   4  12  -8  438.47    2.09   0
   4  12  -8  487.45    2.17   0
  -4  12   8  489.23    2.73   0
   3  12  -8   16.30    1.32   0
   3 -12  -8   14.36    1.18   0
  -3  12   8   14.96    1.57   0
   3  12  -8   19.02    1.41   0
   2 -12  -8  320.93    1.79   0
   2  12  -8  329.67    2.16   0
   2  12  -8  346.24    2.16   0
  -2  12   8  339.20    2.00   0
   1  12  -8   32.30    1.23   0
   1 -12  -8   33.23    1.30   0
  -1  12   8   35.10    1.31   0
   1  12  -8   33.37    1.50   0
   0  12  -8  158.09    1.99   0
   0 -12  -8  147.81    1.41   0
  -1 -12  -8    2.07    1.00   0
  -1  12  -8    1.35    1.38   0
  -2 -12  -8  200.88    1.36   0
  -2 -12  -8  204.54    1.43   0
  -2  12  -8  213.05    2.59   0
  -3 -12  -8   -0.26    0.94   0
  -3 -12  -8   -0.18    0.75   0
  -3  12  -8    1.38    1.85   0
  -4 -12  -8  135.13    1.10   0
  -4 -12  -8  133.20    1.07   0
  -4  12  -8  145.70    2.20   0
  -5 -12  -8    2.22    0.71   0
  -5  12  -8    3.34    1.86   0
  -5 -12  -8    3.17    0.78   0
  -6 -12  -8   79.46    0.88   0
  -6  12  -8   83.77    2.35   0
  -6 -12  -8   75.23    0.87   0
   8  13  -8    1.76    0.68   0
   8  13  -8    1.02    0.81   0
  -8  13   8   37.57    2.55   0
   8 -13  -8   29.81    2.60   0
   7 -13  -8   20.05    2.13   0
  -7  13   8   16.92    1.73   0
   7  13  -8    2.06    0.71   0
   7  13  -8    1.17    0.80   0
   6 -13  -8   17.05    1.61   0
   6  13  -8    1.68    0.78   0
  -6  13   8   20.60    1.93   0
   6  13  -8    1.29    0.75   0
   5  13  -8   -0.32    0.87   0
   5 -13  -8    2.43    1.93   0
   5  13  -8   -0.29    0.81   0
  -5  13   8    0.62    1.39   0
   4 -13  -8   89.03    1.85   0
   4  13  -8   63.63    1.28   0
   4  13  -8   17.20    0.98   0
  -4  13   8   83.78    1.49   0
   3  13  -8   11.81    1.33   0
   3 -13  -8   13.97    1.42   0
  -3  13   8   10.42    1.09   0
   3  13  -8    7.97    1.21   0
   2 -13  -8   16.91    1.51   0
   2  13  -8   19.61    1.12   0
   2  13  -8   21.75    1.38   0
  -2  13   8   21.00    1.07   0
   1  13  -8   30.94    1.63   0
  -1  13   8   17.64    1.01   0
   1 -13  -8   30.24    1.00   0
   1  13  -8   30.72    1.62   0
   0 -13  -8    3.84    1.10   0
   0  13  -8    4.01    1.68   0
  -1 -13  -8   37.83    0.97   0
  -1  13  -8   42.87    1.93   0
  -2 -13  -8    6.21    0.83   0
  -2  13  -8    9.03    1.84   0
  -2 -13  -8    5.34    0.80   0
  -3 -13  -8    1.35    0.68   0
  -3 -13  -8   -1.05    0.75   0
  -3  13  -8   -2.38    1.99   0
  -4 -13  -8   18.97    0.61   0
  -4 -13  -8   16.84    0.60   0
  -4  13  -8   20.83    2.25   0
  -5  13  -8   11.33    2.37   0
   7  14  -8   -0.63    0.67   0
  -6  14   8  112.56    2.38   0
   6  14  -8    3.72    0.81   0
   6  14  -8    6.85    0.79   0
   6 -14  -8  106.74    2.44   0
   5 -14  -8    4.14    1.52   0
   5  14  -8    0.44    0.76   0
  -5  14   8    2.66    1.44   0
   5  14  -8    0.34    0.73   0
   4 -14  -8  111.50    2.04   0
   4  14  -8   20.72    0.86   0
   4  14  -8    9.18    0.83   0
  -4  14   8  115.06    1.62   0
   3 -14  -8   27.58    1.63   0
  -3  14   8   21.31    1.10   0
   3  14  -8    2.88    0.87   0
   3  14  -8   10.81    1.12   0
  -2  14   8   20.54    0.85   0
   2 -14  -8   90.91    1.61   0
   2  14  -8   96.12    1.54   0
   2  14  -8   30.32    1.20   0
   1 -14  -8   14.96    1.30   0
  -1  14   8    1.65    0.91   0
   1  14  -8   18.97    1.61   0
   1  14  -8   16.13    1.50   0
   0  14  -8  137.75    1.76   0
   0 -14  -8  124.14    1.34   0
   0  14  -8  128.44    2.08   0
  -1 -14  -8    4.43    0.81   0
  -1  14  -8    1.22    1.74   0
  -2 -14  -8   85.12    0.84   0
  -2 -14  -8   93.52    1.00   0
  -2  14  -8   94.94    1.80   0
  -3  14  -8    0.74    1.59   0
  -4  14  -8   74.21    2.71   0
   5  15  -8   -0.36    0.69   0
  -5  15   8    2.77    1.76   0
   5  15  -8    0.89    0.75   0
   5 -15  -8    3.85    1.94   0
  -4  15   8   12.34    1.11   0
   4  15  -8    1.79    0.84   0
   4  15  -8    1.64    0.82   0
   4 -15  -8   22.93    1.82   0
   3 -15  -8   -0.35    1.42   0
  -3  15   8   -0.89    1.06   0
   3  15  -8   -0.22    0.89   0
   3  15  -8    0.60    0.82   0
   2 -15  -8   -0.51    1.27   0
   2  15  -8   -0.43    1.13   0
  -2  15   8    1.76    1.00   0
   2  15  -8   -1.08    1.07   0
   1 -15  -8    8.09    1.11   0
   1  15  -8   10.47    1.37   0
   1  15  -8    3.77    1.06   0
   0 -15  -8    5.15    0.97   0
   0  15  -8    3.79    1.27   0
   0  15  -8    4.02    1.45   0
  -1  15  -8   11.74    1.73   0
  -1 -15  -8    7.52    0.77   0
  -2 -15  -8    0.06    0.44   0
  -2  15  -8    1.82    2.10   0
  -2 -15  -8    0.28    0.40   0
  -2  16   8    2.83    0.92   0
   2  16  -8    3.04    1.02   0
  12   0  -9    0.92    1.70   0
 -12   0   9   -0.19    2.17   0
  11   0  -9  256.51    2.53   0
 -11   0   9  264.89    2.57   0
  10   0  -9    3.33    2.27   0
 -10   0   9    3.40    1.67   0
   9   0  -9  225.92    2.04   0
  -9   0   9  229.15    2.08   0
   8   0  -9    2.94    1.27   0
  -8   0   9   -1.07    1.81   0
   7   0  -9  537.64    2.35   0
  -7   0   9  546.76    2.73   0
  -6   0   9   -0.06    1.25   0
   6   0  -9    2.63    1.69   0
  -5   0   9 3010.51    4.55   0
   5   0  -9 2881.94    4.38   0
  -4   0   9    2.28    1.65   0
   4   0  -9   -0.86    1.27   0
  -3   0   9 2608.48    4.01   0
   3   0  -9 2540.90    4.16   0
   2   0  -9   -3.82    1.60   0
   1   0  -9 1233.31    3.05   0
   0   0  -9    0.66    1.57   0
  -1   0  -9 1555.89    3.62   0
  -2   0  -9   -1.18    1.79   0
  -3   0  -9  204.70    2.28   0
  -4   0  -9    1.55    1.41   0
  -5   0  -9  492.50    2.95   0
  -6   0  -9    0.03    2.18   0
  -7   0  -9  172.18    2.16   0
  -8   0  -9    3.92    2.23   0
  -9   0  -9  155.07    2.58   0
  12   1  -9    0.67    1.81   0
  12  -1  -9   -1.99    2.46   0
 -12   1   9    2.65    2.29   0
 -12  -1   9   -1.12    1.87   0
  11  -1  -9   39.06    2.49   0
  11   1  -9   34.07    2.31   0
 -11   1   9   31.35    1.93   0
 -11  -1   9   37.19    2.35   0
  10  -1  -9   17.78    1.78   0
  10   1  -9   19.96    1.62   0
 -10  -1   9   22.59    1.63   0
 -10   1   9   23.76    2.17   0
   9  -1  -9  210.93    2.42   0
   9   1  -9  222.62    2.39   0
  -9   1   9  226.97    2.48   0
  -9  -1   9  230.45    2.44   0
   8  -1  -9    6.25    1.32   0
   8   1  -9    5.77    1.66   0
  -8   1   9    0.99    1.35   0
  -8  -1   9    3.42    1.22   0
  -7  -1   9   36.39    1.34   0
   7  -1  -9   34.31    1.31   0
   7   1  -9   33.64    1.31   0
  -7   1   9   35.27    1.33   0
  -6   1   9   -1.88    1.75   0
  -6  -1   9    0.81    1.71   0
   6  -1  -9   -0.52    1.25   0
   6   1  -9    1.46    1.63   0
   5   1  -9  580.38    2.58   0
  -5   1   9  581.99    2.63   0
  -5  -1   9  567.46    2.27   0
   5  -1  -9  547.85    2.21   0
   4  -1  -9   60.01    1.77   0
   4   1  -9   60.20    1.39   0
  -4  -1   9   59.72    1.83   0
  -4   1   9   59.11    1.38   0
  -3  -1   9 1121.25    2.79   0
   3  -1  -9 1090.37    2.96   0
   3   1  -9 1111.94    2.76   0
  -3   1   9 1111.92    2.97   0
   2   1  -9   85.32    1.73   0
  -2   1   9   83.26    1.35   0
   2  -1  -9   94.48    1.71   0
   1  -1  -9   35.16    1.59   0
   1   1  -9   36.29    1.63   0
   0   1  -9  104.08    1.31   0
   0  -1  -9   98.69    1.74   0
  -1   1  -9  289.27    2.14   0
  -1  -1  -9  283.84    1.79   0
  -2  -1  -9   19.36    1.75   0
  -2   1  -9   19.44    1.34   0
  -2  -1  -9   22.43    1.75   0
  -3   1  -9   46.75    1.87   0
  -3  -1  -9   50.45    1.90   0
  -4  -1  -9   -1.61    1.87   0
  -4   1  -9   -0.31    1.38   0
  -5  -1  -9  245.00    2.11   0
  -5   1  -9  245.65    2.10   0
  -6  -1  -9    0.77    1.54   0
  -6   1  -9    5.89    1.61   0
  -7  -1  -9    0.15    1.56   0
  -7   1  -9    4.98    2.41   0
  -8   1  -9   11.89    1.92   0
  -8  -1  -9   15.40    2.39   0
  -9   1  -9    3.29    1.92   0
  -9  -1  -9    2.53    1.87   0
  12  -2  -9    6.71    1.91   0
  12   2  -9   10.30    1.74   0
 -12   2   9    4.96    1.94   0
 -12  -2   9    2.22    2.45   0
  11  -2  -9  156.12    2.30   0
  11   2  -9  155.44    2.57   0
 -11   2   9  159.22    2.35   0
 -11  -2   9  162.41    2.13   0
  10  -2  -9   74.63    1.77   0
  10   2  -9   78.06    2.06   0
 -10   2   9   72.79    2.25   0
 -10  -2   9   80.01    2.12   0
   9  -2  -9  426.19    3.01   0
   9   2  -9  450.04    2.49   0
  -9   2   9  452.27    3.00   0
  -9  -2   9  436.55    2.49   0
  -8  -2   9   -2.03    1.89   0
   8  -2  -9    3.27    1.45   0
   8   2  -9   -5.89    1.87   0
  -8   2   9   -0.45    1.52   0
  -7  -2   9  165.87    1.65   0
   7  -2  -9  154.19    1.64   0
   7   2  -9  161.95    1.60   0
  -7   2   9  161.41    1.68   0
  -6  -2   9   25.59    1.76   0
   6  -2  -9   25.48    1.35   0
   6   2  -9   28.14    1.68   0
  -6   2   9   25.49    1.37   0
   5   2  -9 1400.32    3.15   0
  -5  -2   9 1438.98    3.23   0
  -5   2   9 1462.38    3.32   0
   5  -2  -9 1421.08    3.24   0
   4  -2  -9   12.41    1.14   0
  -4  -2   9   12.40    1.64   0
   4   2  -9   13.97    1.29   0
  -4   2   9   12.73    1.66   0
   3  -2  -9 2277.34    3.97   0
  -3   2   9 2303.68    3.80   0
   3   2  -9 2056.72    3.83   0
   2   2  -9 1601.88    3.22   0
  -2   2   9 1567.74    3.40   0
   2  -2  -9 1557.10    3.34   0
   1  -2  -9  998.01    2.83   0
   1   2  -9 1059.31    2.73   0
   0   2  -9   85.38    1.75   0
   0  -2  -9   85.43    1.35   0
  -1  -2  -9 1119.19    3.11   0
  -1   2  -9 1107.52    3.27   0
  -2   2  -9   15.74    1.36   0
  -2  -2  -9   11.50    1.70   0
  -2  -2  -9   11.70    1.74   0
  -3  -2  -9  530.71    2.31   0
  -3   2  -9  576.07    2.79   0
  -4  -2  -9    7.40    1.34   0
  -4   2  -9    7.96    1.50   0
  -5  -2  -9  747.60    3.31   0
  -5   2  -9  752.44    3.12   0
  -6  -2  -9    1.95    1.49   0
  -6   2  -9    0.76    2.30   0
  -7  -2  -9  140.31    1.97   0
  -7   2  -9  145.06    2.17   0
  -8   2  -9    4.53    1.87   0
  -8  -2  -9   -1.29    2.11   0
  -9   2  -9   91.03    2.78   0
  -9  -2  -9   88.21    2.50   0
  12  -3  -9    1.20    2.79   0
  12   3  -9   -0.07    1.64   0
 -12   3   9   -0.45    2.08   0
 -12  -3   9    1.46    1.67   0
  11  -3  -9   13.68    2.27   0
  11   3  -9   16.93    1.94   0
 -11   3   9   22.05    2.47   0
 -11  -3   9   10.70    2.12   0
  10  -3  -9   46.31    2.33   0
  10   3  -9   54.30    2.10   0
 -10   3   9   53.89    1.86   0
 -10  -3   9   57.38    2.04   0
  -9  -3   9  149.60    1.85   0
   9  -3  -9  143.12    2.37   0
   9   3  -9  152.14    2.27   0
  -9   3   9  143.18    1.91   0
  -8  -3   9    1.57    1.87   0
   8  -3  -9    6.91    1.47   0
  -8   3   9    6.50    1.49   0
   8   3  -9    8.76    1.32   0
   7  -3  -9  476.91    2.75   0
  -7  -3   9  490.20    2.27   0
  -7   3   9  485.11    2.40   0
   7   3  -9  513.29    2.61   0
   6  -3  -9   87.76    2.00   0
  -6   3   9   93.84    1.54   0
   6   3  -9   90.64    1.81   0
  -6  -3   9   92.17    1.78   0
  -5   3   9    4.07    1.25   0
   5   3  -9    2.26    1.17   0
  -5  -3   9    3.88    1.21   0
   5  -3  -9    1.94    1.75   0
   4   3  -9   13.68    1.57   0
  -4   3   9   10.64    1.64   0
  -4  -3   9   10.02    1.26   0
   4  -3  -9   11.20    1.25   0
  -3   3   9  198.92    1.95   0
   3  -3  -9  179.84    1.92   0
   3   3  -9  202.70    1.60   0
  -2   3   9    9.48    1.24   0
   2   3  -9   12.67    1.20   0
   2  -3  -9   14.04    1.22   0
   1   3  -9  348.21    1.87   0
   1  -3  -9  350.16    1.81   0
   0  -3  -9  153.79    1.39   0
   0   3  -9  161.83    1.56   0
  -1   3  -9   96.72    1.52   0
  -1  -3  -9   95.51    1.34   0
  -2   3  -9   10.36    1.85   0
  -2  -3  -9   10.87    1.19   0
  -3   3  -9    0.96    1.41   0
  -3  -3  -9   -4.50    1.68   0
  -3  -3  -9   -0.90    1.64   0
  -4  -3  -9   -0.65    1.81   0
  -4   3  -9    1.51    1.46   0
  -5  -3  -9   40.66    1.91   0
  -5   3  -9   37.49    2.27   0
  -6  -3  -9   10.66    1.41   0
  -6   3  -9   11.23    1.71   0
  -7  -3  -9   34.92    1.66   0
  -7   3  -9   29.55    2.61   0
  -8  -3  -9    4.31    1.56   0
  -8   3  -9   11.86    2.67   0
  -9   3  -9    3.21    2.80   0
  -9  -3  -9    0.51    2.02   0
  12  -4  -9   -0.09    2.01   0
  12   4  -9    0.46    1.51   0
 -12   4   9    0.32    2.65   0
 -12  -4   9   -2.81    2.00   0
 -11  -4   9   18.64    2.05   0
  11  -4  -9   21.22    2.46   0
  11   4  -9   20.15    1.85   0
 -11   4   9   19.40    1.85   0
  10  -4  -9   40.11    2.32   0
 -10  -4   9   42.08    2.12   0
  10   4  -9   40.45    2.05   0
 -10   4   9   40.98    2.17   0
   9  -4  -9  339.40    2.92   0
  -9  -4   9  343.28    2.21   0
   9   4  -9  340.18    2.17   0
  -9   4   9  356.96    2.52   0
   8  -4  -9  107.46    1.81   0
  -8   4   9  116.26    2.22   0
  -8  -4   9  113.40    1.95   0
   8   4  -9  108.85    1.90   0
   7  -4  -9  202.59    1.85   0
  -7   4   9  207.93    1.92   0
   7   4  -9  206.92    1.70   0
  -7  -4   9  219.00    1.81   0
  -6  -4   9   30.44    1.30   0
   6  -4  -9   30.60    1.33   0
  -6   4   9   28.57    1.34   0
   6   4  -9   31.38    1.66   0
   5   4  -9  186.85    1.82   0
   5  -4  -9  182.09    1.94   0
  -5  -4   9  179.27    1.91   0
  -5   4   9  184.32    1.64   0
  -4   4   9   57.85    1.67   0
   4   4  -9   53.72    1.55   0
   4  -4  -9   48.65    1.31   0
   3  -4  -9  760.15    2.41   0
  -3   4   9  802.83    2.76   0
   3   4  -9  774.71    2.39   0
   2  -4  -9  474.19    1.98   0
   2   4  -9  515.97    2.35   0
  -2   4   9  523.76    2.04   0
   1   4  -9 1622.29    3.60   0
   1  -4  -9 1493.23    3.25   0
   0   4  -9  325.83    1.97   0
   0  -4  -9  328.87    1.70   0
  -1  -4  -9 1057.20    2.89   0
  -1   4  -9 1075.88    3.05   0
  -2  -4  -9   20.55    1.66   0
  -2   4  -9   19.13    1.42   0
  -3   4  -9  620.65    2.69   0
  -3  -4  -9  559.40    2.28   0
  -3  -4  -9  611.71    2.38   0
  -4  -4  -9    2.11    1.60   0
  -4  -4  -9    0.98    1.58   0
  -4   4  -9    1.60    1.50   0
  -5  -4  -9  418.33    2.56   0
  -5   4  -9  409.84    3.03   0
  -6  -4  -9    6.80    1.44   0
  -6   4  -9    3.79    1.61   0
  -7  -4  -9  229.32    2.54   0
  -7   4  -9  220.89    2.54   0
  -8   4  -9    1.00    1.98   0
  -8  -4  -9   -0.91    2.03   0
  11  -5  -9   20.84    2.28   0
  11   5  -9   22.40    1.97   0
 -11  -5   9   24.30    2.02   0
 -11   5   9   27.02    2.25   0
  10  -5  -9    0.23    2.18   0
  10   5  -9   -0.21    1.85   0
 -10   5   9   -0.10    1.65   0
 -10  -5   9   -3.98    1.90   0
   9  -5  -9   52.57    2.29   0
   9   5  -9   45.17    1.49   0
  -9   5   9   41.69    2.26   0
  -9  -5   9   49.43    1.87   0
   8  -5  -9   10.62    2.06   0
  -8   5   9   13.20    1.53   0
   8   5  -9   15.61    1.66   0
  -8  -5   9   16.94    1.59   0
   7  -5  -9  458.11    2.83   0
  -7  -5   9  479.26    2.50   0
  -7   5   9  479.51    2.95   0
   7   5  -9  469.54    2.49   0
  -6  -5   9  107.89    1.77   0
   6  -5  -9  105.47    1.57   0
  -6   5   9  106.61    2.10   0
   6   5  -9  102.25    1.41   0
   5   5  -9   63.90    1.72   0
   5  -5  -9   69.56    1.40   0
  -5   5   9   67.78    1.42   0
  -5  -5   9   70.33    1.36   0
  -4   5   9    0.71    1.59   0
   4   5  -9   -1.38    1.07   0
   4  -5  -9    1.36    1.53   0
   3   5  -9   53.22    1.24   0
  -3   5   9   53.91    1.71   0
   3  -5  -9   48.28    1.31   0
   2  -5  -9   81.35    1.30   0
  -2   5   9   85.46    1.31   0
   2   5  -9   84.24    1.42   0
   1  -5  -9  393.28    2.01   0
   1   5  -9  411.00    2.04   0
   0   5  -9    5.31    1.74   0
   0   5  -9    4.11    1.82   0
   0  -5  -9    3.98    1.04   0
  -1  -5  -9  137.82    1.77   0
  -1   5  -9  141.17    1.63   0
  -2   5  -9   14.03    1.36   0
  -2  -5  -9   15.38    1.62   0
  -3  -5  -9   87.55    1.74   0
  -3   5  -9   83.82    2.13   0
  -3  -5  -9   82.20    1.74   0
  -4  -5  -9   -2.09    1.57   0
  -4  -5  -9    2.03    1.46   0
  -4   5  -9    2.64    1.48   0
  -5  -5  -9  154.19    2.06   0
  -5   5  -9  156.93    2.57   0
  -5  -5  -9  156.44    1.91   0
  -6   5  -9    7.94    1.66   0
  -6  -5  -9    6.91    1.85   0
  -7  -5  -9   10.27    1.37   0
  -7   5  -9    6.04    1.89   0
  -8  -5  -9   -0.47    1.48   0
  -8   5  -9    2.00    2.47   0
  11  -6  -9    5.67    1.80   0
  11   6  -9    6.04    1.38   0
 -11   6   9    4.44    1.84   0
 -11  -6   9    7.77    1.48   0
  10  -6  -9    2.69    2.26   0
  10   6  -9    1.11    1.61   0
 -10   6   9    6.07    2.22   0
 -10  -6   9    3.57    1.34   0
   9  -6  -9  202.88    2.20   0
  -9   6   9  203.10    2.22   0
   9   6  -9  191.97    2.09   0
  -9  -6   9  198.68    2.12   0
   8  -6  -9   17.53    1.50   0
  -8  -6   9   15.52    1.30   0
  -8   6   9   13.96    2.03   0
   8   6  -9   14.14    1.74   0
   7  -6  -9  339.26    2.34   0
  -7   6   9  357.18    2.37   0
  -7  -6   9  336.26    2.34   0
   7   6  -9  347.11    2.16   0
   6   6  -9   52.63    1.57   0
  -6  -6   9   58.34    1.73   0
   6  -6  -9   54.93    1.96   0
  -6   6   9   53.29    1.56   0
   5   6  -9   14.74    1.18   0
   5  -6  -9   15.48    1.33   0
  -5   6   9   15.13    1.75   0
  -4   6   9    0.59    1.18   0
   4   6  -9    1.07    1.13   0
   4  -6  -9   -3.25    1.64   0
   3   6  -9   94.41    1.74   0
  -3   6   9  100.09    1.36   0
   3  -6  -9   94.04    1.74   0
   2  -6  -9    9.67    1.51   0
  -2   6   9    2.05    1.50   0
   2   6  -9    5.71    1.16   0
   1  -6  -9 1043.65    2.86   0
  -1   6   9 1062.98    2.69   0
   1   6  -9 1068.82    2.93   0
   0   6  -9   14.95    1.39   0
   0  -6  -9   16.11    1.09   0
  -1   6  -9  631.46    2.52   0
  -1  -6  -9  626.22    2.49   0
  -2  -6  -9    1.14    1.44   0
  -2   6  -9    3.02    1.91   0
  -3  -6  -9  379.48    2.25   0
  -3   6  -9  397.74    2.35   0
  -3  -6  -9  388.39    2.16   0
  -4  -6  -9   -0.89    1.56   0
  -4  -6  -9    1.98    1.55   0
  -4   6  -9    0.85    2.04   0
  -5  -6  -9  158.44    1.97   0
  -5  -6  -9  150.66    1.58   0
  -5   6  -9  169.70    2.47   0
  -6  -6  -9   -0.69    1.67   0
  -6  -6  -9   -0.37    1.30   0
  -6   6  -9   -4.28    2.31   0
  -7  -6  -9  309.87    2.58   0
  -7   6  -9  299.34    3.33   0
  -8  -6  -9   -1.27    1.37   0
  -8   6  -9    2.34    2.78   0
 -11  -7   9   13.40    1.90   0
  11  -7  -9   15.33    1.95   0
  11   7  -9   16.97    1.80   0
 -11   7   9   15.39    1.97   0
  10  -7  -9   27.87    2.32   0
 -10  -7   9   34.81    1.46   0
  10   7  -9   32.18    1.69   0
 -10   7   9   33.39    1.87   0
   9  -7  -9   97.61    1.94   0
  -9   7   9  102.52    1.96   0
   9   7  -9  106.89    1.93   0
  -9  -7   9  106.38    2.02   0
   8  -7  -9   14.64    2.08   0
  -8  -7   9   13.15    1.28   0
  -8   7   9   14.81    1.61   0
   8   7  -9   15.64    1.65   0
  -7  -7   9  557.52    2.68   0
   7  -7  -9  534.48    3.08   0
  -7   7   9  535.51    3.14   0
   7   7  -9  544.14    2.52   0
   6   7  -9   49.21    1.63   0
   6  -7  -9   44.20    2.05   0
  -6   7   9   48.30    2.01   0
   5   7  -9   92.94    1.62   0
   5  -7  -9   91.46    1.84   0
  -5   7   9   96.00    1.46   0
  -4   7   9   17.74    1.76   0
   4  -7  -9   17.71    1.27   0
   4   7  -9   17.68    1.49   0
   3   7  -9   19.26    1.21   0
  -3   7   9   18.65    1.58   0
   3  -7  -9   17.78    1.25   0
  -2   7   9   45.18    1.27   0
   2   7  -9   43.24    1.80   0
   2  -7  -9   41.29    1.71   0
   1   7  -9  292.28    2.28   0
   1  -7  -9  287.91    2.04   0
  -1   7   9  296.82    2.04   0
   1   7  -9  292.01    1.93   0
   0  -7  -9   97.44    1.59   0
   0   7  -9   92.13    1.57   0
  -1   7  -9   21.93    1.39   0
  -1  -7  -9   25.33    1.07   0
  -2   7  -9   74.48    1.94   0
  -2  -7  -9   69.21    1.21   0
  -3  -7  -9   12.73    1.51   0
  -3  -7  -9   11.19    1.52   0
  -3   7  -9   12.45    1.95   0
  -4  -7  -9    3.92    1.42   0
  -4  -7  -9   -0.34    1.11   0
  -4   7  -9    3.84    1.66   0
  -5  -7  -9  116.11    1.42   0
  -5  -7  -9  111.00    1.82   0
  -5   7  -9  114.57    2.03   0
  -6  -7  -9    1.52    1.50   0
  -6   7  -9    7.08    1.76   0
  -6  -7  -9    2.50    1.56   0
  -7  -7  -9    0.70    1.63   0
  -7   7  -9   -0.05    2.58   0
  -7  -7  -9    4.00    1.66   0
  -8  -7  -9    1.82    1.59   0
  -8   7  -9   -1.85    2.13   0
  -8  -7  -9    3.26    1.65   0
 -10  -8   9    5.18    1.27   0
  10  -8  -9    5.75    1.84   0
  10   8  -9    1.70    1.22   0
 -10   8   9    7.90    1.89   0
   9  -8  -9  268.59    3.06   0
  -9   8   9  261.21    2.65   0
   9   8  -9  262.41    1.91   0
  -9  -8   9  267.67    2.27   0
   8  -8  -9   19.20    1.75   0
  -8   8   9   21.02    1.75   0
   8   8  -9   15.54    1.13   0
   7  -8  -9  100.02    1.92   0
  -7   8   9   99.94    2.31   0
   7   8  -9  106.07    1.72   0
   6   8  -9   13.76    1.53   0
   6  -8  -9   13.33    2.01   0
  -6   8   9   15.03    1.99   0
   5   8  -9    5.54    1.47   0
   5  -8  -9    5.68    1.86   0
  -5   8   9    5.97    1.33   0
  -4   8   9    3.30    1.22   0
   4  -8  -9    6.90    1.61   0
   4   8  -9    4.85    1.46   0
   3   8  -9  390.60    2.23   0
  -3   8   9  393.09    2.07   0
   3  -8  -9  372.04    1.99   0
  -2   8   9  306.49    2.10   0
   2  -8  -9  295.08    2.10   0
   2   8  -9  316.09    2.17   0
   2   8  -9  294.77    1.93   0
   1   8  -9  472.89    2.61   0
  -1   8   9  454.72    1.94   0
   1   8  -9  460.71    2.58   0
   1  -8  -9  439.75    2.20   0
   0  -8  -9   95.28    1.51   0
   0   8  -9  103.39    2.08   0
  -1  -8  -9   91.09    1.49   0
  -1   8  -9   94.70    1.63   0
  -2  -8  -9    6.96    1.00   0
  -2   8  -9    7.09    1.40   0
  -3  -8  -9  597.57    2.24   0
  -3   8  -9  636.45    3.29   0
  -3  -8  -9  609.31    2.41   0
  -4  -8  -9    1.74    1.32   0
  -4  -8  -9    1.06    1.50   0
  -4   8  -9    2.41    2.08   0
  -5  -8  -9  290.78    2.01   0
  -5  -8  -9  291.37    2.09   0
  -5   8  -9  301.50    2.61   0
  -6  -8  -9    0.51    1.34   0
  -6   8  -9    1.33    1.80   0
  -6  -8  -9   -0.49    1.33   0
  -7  -8  -9  102.25    1.74   0
  -7  -8  -9  107.17    1.76   0
  -7   8  -9  113.84    2.98   0
  10  -9  -9   32.51    2.15   0
  10   9  -9   25.69    1.44   0
 -10   9   9   34.76    2.14   0
 -10  -9   9   32.50    1.84   0
   9  -9  -9   50.80    2.02   0
  -9   9   9   47.36    1.96   0
   9   9  -9   46.83    1.54   0
   8  -9  -9    5.25    2.28   0
  -8   9   9   -2.78    1.70   0
   8   9  -9   -0.04    1.42   0
   7  -9  -9  180.66    2.09   0
  -7   9   9  192.93    2.56   0
   7   9  -9  196.26    1.74   0
   6   9  -9   91.34    1.51   0
   6  -9  -9   88.65    2.20   0
  -6   9   9   88.95    2.19   0
   5   9  -9    7.75    1.41   0
   5  -9  -9    6.30    1.92   0
  -5   9   9    9.60    1.40   0
  -4   9   9    2.42    1.27   0
   4  -9  -9    2.78    1.63   0
   4   9  -9    4.62    1.46   0
   3   9  -9   86.68    1.69   0
   3   9  -9   83.38    1.69   0
  -3   9   9   84.98    1.44   0
   3  -9  -9   84.96    1.75   0
   2   9  -9   24.54    1.30   0
  -2   9   9   27.26    1.56   0
   2  -9  -9   27.02    1.60   0
   2   9  -9   24.82    1.24   0
   1   9  -9  158.84    2.04   0
  -1   9   9  148.32    1.43   0
   1   9  -9  159.52    2.19   0
   1  -9  -9  145.11    1.44   0
   0   9  -9  134.84    2.02   0
   0  -9  -9  124.89    1.62   0
  -1  -9  -9   35.48    1.30   0
  -1   9  -9   40.90    1.61   0
  -2  -9  -9   70.28    1.40   0
  -2   9  -9   71.24    1.74   0
  -3  -9  -9    0.62    1.36   0
  -3  -9  -9   -3.54    1.30   0
  -3   9  -9   -1.08    1.70   0
  -4  -9  -9    9.57    1.35   0
  -4   9  -9    7.41    1.76   0
  -4  -9  -9    9.35    1.21   0
  -5  -9  -9   43.76    1.30   0
  -5  -9  -9   40.07    1.32   0
  -5   9  -9   43.91    2.54   0
  -6  -9  -9    1.02    1.39   0
  -6   9  -9    5.26    1.93   0
  -6  -9  -9    1.98    1.38   0
  -7  -9  -9    1.13    1.41   0
  -7   9  -9   -2.23    2.83   0
  -7  -9  -9    1.49    1.31   0
   9 -10  -9   89.83    2.57   0
   9  10  -9   39.92    1.06   0
  -9  10   9   86.70    2.18   0
   8 -10  -9   -2.64    1.69   0
  -8  10   9    3.92    1.74   0
   8  10  -9    4.00    1.33   0
   7 -10  -9  144.80    2.06   0
  -7  10   9  142.66    2.56   0
   7  10  -9  145.31    1.72   0
   6 -10  -9   -0.56    1.97   0
  -6  10   9    2.01    1.98   0
   6  10  -9   -0.01    1.25   0
   5  10  -9  344.74    1.80   0
   5 -10  -9  347.52    2.25   0
  -5  10   9  339.46    2.23   0
  -4  10   9    0.28    1.27   0
   4  10  -9    2.81    1.13   0
   4 -10  -9    3.34    1.65   0
   4  10  -9   -0.32    1.46   0
   3  10  -9  757.49    2.90   0
   3  10  -9  756.23    2.99   0
  -3  10   9  730.89    2.64   0
   3 -10  -9  705.17    2.93   0
  -2  10   9  144.84    1.77   0
   2  10  -9  141.63    1.60   0
   2 -10  -9  139.08    1.81   0
   2  10  -9  144.28    1.85   0
   1  10  -9  432.53    2.55   0
  -1  10   9  417.67    1.93   0
   1  10  -9  425.51    2.24   0
   1 -10  -9  373.39    2.18   0
   0  10  -9   24.20    1.38   0
   0 -10  -9   22.08    1.43   0
  -1  10  -9  109.11    1.77   0
  -1 -10  -9   99.92    1.42   0
  -2 -10  -9   11.77    1.23   0
  -2  10  -9   12.80    1.52   0
  -3 -10  -9  354.07    1.90   0
  -3 -10  -9  365.09    1.94   0
  -3  10  -9  360.85    2.61   0
  -4 -10  -9    0.77    1.34   0
  -4 -10  -9   -0.12    1.27   0
  -4  10  -9    1.84    2.53   0
  -5 -10  -9  149.59    1.59   0
  -5 -10  -9  143.36    1.65   0
  -5  10  -9  152.92    2.46   0
  -6 -10  -9    1.78    1.09   0
  -6  10  -9    4.69    2.51   0
  -6 -10  -9   -1.46    1.20   0
   9 -11  -9   13.13    1.95   0
   9  11  -9    1.25    1.01   0
  -9  11   9   16.07    2.41   0
   8 -11  -9   18.76    1.80   0
  -8  11   9   20.30    2.42   0
   8  11  -9    5.38    1.06   0
   7 -11  -9    8.34    2.01   0
  -7  11   9    9.23    1.64   0
   7  11  -9    6.12    1.19   0
   6 -11  -9    8.38    2.02   0
  -6  11   9   10.84    1.42   0
   6  11  -9    9.66    0.99   0
   5  11  -9   64.67    1.51   0
   5 -11  -9   70.61    2.03   0
  -5  11   9   68.06    1.96   0
   5  11  -9   69.33    1.58   0
  -4  11   9    2.00    1.83   0
   4 -11  -9    1.68    1.39   0
   4  11  -9    2.97    1.38   0
   4  11  -9    2.41    1.01   0
   3  11  -9  115.22    1.42   0
   3 -11  -9  106.91    1.94   0
   3  11  -9  110.27    1.44   0
  -3  11   9  114.75    1.81   0
  -2  11   9   54.09    1.24   0
   2 -11  -9   51.22    1.26   0
   2  11  -9   53.45    1.37   0
   2  11  -9   56.55    1.73   0
   1  11  -9   29.06    1.84   0
  -1  11   9   30.54    1.44   0
   1  11  -9   30.37    1.44   0
   1 -11  -9   26.04    1.48   0
   0  11  -9   15.40    1.75   0
   0 -11  -9   13.96    1.34   0
  -1  11  -9   44.14    2.04   0
  -1 -11  -9   39.68    1.34   0
  -2 -11  -9    9.26    1.20   0
  -2  11  -9   11.27    1.50   0
  -2 -11  -9    9.70    1.15   0
  -3 -11  -9    5.55    1.07   0
  -3 -11  -9    4.40    1.15   0
  -3  11  -9   11.35    2.35   0
  -4 -11  -9    6.22    1.11   0
  -4 -11  -9    2.05    1.24   0
  -4  11  -9    5.71    1.78   0
  -5 -11  -9   10.50    1.06   0
  -5 -11  -9   10.69    1.10   0
  -5  11  -9    8.94    2.71   0
  -6 -11  -9    0.13    1.21   0
  -6  11  -9   -2.14    2.57   0
  -6 -11  -9   -1.06    1.13   0
   8 -12  -9   -0.83    2.51   0
   8  12  -9    1.17    0.93   0
  -8  12   9    0.07    1.84   0
   7 -12  -9  109.30    2.45   0
  -7  12   9  119.87    2.41   0
   7  12  -9   22.04    1.05   0
   6 -12  -9   -2.11    1.99   0
   6  12  -9    0.67    0.91   0
  -6  12   9    2.32    1.92   0
   6  12  -9    2.09    1.02   0
   5  12  -9   93.03    1.36   0
   5  12  -9  230.61    1.74   0
   5 -12  -9  239.91    2.46   0
  -5  12   9  232.26    2.42   0
  -4  12   9    1.93    1.33   0
   4 -12  -9    1.22    1.86   0
   4  12  -9    6.14    1.42   0
   4  12  -9    2.50    1.36   0
   3  12  -9  301.49    2.12   0
   3 -12  -9  294.65    2.34   0
   3  12  -9  305.59    2.19   0
  -3  12   9  312.56    2.32   0
   2 -12  -9   42.86    1.61   0
   2  12  -9   46.67    1.30   0
  -2  12   9   46.55    1.54   0
   2  12  -9   45.24    1.29   0
   1 -12  -9  159.27    1.66   0
   1  12  -9  165.55    2.11   0
   1  12  -9  172.48    1.79   0
   0  12  -9   29.34    1.47   0
   0 -12  -9   24.78    1.21   0
   0  12  -9   24.29    1.97   0
  -1 -12  -9  130.96    1.49   0
  -1  12  -9  143.60    2.33   0
  -2 -12  -9    0.77    1.18   0
  -2 -12  -9   -0.32    1.14   0
  -2  12  -9    1.86    1.61   0
  -3 -12  -9  150.29    1.40   0
  -3 -12  -9  141.63    1.32   0
  -3  12  -9  156.06    2.77   0
  -4 -12  -9    1.65    1.06   0
  -4  12  -9   -3.22    2.28   0
  -4 -12  -9    0.34    1.04   0
  -5 -12  -9   76.07    1.18   0
  -5  12  -9   78.82    2.29   0
  -5 -12  -9   72.14    1.14   0
   7 -13  -9   24.46    2.25   0
   7  13  -9    0.91    0.92   0
   7  13  -9    1.50    0.85   0
  -7  13   9   31.13    1.78   0
   6 -13  -9    3.95    1.53   0
   6  13  -9   -1.19    0.87   0
  -6  13   9    4.99    1.88   0
   6  13  -9    0.80    0.87   0
   5 -13  -9   69.32    2.02   0
   5  13  -9   21.18    1.12   0
   5  13  -9    8.66    1.07   0
  -5  13   9   69.50    2.00   0
   4 -13  -9    5.23    1.84   0
  -4  13   9    8.01    1.80   0
   4  13  -9    2.18    1.07   0
   4  13  -9    6.38    1.26   0
   3  13  -9   26.44    1.50   0
   3 -13  -9   19.52    1.74   0
   3  13  -9   18.50    1.04   0
  -3  13   9   24.01    1.69   0
   2 -13  -9   24.42    1.44   0
   2  13  -9   25.89    1.67   0
   2  13  -9   26.50    1.66   0
  -2  13   9   20.94    1.32   0
   1 -13  -9   12.98    1.28   0
   1  13  -9   17.53    1.68   0
   1  13  -9   17.59    1.69   0
   0  13  -9   13.09    1.84   0
   0 -13  -9   10.59    1.20   0
   0  13  -9   14.26    1.40   0
  -1 -13  -9    1.09    1.09   0
  -1  13  -9    0.02    1.48   0
  -2 -13  -9    9.27    1.12   0
  -2 -13  -9    9.36    1.00   0
  -2  13  -9    7.51    2.00   0
  -3 -13  -9   -0.48    0.81   0
  -3 -13  -9    0.95    0.84   0
  -3  13  -9   -0.93    2.36   0
  -4 -13  -9    2.90    0.77   0
  -4 -13  -9    2.44    0.80   0
  -4  13  -9    7.18    2.66   0
   6 -14  -9    1.11    1.96   0
   6  14  -9    0.15    0.88   0
   6  14  -9    0.33    0.84   0
  -6  14   9   -3.61    2.10   0
   5 -14  -9   74.09    2.12   0
   5  14  -9    9.41    0.86   0
   5  14  -9    4.92    1.00   0
  -5  14   9   79.42    1.76   0
   4 -14  -9   11.14    1.85   0
  -4  14   9   13.24    1.62   0
   4  14  -9    1.88    1.01   0
   4  14  -9    2.06    0.92   0
   3 -14  -9  140.35    1.92   0
   3  14  -9   19.15    1.07   0
  -3  14   9   77.41    1.53   0
   3  14  -9   96.48    1.56   0
  -2  14   9   13.38    1.05   0
   2 -14  -9   79.77    1.66   0
   2  14  -9   88.61    1.82   0
   2  14  -9   31.47    1.33   0
   1 -14  -9   85.84    1.59   0
   1  14  -9   76.21    1.80   0
   1  14  -9   94.16    2.02   0
   0  14  -9    3.37    1.98   0
   0 -14  -9    3.67    1.08   0
   0  14  -9    3.84    1.72   0
  -1 -14  -9  109.94    1.30   0
  -1  14  -9  117.68    2.46   0
  -2 -14  -9    0.78    0.90   0
  -2 -14  -9   -0.38    0.94   0
  -2  14  -9   -1.15    2.11   0
  -3  14  -9   64.04    2.64   0
   4 -15  -9    5.02    1.66   0
   4  15  -9    1.56    0.96   0
  -4  15   9   -0.72    1.29   0
   4  15  -9   -0.49    0.98   0
   3 -15  -9    3.14    1.55   0
  -3  15   9    1.05    1.25   0
   3  15  -9    0.51    1.03   0
   3  15  -9    0.01    1.13   0
   2 -15  -9   -0.98    1.46   0
   2  15  -9    0.36    1.27   0
  -2  15   9    0.50    1.08   0
   2  15  -9    2.05    1.19   0
   1 -15  -9   30.57    1.40   0
   1  15  -9   35.53    1.82   0
   1  15  -9    2.86    1.05   0
   0 -15  -9    1.42    1.10   0
   0  15  -9   -0.27    1.89   0
   0  15  -9    1.94    1.71   0
  12   0 -10   67.25    2.51   0
 -12   0  10   76.44    2.60   0
  11   0 -10    0.35    1.66   0
 -11   0  10    2.13    1.76   0
  10   0 -10  222.75    2.90   0
 -10   0  10  235.84    2.93   0
   9   0 -10    0.28    1.58   0
  -9   0  10   -2.60    1.64   0
  -8   0  10   61.39    2.06   0
   8   0 -10   56.83    1.52   0
  -7   0  10   -4.58    1.92   0
   7   0 -10    2.07    1.33   0
  -6   0  10 1029.57    3.08   0
   6   0 -10 1022.16    3.02   0
   5   0 -10   -0.32    1.75   0
  -5   0  10    0.14    1.30   0
   4   0 -10  491.20    2.19   0
  -4   0  10  511.27    2.58   0
  -3   0  10    3.01    1.65   0
   3   0 -10   -1.82    1.21   0
   2   0 -10 1823.25    3.83   0
   1   0 -10    1.74    1.26   0
   0   0 -10  579.50    2.60   0
  -1   0 -10    2.65    1.25   0
  -2   0 -10  273.80    1.97   0
  -2   0 -10  289.10    2.38   0
  -3   0 -10   -3.04    1.96   0
  -4   0 -10  673.28    3.17   0
  -5   0 -10    0.92    1.63   0
  -6   0 -10  367.62    3.03   0
  -7   0 -10    0.26    2.38   0
  -8   0 -10   51.39    2.09   0
  12   1 -10   33.32    1.98   0
  12  -1 -10   37.24    2.41   0
 -12   1  10   39.45    2.47   0
 -12  -1  10   41.64    2.63   0
  11  -1 -10    3.65    2.57   0
  11   1 -10    2.39    2.20   0
 -11   1  10    1.15    2.32   0
 -11  -1  10   -0.60    1.65   0
  10  -1 -10   77.88    1.93   0
  10   1 -10   77.84    1.88   0
 -10   1  10   80.96    2.54   0
 -10  -1  10   78.25    1.94   0
   9  -1 -10    8.56    1.49   0
   9   1 -10    2.57    2.06   0
  -9   1  10    3.93    2.11   0
  -9  -1  10    1.29    1.51   0
  -8  -1  10   26.98    1.47   0
   8  -1 -10   28.26    1.52   0
   8   1 -10   27.45    1.96   0
  -8   1  10   27.25    1.54   0
  -7   1  10   15.06    1.42   0
  -7  -1  10   17.99    1.34   0
   7  -1 -10   16.47    1.33   0
   7   1 -10   13.23    1.33   0
  -6   1  10   35.76    1.87   0
   6  -1 -10   41.11    1.36   0
  -6  -1  10   35.43    1.90   0
   6   1 -10   32.61    1.36   0
   5   1 -10    1.68    1.25   0
  -5  -1  10    3.56    1.76   0
  -5   1  10    3.58    1.87   0
   5  -1 -10    3.27    1.29   0
   4  -1 -10  878.81    3.01   0
  -4  -1  10  890.97    2.72   0
  -4   1  10  868.54    2.74   0
   4   1 -10  867.45    2.95   0
   3  -1 -10    5.19    1.21   0
   3   1 -10    4.62    1.69   0
  -3   1  10    6.89    1.21   0
   2   1 -10   21.91    1.29   0
   2  -1 -10   22.42    1.30   0
   1  -1 -10    5.54    1.27   0
   1   1 -10    1.60    1.70   0
   0   1 -10  102.62    1.52   0
   0  -1 -10   94.76    1.99   0
  -1  -1 -10  158.68    2.06   0
  -1   1 -10  159.32    2.10   0
  -2  -1 -10  360.81    2.10   0
  -2   1 -10  360.59    2.12   0
  -2  -1 -10  368.56    2.12   0
  -3   1 -10   86.32    2.08   0
  -3  -1 -10   79.75    2.04   0
  -4   1 -10   97.39    2.25   0
  -4  -1 -10   94.98    1.70   0
  -5  -1 -10   -0.24    2.09   0
  -5   1 -10    1.57    2.20   0
  -6   1 -10   -0.32    1.67   0
  -6  -1 -10    1.62    2.16   0
  -7  -1 -10    4.64    1.72   0
  -7   1 -10    1.97    2.25   0
  -8   1 -10   14.62    2.03   0
  -8  -1 -10   15.85    1.88   0
  12  -2 -10   84.27    2.32   0
  12   2 -10   82.54    2.19   0
 -12   2  10   82.95    2.90   0
 -12  -2  10   78.92    2.19   0
  11  -2 -10   29.36    1.98   0
  11   2 -10   30.94    2.37   0
 -11   2  10   27.89    2.02   0
 -11  -2  10   30.55    2.42   0
 -10  -2  10   64.88    2.40   0
  10  -2 -10   67.59    1.88   0
  10   2 -10   62.36    2.19   0
 -10   2  10   61.98    2.46   0
  -9  -2  10  289.28    2.63   0
   9  -2 -10  270.17    2.75   0
   9   2 -10  270.99    2.22   0
  -9   2  10  261.70    2.74   0
  -8  -2  10  103.82    2.18   0
   8  -2 -10   98.83    1.72   0
   8   2 -10  102.37    2.03   0
  -8   2  10  106.56    1.75   0
   7  -2 -10    3.71    1.88   0
  -7  -2  10    2.97    1.64   0
   7   2 -10    2.91    1.71   0
  -7   2  10    4.52    1.40   0
  -6  -2  10  589.66    2.70   0
  -6   2  10  591.61    2.52   0
   6  -2 -10  560.06    2.86   0
   6   2 -10  568.31    2.37   0
   5   2 -10    3.26    1.26   0
  -5   2  10    3.04    1.33   0
   5  -2 -10    3.20    1.75   0
  -5  -2  10    2.13    1.69   0
   4  -2 -10  267.34    1.82   0
  -4   2  10  266.27    2.20   0
   4   2 -10  274.88    1.84   0
  -4  -2  10  277.92    1.86   0
  -3   2  10  428.97    2.44   0
   3  -2 -10  423.20    2.40   0
   3   2 -10  434.85    2.10   0
   2   2 -10  800.60    2.95   0
   2  -2 -10  807.64    2.59   0
   1  -2 -10  251.97    2.14   0
   1   2 -10  255.42    1.82   0
   0  -2 -10 1329.56    3.59   0
   0   2 -10 1417.18    3.41   0
  -1  -2 -10  111.34    2.01   0
  -1   2 -10  112.57    1.66   0
  -1   2 -10  106.76    1.66   0
  -2   2 -10  672.28    2.72   0
  -2  -2 -10  648.44    2.57   0
  -2  -2 -10  643.24    2.53   0
  -3  -2 -10   12.29    1.36   0
  -3  -2 -10   15.42    1.37   0
  -3   2 -10   18.34    2.00   0
  -4  -2 -10  600.69    3.15   0
  -4   2 -10  640.28    3.42   0
  -5  -2 -10    8.00    1.54   0
  -5   2 -10   10.62    1.74   0
  -6  -2 -10  301.46    2.34   0
  -6   2 -10  291.10    3.03   0
  -7  -2 -10   15.17    1.73   0
  -7   2 -10   14.63    1.95   0
  -8  -2 -10   76.14    2.06   0
  -8   2 -10   75.27    2.96   0
 -11  -3  10    6.64    1.70   0
  11  -3 -10    0.01    1.93   0
  11   3 -10    2.75    1.63   0
 -11   3  10    6.86    1.87   0
 -10  -3  10  109.76    1.87   0
  10  -3 -10  104.50    2.06   0
  10   3 -10  104.54    2.34   0
 -10   3  10  120.22    2.39   0
   9  -3 -10    0.24    2.24   0
  -9  -3  10   -0.83    2.00   0
   9   3 -10   -1.48    1.90   0
  -9   3  10   -0.61    2.08   0
   8  -3 -10   42.00    1.63   0
   8   3 -10   42.25    1.52   0
  -8  -3  10   41.44    2.04   0
  -8   3  10   47.10    1.63   0
   7  -3 -10   16.30    1.81   0
   7   3 -10   13.60    1.85   0
  -7   3  10   15.08    1.43   0
  -7  -3  10   16.79    1.91   0
  -6   3  10  254.45    1.96   0
  -6  -3  10  263.13    2.32   0
   6  -3 -10  253.97    2.00   0
   6   3 -10  263.47    1.85   0
   5   3 -10   84.42    1.46   0
  -5   3  10   83.41    1.48   0
  -5  -3  10   79.44    1.93   0
   5  -3 -10   78.53    1.51   0
   4  -3 -10  230.41    1.74   0
   4   3 -10  232.43    1.74   0
  -4   3  10  244.73    2.09   0
   3  -3 -10   63.61    1.75   0
   3   3 -10   71.25    1.39   0
  -3   3  10   74.62    1.74   0
   2   3 -10    8.33    1.64   0
   2  -3 -10    9.93    1.29   0
  -2   3  10   11.02    1.30   0
   1  -3 -10    1.73    1.28   0
   1   3 -10    0.05    1.30   0
   0   3 -10   16.96    1.93   0
   0  -3 -10   18.29    1.71   0
  -1   3 -10  333.09    2.50   0
  -1   3 -10  337.02    2.14   0
  -1  -3 -10  329.49    2.01   0
  -2  -3 -10  229.12    1.84   0
  -2  -3 -10  237.57    1.84   0
  -2   3 -10  237.70    2.51   0
  -3  -3 -10  210.84    1.81   0
  -3   3 -10  218.42    2.53   0
  -3  -3 -10  226.54    2.20   0
  -4  -3 -10   20.61    1.90   0
  -4  -3 -10   24.35    1.45   0
  -4   3 -10   15.13    2.18   0
  -5  -3 -10    7.33    1.45   0
  -5   3 -10    7.39    1.64   0
  -6  -3 -10   30.86    1.60   0
  -6   3 -10   30.95    2.50   0
  -7  -3 -10   20.24    2.05   0
  -7   3 -10   17.85    2.48   0
  -8  -3 -10    0.08    1.62   0
  -8   3 -10    0.99    2.04   0
  11  -4 -10   -0.23    2.21   0
  11   4 -10   -0.97    1.50   0
 -11  -4  10   -0.14    1.55   0
 -11   4  10   -2.58    2.52   0
  10  -4 -10    9.09    2.13   0
  10   4 -10   12.00    1.83   0
 -10  -4  10    8.43    1.55   0
 -10   4  10   14.64    1.73   0
   9  -4 -10   99.69    2.37   0
   9   4 -10   96.23    1.69   0
  -9   4  10   96.05    1.97   0
  -9  -4  10   97.23    2.22   0
   8  -4 -10  347.97    2.90   0
   8   4 -10  362.20    2.51   0
  -8   4  10  372.93    2.97   0
  -8  -4  10  371.81    2.69   0
  -7  -4  10   49.49    1.88   0
   7  -4 -10   47.64    1.58   0
   7   4 -10   45.54    1.48   0
  -7   4  10   48.37    1.60   0
   6   4 -10  526.97    2.32   0
  -6   4  10  534.03    2.97   0
  -6  -4  10  520.78    2.73   0
   6  -4 -10  509.99    2.88   0
   5   4 -10   17.43    1.27   0
  -5   4  10   19.15    1.29   0
   5  -4 -10   18.80    1.65   0
  -5  -4  10   19.85    1.31   0
   4   4 -10  165.43    1.59   0
  -4   4  10  176.33    2.04   0
   4  -4 -10  163.64    1.63   0
   3  -4 -10  370.01    2.34   0
  -3   4  10  382.91    2.31   0
   3   4 -10  374.04    2.01   0
  -2   4  10  244.42    1.72   0
   2  -4 -10  231.73    2.09   0
   2   4 -10  242.28    1.78   0
   1   4 -10  137.89    1.58   0
   1  -4 -10  125.10    1.51   0
   0   4 -10 2051.87    4.15   0
   0   4 -10 2187.23    4.49   0
   0  -4 -10 2065.22    3.87   0
  -1  -4 -10    5.55    1.33   0
  -1   4 -10    2.75    1.39   0
  -2   4 -10  583.49    2.66   0
  -2  -4 -10  633.59    2.82   0
  -3  -4 -10    9.00    1.34   0
  -3   4 -10   11.02    1.50   0
  -3  -4 -10    8.09    1.78   0
  -4  -4 -10  180.44    1.79   0
  -4   4 -10  195.57    2.65   0
  -4  -4 -10  197.05    2.16   0
  -5  -4 -10    2.27    1.80   0
  -5   4 -10    0.53    1.67   0
  -5  -4 -10    1.93    1.90   0
  -6  -4 -10  180.10    2.38   0
  -6   4 -10  181.72    2.35   0
  -7  -4 -10    3.42    2.10   0
  -7   4 -10    8.35    2.51   0
  -8  -4 -10  140.61    2.67   0
  -8   4 -10  157.38    3.32   0
  11  -5 -10   10.78    2.54   0
  11   5 -10    5.66    1.84   0
 -11   5  10    4.72    1.88   0
 -11  -5  10    3.46    1.55   0
  10  -5 -10   32.84    2.25   0
  10   5 -10   38.53    1.83   0
 -10   5  10   38.27    2.43   0
 -10  -5  10   33.85    1.55   0
   9  -5 -10    2.16    1.67   0
   9   5 -10    1.03    1.43   0
  -9   5  10    4.23    2.18   0
  -9  -5  10    2.40    1.88   0
   8  -5 -10  115.04    2.29   0
  -8  -5  10  124.58    2.02   0
   8   5 -10  112.67    2.03   0
  -8   5  10  118.45    1.87   0
   7  -5 -10   13.47    2.06   0
  -7   5  10   23.01    2.04   0
   7   5 -10   13.57    1.81   0
  -7  -5  10   22.35    1.42   0
   6   5 -10  552.61    2.73   0
   6  -5 -10  544.31    2.63   0
  -6  -5  10  565.56    2.49   0
  -6   5  10  574.48    2.97   0
  -5   5  10    3.55    1.80   0
   5   5 -10   -0.36    1.71   0
   5  -5 -10    2.62    1.83   0
  -4   5  10  202.18    2.14   0
   4   5 -10  193.38    2.05   0
   4  -5 -10  176.66    1.68   0
   3  -5 -10    3.51    1.23   0
   3   5 -10    2.97    1.56   0
  -3   5  10    5.72    1.70   0
   2  -5 -10   57.34    1.34   0
   2   5 -10   58.81    1.85   0
  -2   5  10   58.15    1.32   0
   1   5 -10    1.41    1.32   0
   1  -5 -10    4.18    1.25   0
   0   5 -10  357.76    2.50   0
   0   5 -10  336.35    2.12   0
   0  -5 -10  342.36    2.26   0
  -1  -5 -10   28.89    1.29   0
  -1   5 -10   27.41    1.91   0
  -2  -5 -10   89.45    1.78   0
  -2   5 -10   83.61    2.21   0
  -3  -5 -10   34.96    1.74   0
  -3   5 -10   34.19    1.67   0
  -3  -5 -10   33.77    1.30   0
  -4  -5 -10  123.21    1.61   0
  -4   5 -10  129.42    2.49   0
  -4  -5 -10  130.11    1.61   0
  -5  -5 -10    3.88    1.36   0
  -5   5 -10    0.52    1.67   0
  -5  -5 -10    0.88    1.69   0
  -6  -5 -10   21.99    1.76   0
  -6  -5 -10   19.58    1.93   0
  -6   5 -10   20.20    1.77   0
  -7  -5 -10   11.74    1.59   0
  -7   5 -10    7.81    1.96   0
  -8  -5 -10    2.10    1.65   0
  -8   5 -10   -0.84    2.19   0
  11  -6 -10   -0.99    2.42   0
  11   6 -10   -1.23    1.93   0
 -11   6  10    3.37    2.46   0
 -11  -6  10   -0.52    1.90   0
  10  -6 -10   40.47    1.95   0
 -10  -6  10   44.16    2.03   0
  10   6 -10   44.97    2.01   0
 -10   6  10   43.60    1.87   0
   9  -6 -10   13.60    1.65   0
  -9  -6  10   17.04    1.44   0
   9   6 -10   15.75    1.37   0
  -9   6  10   12.82    1.73   0
  -8  -6  10  433.72    2.75   0
   8  -6 -10  421.17    2.71   0
   8   6 -10  428.26    2.77   0
  -8   6  10  440.52    3.09   0
   7  -6 -10   12.95    1.63   0
  -7   6  10   11.66    1.63   0
  -7  -6  10    8.66    1.81   0
   7   6 -10   10.06    1.73   0
   6   6 -10  566.29    2.64   0
   6  -6 -10  572.28    2.69   0
  -6   6  10  599.59    2.73   0
  -5   6  10   26.63    1.44   0
   5   6 -10   29.90    1.34   0
   5  -6 -10   28.50    1.91   0
  -4   6  10  226.92    1.81   0
   4   6 -10  229.52    2.05   0
   4  -6 -10  224.95    1.80   0
  -3   6  10   19.92    1.27   0
   3   6 -10   19.92    1.77   0
   3  -6 -10   18.16    1.28   0
   2  -6 -10  258.43    2.19   0
   2   6 -10  267.42    1.85   0
  -2   6  10  264.72    2.12   0
   1  -6 -10   23.14    1.71   0
   1   6 -10   19.44    1.37   0
   1   6 -10   24.26    1.75   0
   0   6 -10 1037.28    3.43   0
   0   6 -10 1012.49    3.43   0
   0  -6 -10  954.69    3.10   0
  -1   6 -10   30.36    2.11   0
  -1  -6 -10   34.96    1.59   0
  -2  -6 -10  255.64    1.77   0
  -2   6 -10  267.44    2.20   0
  -3  -6 -10    2.08    1.61   0
  -3  -6 -10    1.95    1.15   0
  -3   6 -10   -3.80    2.09   0
  -4  -6 -10   66.59    1.45   0
  -4   6 -10   65.19    1.76   0
  -4  -6 -10   63.18    1.42   0
  -5  -6 -10    1.73    1.62   0
  -5  -6 -10   -2.00    1.70   0
  -5   6 -10    4.41    1.69   0
  -6  -6 -10  158.27    2.22   0
  -6  -6 -10  154.38    1.85   0
  -6   6 -10  147.90    2.33   0
  -7  -6 -10    1.83    1.98   0
  -7  -6 -10    2.12    1.72   0
  -7   6 -10    0.91    1.96   0
  10  -7 -10   46.15    1.93   0
  10   7 -10   45.57    1.80   0
 -10   7  10   50.84    1.96   0
 -10  -7  10   52.47    1.67   0
   9  -7 -10   -2.52    2.20   0
  -9  -7  10   -1.34    1.38   0
   9   7 -10    1.88    1.62   0
  -9   7  10    1.20    1.72   0
   8  -7 -10  103.35    2.53   0
  -8   7  10  112.58    2.01   0
   8   7 -10  109.02    2.03   0
  -8  -7  10  108.20    1.66   0
   7  -7 -10   31.98    2.13   0
  -7   7  10   32.04    2.10   0
   7   7 -10   29.72    1.89   0
   6   7 -10  353.97    2.01   0
   6  -7 -10  352.31    2.66   0
  -6   7  10  358.25    2.36   0
  -5   7  10   38.01    1.99   0
   5   7 -10   33.64    1.69   0
   5  -7 -10   33.43    1.92   0
  -4   7  10  119.51    2.04   0
   4  -7 -10  112.04    1.60   0
   4   7 -10  121.34    1.93   0
   3   7 -10   12.06    1.31   0
  -3   7  10   13.14    1.74   0
   3  -7 -10    9.34    1.63   0
  -2   7  10  106.65    1.46   0
   2   7 -10  109.52    1.90   0
   2  -7 -10  102.48    1.47   0
   1  -7 -10   11.35    1.57   0
   1   7 -10   10.85    1.37   0
   1   7 -10    8.00    1.36   0
   0   7 -10  188.18    1.81   0
   0  -7 -10  176.05    1.93   0
   0   7 -10  187.01    1.87   0
  -1   7 -10   85.09    2.16   0
  -1  -7 -10   83.50    1.35   0
  -2   7 -10   24.09    1.56   0
  -2  -7 -10   19.17    1.55   0
  -3  -7 -10    4.72    1.18   0
  -3  -7 -10    3.52    1.51   0
  -3   7 -10   -1.75    1.65   0
  -4  -7 -10   91.89    1.45   0
  -4  -7 -10  100.89    1.86   0
  -4   7 -10  103.87    2.01   0
  -5  -7 -10    1.27    1.56   0
  -5   7 -10    2.31    1.66   0
  -5  -7 -10    0.27    1.60   0
  -6  -7 -10    4.45    1.77   0
  -6  -7 -10    4.68    1.68   0
  -6   7 -10    9.94    1.84   0
  -7  -7 -10   -2.96    1.84   0
  -7   7 -10   -1.63    1.97   0
  -7  -7 -10    2.05    1.78   0
  10  -8 -10   19.80    2.02   0
  10   8 -10   24.35    1.74   0
 -10   8  10   22.01    2.00   0
 -10  -8  10   21.55    1.45   0
   9  -8 -10   85.15    2.47   0
   9   8 -10   80.51    1.96   0
  -9   8  10   83.17    2.59   0
  -9  -8  10   84.89    1.96   0
   8  -8 -10  242.48    2.48   0
  -8   8  10  255.18    2.49   0
   8   8 -10  245.07    2.31   0
   7  -8 -10    0.49    2.28   0
  -7   8  10    0.38    2.26   0
   7   8 -10    1.73    1.65   0
   6   8 -10  229.72    1.87   0
   6  -8 -10  228.79    2.58   0
  -6   8  10  236.99    2.57   0
  -5   8  10   18.30    1.42   0
   5  -8 -10   20.83    1.92   0
   5   8 -10   14.57    1.64   0
  -4   8  10  235.71    2.33   0
   4  -8 -10  220.24    2.32   0
   4   8 -10  234.78    1.76   0
   3   8 -10  256.09    1.88   0
   3  -8 -10  241.74    2.17   0
  -3   8  10  260.06    1.88   0
  -2   8  10  259.32    2.18   0
   2   8 -10  249.63    1.93   0
   2   8 -10  268.44    1.97   0
   2  -8 -10  253.77    1.80   0
   1  -8 -10   91.40    1.72   0
   1   8 -10   89.51    2.06   0
   1   8 -10   97.16    2.05   0
   0   8 -10  438.52    2.72   0
   0  -8 -10  416.04    2.22   0
   0   8 -10  404.99    2.39   0
  -1  -8 -10    7.83    1.44   0
  -1   8 -10    7.51    1.98   0
  -2   8 -10  350.86    2.92   0
  -2  -8 -10  349.08    2.16   0
  -3  -8 -10   10.80    1.16   0
  -3   8 -10   11.91    2.30   0
  -3  -8 -10   10.26    1.58   0
  -4  -8 -10  107.04    1.79   0
  -4  -8 -10  112.24    1.48   0
  -4   8 -10  111.50    2.73   0
  -5  -8 -10   -0.51    1.08   0
  -5  -8 -10   -2.20    1.56   0
  -5   8 -10    2.35    2.28   0
  -6  -8 -10  125.36    1.90   0
  -6   8 -10  131.98    2.39   0
  -6  -8 -10  128.42    1.95   0
  -7  -8 -10    1.55    1.55   0
  -7  -8 -10    1.61    1.59   0
  -7   8 -10    1.13    2.65   0
  10   9 -10   49.38    1.63   0
   9  -9 -10   -0.87    1.95   0
   9   9 -10    3.68    1.56   0
  -9   9  10    1.62    2.41   0
   8  -9 -10    9.91    2.22   0
  -8   9  10   16.70    1.80   0
   8   9 -10   14.31    1.58   0
   7  -9 -10   17.07    1.76   0
  -7   9  10   26.09    2.36   0
   7   9 -10   21.97    1.50   0
   6   9 -10  172.40    1.88   0
   6  -9 -10  166.08    2.51   0
  -6   9  10  167.65    2.51   0
  -5   9  10   -0.19    1.40   0
   5   9 -10   -1.72    1.59   0
   5  -9 -10    0.69    1.42   0
  -4   9  10  102.91    1.99   0
   4  -9 -10   95.91    1.64   0
   4   9 -10   98.10    1.46   0
   3   9 -10    3.93    1.59   0
   3   9 -10    1.89    1.79   0
   3  -9 -10    5.81    1.29   0
  -3   9  10    3.73    1.25   0
  -2   9  10   44.18    1.76   0
   2   9 -10   46.48    1.93   0
   2   9 -10   43.16    1.41   0
   2  -9 -10   41.71    1.64   0
   1   9 -10   34.66    1.48   0
   1   9 -10   41.36    1.92   0
   1  -9 -10   34.10    1.65   0
   0  -9 -10   -1.50    1.39   0
   0   9 -10    0.06    1.97   0
   0   9 -10    0.42    1.46   0
  -1  -9 -10  228.51    1.87   0
  -1   9 -10  244.35    2.57   0
  -2  -9 -10   48.27    1.59   0
  -2   9 -10   56.21    2.24   0
  -3  -9 -10   12.70    1.47   0
  -3  -9 -10    9.36    1.45   0
  -3   9 -10    9.29    1.84   0
  -4  -9 -10   15.73    1.37   0
  -4   9 -10   12.04    1.84   0
  -4  -9 -10   12.74    1.46   0
  -5  -9 -10    6.05    1.33   0
  -5  -9 -10    4.65    1.35   0
  -5   9 -10    1.87    2.41   0
  -6  -9 -10   12.17    1.52   0
  -6  -9 -10   16.48    1.55   0
  -6   9 -10   14.75    2.64   0
   9 -10 -10   43.49    2.47   0
   9  10 -10   23.86    1.37   0
  -9  10  10   41.38    2.02   0
   8 -10 -10  101.60    2.69   0
  -8  10  10  115.16    2.17   0
   8  10 -10  111.75    1.73   0
   7 -10 -10    1.06    1.64   0
  -7  10  10    1.58    2.24   0
   7  10 -10    1.80    1.35   0
   6  10 -10  120.90    1.79   0
   6 -10 -10  116.16    2.45   0
  -6  10  10  129.01    2.42   0
  -5  10  10    5.27    1.36   0
   5  10 -10   -0.04    1.35   0
   5 -10 -10    5.06    1.39   0
   4  10 -10  203.87    1.78   0
  -4  10  10  200.72    2.22   0
   4 -10 -10  193.36    2.30   0
   4  10 -10  198.79    1.98   0
   3  10 -10   90.15    1.56   0
   3  10 -10   89.50    1.95   0
   3 -10 -10   82.35    2.05   0
  -3  10  10   86.49    1.54   0
  -2  10  10  209.91    2.16   0
   2  10 -10  219.86    2.33   0
   2 -10 -10  208.10    2.11   0
   2  10 -10  225.21    1.95   0
   1  10 -10   46.79    1.98   0
   1 -10 -10   44.07    1.24   0
   1  10 -10   52.47    1.90   0
   0  10 -10  119.44    2.15   0
   0  10 -10  116.61    2.33   0
   0 -10 -10  112.90    1.60   0
  -1 -10 -10   16.14    1.41   0
  -1  10 -10   17.18    2.05   0
  -2 -10 -10  239.55    1.93   0
  -2 -10 -10  255.52    1.93   0
  -2  10 -10  265.28    2.47   0
  -3 -10 -10    9.94    1.36   0
  -3 -10 -10    7.28    1.43   0
  -3  10 -10   10.63    1.80   0
  -4 -10 -10   99.94    1.52   0
  -4 -10 -10   99.14    1.55   0
  -4  10 -10  105.11    2.89   0
  -5 -10 -10    7.52    1.22   0
  -5 -10 -10    6.85    1.36   0
  -5  10 -10   -2.06    1.93   0
   8 -11 -10   15.71    1.74   0
   8  11 -10    5.48    1.15   0
  -8  11  10   13.65    2.22   0
   7 -11 -10   29.65    1.84   0
  -7  11  10   30.96    1.79   0
   7  11 -10   28.99    1.10   0
   6  11 -10   40.87    1.40   0
   6 -11 -10   40.03    2.11   0
  -6  11  10   43.51    1.71   0
  -5  11  10    5.49    2.01   0
   5  11 -10    4.93    1.38   0
   5 -11 -10    7.16    2.03   0
   5  11 -10    4.21    1.59   0
   4 -11 -10   87.92    1.67   0
   4  11 -10   97.58    1.91   0
  -4  11  10   90.40    2.11   0
   4  11 -10   90.35    1.83   0
   3  11 -10   53.29    1.71   0
  -3  11  10   50.69    1.91   0
   3  11 -10   52.28    1.87   0
   3 -11 -10   49.41    1.86   0
  -2  11  10   29.21    1.55   0
   2  11 -10   32.09    1.83   0
   2 -11 -10   33.30    1.27   0
   2  11 -10   32.43    1.76   0
   1  11 -10   10.93    1.44   0
   1  11 -10    8.70    1.49   0
   1 -11 -10    8.11    1.48   0
   0  11 -10    1.40    1.51   0
   0  11 -10   -1.07    1.47   0
   0 -11 -10   -0.99    1.41   0
  -1  11 -10   10.57    2.04   0
  -1 -11 -10    9.85    1.28   0
  -2 -11 -10   17.85    1.28   0
  -2  11 -10   22.54    1.72   0
  -2 -11 -10   18.11    1.22   0
  -3 -11 -10   22.02    1.34   0
  -3 -11 -10   21.07    1.48   0
  -3  11 -10   15.62    2.31   0
  -4 -11 -10    5.50    1.19   0
  -4 -11 -10    4.53    1.16   0
  -4  11 -10    1.60    1.88   0
  -5 -11 -10    3.30    1.20   0
  -5 -11 -10    2.94    1.24   0
  -5  11 -10    1.15    2.78   0
   7 -12 -10   -0.36    1.78   0
   7  12 -10   -0.02    1.01   0
  -7  12  10   -0.01    1.76   0
   6 -12 -10   67.88    1.82   0
   6  12 -10   12.28    1.09   0
   6  12 -10   45.19    1.13   0
  -6  12  10   71.13    2.14   0
  -5  12  10   -1.08    1.44   0
   5  12 -10    2.67    1.02   0
   5 -12 -10    0.20    1.83   0
   5  12 -10   -0.74    1.26   0
   4 -12 -10  120.34    2.18   0
   4  12 -10  123.35    1.55   0
  -4  12  10  121.00    1.73   0
   4  12 -10  119.16    1.77   0
   3  12 -10   28.09    1.78   0
  -3  12  10   28.22    1.60   0
   3 -12 -10   25.29    1.83   0
   3  12 -10   28.01    1.86   0
   2 -12 -10  166.67    1.98   0
   2  12 -10  180.33    2.14   0
  -2  12  10  178.12    2.09   0
   2  12 -10  182.23    2.14   0
   1  12 -10   19.03    1.78   0
   1 -12 -10   20.15    1.13   0
   1  12 -10   20.84    1.82   0
   0  12 -10   46.89    2.09   0
   0 -12 -10   44.75    1.48   0
   0  12 -10   46.42    2.01   0
  -1 -12 -10   -1.03    1.28   0
  -1  12 -10    0.96    1.96   0
  -2 -12 -10  152.11    1.68   0
  -2  12 -10  161.17    2.32   0
  -2 -12 -10  155.18    1.57   0
  -3 -12 -10    3.16    1.08   0
  -3  12 -10    5.06    2.50   0
  -3 -12 -10    1.24    1.14   0
  -4 -12 -10   89.60    1.41   0
  -4  12 -10   99.43    2.75   0
  -4 -12 -10   86.53    1.38   0
   6 -13 -10    2.66    1.54   0
   6  13 -10   -0.07    0.82   0
   6  13 -10   -0.10    0.98   0
  -6  13  10    5.21    1.89   0
   5 -13 -10    5.16    1.85   0
   5  13 -10    0.89    1.13   0
  -5  13  10    4.46    1.96   0
   5  13 -10    0.62    1.15   0
   4 -13 -10   36.74    2.01   0
   4  13 -10    7.39    1.24   0
   4  13 -10   35.54    1.43   0
  -4  13  10   33.91    1.94   0
   3  13 -10    8.38    1.70   0
   3 -13 -10    7.07    1.81   0
  -3  13  10    5.80    1.71   0
   3  13 -10    6.11    1.23   0
   2 -13 -10   11.36    1.69   0
   2  13 -10   13.56    1.82   0
   2  13 -10   13.79    1.68   0
  -2  13  10   10.82    1.11   0
   1  13 -10    4.94    1.43   0
   1 -13 -10    2.87    1.43   0
   1  13 -10    1.82    1.99   0
   0 -13 -10    3.17    1.24   0
   0  13 -10    6.64    1.48   0
   0  13 -10    4.92    1.50   0
  -1 -13 -10    4.76    1.32   0
  -1  13 -10    2.63    1.58   0
  -2 -13 -10   13.95    1.21   0
  -2 -13 -10   14.92    1.18   0
  -2  13 -10   15.40    2.22   0
  -3 -13 -10   11.93    1.10   0
  -3 -13 -10   11.42    1.06   0
  -3  13 -10   14.42    2.62   0
   5 -14 -10    2.93    1.85   0
   5  14 -10    0.54    1.15   0
   4 -14 -10   65.38    1.97   0
   4  14 -10   17.85    0.99   0
   4  14 -10    8.20    1.20   0
  -4  14  10   67.57    2.00   0
   3 -14 -10   12.98    1.81   0
  -3  14  10    4.85    1.29   0
   3  14 -10    1.81    1.29   0
   3  14 -10   11.28    1.55   0
   2 -14 -10   71.46    1.75   0
  -2  14  10   10.21    0.97   0
   2  14 -10   75.20    1.84   0
   2  14 -10   35.89    1.66   0
   1  14 -10    6.05    1.90   0
   1 -14 -10    3.32    1.48   0
   1  14 -10   10.48    1.90   0
   0 -14 -10  129.26    1.69   0
   0  14 -10  137.68    2.37   0
   0  14 -10  145.49    2.58   0
  -1 -14 -10    3.91    1.16   0
  -1  14 -10    5.80    2.26   0
  11   0 -11   26.32    2.36   0
 -11   0  11   30.65    2.40   0
 -10   0  11    2.80    2.22   0
  10   0 -11    1.72    1.72   0
  -9   0  11  179.34    2.81   0
   9   0 -11  193.38    2.73   0
  -8   0  11    0.70    1.49   0
   8   0 -11    0.43    2.00   0
  -7   0  11  106.69    1.73   0
   7   0 -11  101.65    2.05   0
   6   0 -11    1.88    1.80   0
  -6   0  11   -1.31    1.80   0
   5   0 -11   41.15    1.91   0
  -5   0  11   42.07    1.85   0
   4   0 -11    1.25    1.28   0
  -4   0  11    1.52    1.27   0
   3   0 -11  494.94    2.32   0
   2   0 -11   -3.93    1.85   0
   1   0 -11  621.51    2.89   0
   0   0 -11    0.29    1.28   0
  -1   0 -11   46.56    1.99   0
  -2   0 -11   -0.93    1.40   0
  -2   0 -11    2.48    1.79   0
  -3   0 -11  970.84    3.74   0
  -4   0 -11    6.07    2.29   0
  -5   0 -11  649.53    3.78   0
  -6   0 -11    4.09    2.26   0
  -7   0 -11    8.56    1.80   0
 -11  -1  11  138.04    2.80   0
  11  -1 -11  132.90    2.34   0
  11   1 -11  140.06    2.27   0
 -11   1  11  138.79    2.78   0
 -10  -1  11    1.97    2.30   0
  10  -1 -11    0.98    2.36   0
  10   1 -11    0.56    2.27   0
 -10   1  11    0.23    1.69   0
  -9   1  11   51.65    2.32   0
  -9  -1  11   49.73    1.84   0
   9  -1 -11   51.11    1.75   0
   9   1 -11   49.92    2.14   0
  -8   1  11   28.03    1.56   0
  -8  -1  11   26.10    2.08   0
   8  -1 -11   20.53    2.05   0
   8   1 -11   26.66    1.51   0
  -7   1  11   19.25    1.43   0
   7  -1 -11   22.31    1.43   0
   7   1 -11   21.30    1.43   0
  -7  -1  11   22.84    1.85   0
  -6  -1  11   36.40    1.43   0
  -6   1  11   33.29    1.89   0
   6  -1 -11   35.11    1.48   0
   6   1 -11   35.73    1.88   0
   5  -1 -11  155.60    1.78   0
   5   1 -11  155.14    1.74   0
  -5   1  11  163.35    1.75   0
  -5  -1  11  166.87    1.77   0
  -4   1  11   11.98    1.88   0
   4  -1 -11    9.14    1.87   0
  -4  -1  11    7.41    1.79   0
   4   1 -11   11.16    1.25   0
  -3   1  11    0.53    1.31   0
   3  -1 -11    1.22    1.83   0
   3   1 -11    6.13    1.81   0
   2   1 -11    7.18    1.36   0
   2  -1 -11    7.62    1.31   0
   1  -1 -11   10.16    1.27   0
   1   1 -11   10.78    1.37   0
   0   1 -11   96.19    2.06   0
   0  -1 -11   95.78    2.01   0
  -1  -1 -11  120.75    1.63   0
  -1   1 -11  115.45    1.64   0
  -1   1 -11  119.75    1.63   0
  -2   1 -11    7.41    1.37   0
  -2  -1 -11    1.64    1.32   0
  -2   1 -11    4.91    1.52   0
  -2  -1 -11    2.77    1.39   0
  -3  -1 -11   16.42    1.48   0
  -3  -1 -11   15.44    1.96   0
  -3   1 -11   18.13    2.03   0
  -4  -1 -11    4.79    1.60   0
  -4   1 -11    3.95    2.15   0
  -5  -1 -11  157.86    2.15   0
  -5   1 -11  157.49    2.30   0
  -6  -1 -11    9.40    1.70   0
  -6   1 -11   12.59    2.26   0
  -7   1 -11    1.48    1.80   0
  -7  -1 -11    2.16    2.44   0
 -11  -2  11   69.13    2.10   0
  11  -2 -11   67.70    2.77   0
  11   2 -11   65.54    2.62   0
 -11   2  11   72.27    2.86   0
 -10  -2  11    8.29    1.70   0
  10  -2 -11   12.07    2.23   0
  10   2 -11    8.65    1.63   0
 -10   2  11    7.38    1.84   0
   9  -2 -11   89.48    1.94   0
   9   2 -11   92.77    1.95   0
  -9  -2  11   88.09    2.54   0
  -9   2  11   93.43    2.51   0
  -8   2  11  144.54    1.89   0
   8  -2 -11  130.50    2.31   0
   8   2 -11  140.49    1.87   0
  -8  -2  11  143.76    1.90   0
  -7  -2  11  117.55    2.13   0
  -7   2  11  125.81    1.76   0
   7  -2 -11  111.89    1.76   0
   7   2 -11  112.82    1.73   0
   6   2 -11   14.88    1.85   0
  -6   2  11   17.80    1.45   0
  -6  -2  11   12.30    1.34   0
   6  -2 -11   15.22    1.41   0
   5   2 -11   83.91    1.54   0
  -5  -2  11   83.90    1.56   0
  -5   2  11   89.43    1.63   0
   5  -2 -11   81.31    1.51   0
   4  -2 -11    8.36    1.27   0
   4   2 -11    8.52    1.64   0
  -4   2  11    7.34    1.67   0
  -3   2  11  713.24    2.61   0
   3  -2 -11  674.03    2.57   0
   3   2 -11  692.12    2.58   0
   2   2 -11  442.50    2.25   0
   2  -2 -11  434.04    2.17   0
   1   2 -11  383.84    2.19   0
   1  -2 -11  382.24    2.12   0
   0   2 -11    4.40    1.37   0
   0  -2 -11    2.89    1.77   0
  -1   2 -11  188.84    1.86   0
  -1   2 -11  198.18    1.96   0
  -1  -2 -11  191.89    1.78   0
  -2  -2 -11    6.82    1.92   0
  -2   2 -11    6.71    2.01   0
  -2  -2 -11    4.69    1.87   0
  -2   2 -11    7.91    1.53   0
  -3  -2 -11  850.97    3.19   0
  -3  -2 -11  845.43    3.13   0
  -3   2 -11  893.23    3.69   0
  -4  -2 -11   -6.11    2.09   0
  -4  -2 -11    6.09    2.11   0
  -4   2 -11   -0.96    1.70   0
  -5  -2 -11  390.87    2.94   0
  -5   2 -11  376.23    2.70   0
  -6  -2 -11    1.08    2.06   0
  -6   2 -11    0.56    2.37   0
  -7  -2 -11   26.33    2.38   0
  -7   2 -11   22.56    2.75   0
  11  -3 -11   63.39    2.66   0
  11   3 -11   66.36    2.56   0
 -11  -3  11   77.68    2.62   0
 -11   3  11   70.80    2.93   0
  10  -3 -11    0.86    1.74   0
  10   3 -11    0.11    2.16   0
 -10  -3  11    0.57    2.20   0
 -10   3  11   -0.92    2.36   0
   9  -3 -11  120.74    2.10   0
   9   3 -11  121.20    2.24   0
  -9  -3  11  125.21    1.95   0
  -9   3  11  125.40    2.54   0
   8  -3 -11   82.96    2.20   0
   8   3 -11   74.87    2.14   0
  -8  -3  11   79.78    1.72   0
  -8   3  11   84.08    1.84   0
  -7   3  11  143.59    1.87   0
  -7  -3  11  136.17    1.83   0
   7  -3 -11  131.76    1.83   0
   7   3 -11  143.62    2.13   0
   6   3 -11  170.40    1.75   0
  -6  -3  11  174.73    2.18   0
  -6   3  11  190.21    1.93   0
   6  -3 -11  163.58    2.35   0
   5   3 -11  108.89    1.93   0
  -5  -3  11  107.21    1.55   0
  -5   3  11  107.84    1.62   0
   5  -3 -11  100.71    1.68   0
   4  -3 -11   68.18    1.48   0
  -4   3  11   72.64    1.46   0
   4   3 -11   70.27    1.82   0
   3  -3 -11   98.79    1.57   0
  -3   3  11  100.48    1.57   0
   3   3 -11   98.47    1.57   0
   2   3 -11   -2.54    1.29   0
   2  -3 -11   -2.13    1.32   0
   1   3 -11  325.88    2.07   0
   1  -3 -11  320.51    2.02   0
   0  -3 -11   81.44    1.83   0
   0   3 -11   90.73    1.58   0
  -1   3 -11   -1.84    1.86   0
  -1   3 -11    7.64    1.93   0
  -1  -3 -11    3.03    1.31   0
  -2  -3 -11   24.99    1.92   0
  -2  -3 -11   21.37    1.40   0
  -2   3 -11   24.93    2.10   0
  -3  -3 -11   16.07    2.04   0
  -3   3 -11   16.66    2.17   0
  -3  -3 -11   20.81    1.93   0
  -4  -3 -11   -0.80    1.49   0
  -4   3 -11    4.46    1.57   0
  -4  -3 -11    4.62    1.97   0
  -5  -3 -11  112.30    2.33   0
  -5   3 -11  114.69    2.68   0
  -5  -3 -11  108.47    2.20   0
  -6  -3 -11   26.65    2.08   0
  -6   3 -11   24.62    1.93   0
  -7  -3 -11    1.62    2.25   0
  -7   3 -11   -1.14    2.04   0
  11  -4 -11   57.49    2.22   0
  11   4 -11   51.31    2.23   0
 -11  -4  11   53.48    2.31   0
 -11   4  11   55.43    2.24   0
  10  -4 -11    3.57    1.78   0
  10   4 -11    4.68    2.13   0
 -10   4  11    6.46    2.24   0
 -10  -4  11    3.29    2.19   0
   9  -4 -11   70.76    1.95   0
   9   4 -11   75.84    2.17   0
  -9   4  11   69.40    1.88   0
  -9  -4  11   77.71    1.77   0
  -8  -4  11   37.03    1.53   0
   8  -4 -11   36.52    1.69   0
   8   4 -11   38.79    1.51   0
  -8   4  11   36.20    1.65   0
  -7   4  11  503.20    2.75   0
   7  -4 -11  437.24    3.00   0
   7   4 -11  506.24    2.84   0
  -7  -4  11  517.54    2.63   0
   6   4 -11    7.02    1.48   0
  -6   4  11   10.55    1.96   0
  -6  -4  11    8.17    1.52   0
   6  -4 -11    4.95    1.54   0
   5   4 -11  545.48    2.83   0
  -5   4  11  568.07    2.69   0
   5  -4 -11  548.29    3.01   0
   4  -4 -11   47.79    1.84   0
  -4   4  11   47.90    1.86   0
   4   4 -11   52.34    1.41   0
   3  -4 -11  447.52    2.23   0
  -3   4  11  461.81    2.26   0
   3   4 -11  453.87    2.58   0
   2   4 -11  332.95    2.08   0
   2  -4 -11  313.51    2.00   0
   1  -4 -11  298.54    1.97   0
   1   4 -11  321.66    2.08   0
   0   4 -11   -1.03    1.78   0
   0   4 -11   -0.01    1.34   0
   0  -4 -11    3.02    1.82   0
  -1   4 -11  628.15    2.85   0
  -1  -4 -11  594.41    2.55   0
  -1   4 -11  628.57    2.78   0
  -2  -4 -11   24.99    1.76   0
  -2   4 -11   21.28    1.58   0
  -2  -4 -11   28.25    1.80   0
  -3  -4 -11  357.05    2.25   0
  -3  -4 -11  349.53    2.26   0
  -3   4 -11  350.93    2.96   0
  -4  -4 -11   18.56    1.48   0
  -4   4 -11   25.05    1.73   0
  -4  -4 -11   15.87    1.92   0
  -5  -4 -11   56.16    2.25   0
  -5   4 -11   60.61    2.53   0
  -5  -4 -11   59.54    2.07   0
  -6  -4 -11   -1.75    2.05   0
  -6  -4 -11    2.42    1.88   0
  -6   4 -11   -2.33    2.37   0
  -7  -4 -11  121.31    2.10   0
  -7   4 -11  127.54    3.05   0
  11  -5 -11   17.37    1.96   0
  11   5 -11   19.07    2.20   0
 -11   5  11   31.55    2.67   0
 -11  -5  11   20.24    2.12   0
 -10  -5  11    0.47    2.09   0
  10  -5 -11   -1.86    1.70   0
  10   5 -11    1.04    2.00   0
 -10   5  11    3.60    1.78   0
   9  -5 -11   36.55    1.82   0
  -9  -5  11   40.78    1.68   0
   9   5 -11   41.69    1.98   0
  -9   5  11   41.42    1.85   0
   8  -5 -11   28.96    1.72   0
   8   5 -11   34.43    1.53   0
  -8   5  11   33.96    2.14   0
  -8  -5  11   30.98    1.50   0
  -7   5  11  244.65    2.63   0
   7  -5 -11  236.60    2.24   0
  -7  -5  11  255.30    2.44   0
   7   5 -11  247.54    2.38   0
   6   5 -11   16.66    1.96   0
  -6   5  11   18.94    2.05   0
   6  -5 -11   18.75    2.05   0
   5   5 -11  429.54    2.29   0
  -5   5  11  461.02    2.87   0
   5  -5 -11  412.73    2.38   0
  -4   5  11   83.18    2.04   0
   4   5 -11   89.20    1.57   0
   4  -5 -11   88.91    2.01   0
   3   5 -11  423.02    2.61   0
   3  -5 -11  429.16    2.22   0
  -3   5  11  458.04    2.26   0
   2  -5 -11    3.74    1.29   0
   2   5 -11    4.08    1.30   0
   1   5 -11  469.30    2.40   0
   1  -5 -11  428.79    2.60   0
   0   5 -11   -0.81    2.01   0
   0   5 -11   -0.23    1.47   0
   0  -5 -11    3.47    1.28   0
  -1  -5 -11   11.32    1.78   0
  -1   5 -11   12.16    1.60   0
  -1   5 -11   10.78    1.61   0
  -2  -5 -11   63.20    1.52   0
  -2  -5 -11   66.84    1.50   0
  -2   5 -11   74.60    2.18   0
  -3  -5 -11  146.04    1.72   0
  -3   5 -11  151.98    2.02   0
  -3  -5 -11  146.89    2.08   0
  -4  -5 -11   -1.25    1.77   0
  -4  -5 -11   -0.75    1.40   0
  -4   5 -11    2.43    1.57   0
  -5  -5 -11   14.22    1.99   0
  -5   5 -11   22.54    2.38   0
  -5  -5 -11   14.58    1.96   0
  -6  -5 -11    5.78    1.52   0
  -6   5 -11    8.03    2.52   0
  -6  -5 -11    4.86    1.82   0
  -7  -5 -11    3.13    1.97   0
  -7  -5 -11    3.92    2.13   0
  -7   5 -11    3.88    3.04   0
  10  -6 -11    0.01    1.77   0
  10   6 -11    2.06    1.96   0
 -10   6  11    6.04    1.77   0
 -10  -6  11    2.80    1.86   0
   9  -6 -11   88.67    2.58   0
  -9  -6  11   94.05    2.28   0
   9   6 -11   88.66    1.73   0
  -9   6  11   89.86    1.97   0
   8  -6 -11    2.73    2.24   0
   8   6 -11    1.34    1.84   0
  -8   6  11    2.62    1.69   0
  -8  -6  11    4.29    2.06   0
   7  -6 -11  515.35    3.31   0
   7   6 -11  547.19    2.62   0
  -7   6  11  552.99    2.92   0
   6   6 -11    6.72    1.36   0
  -6   6  11    6.62    1.56   0
   6  -6 -11    6.52    2.16   0
   5   6 -11 1091.18    3.66   0
  -5   6  11 1100.89    3.51   0
   5  -6 -11 1029.64    3.42   0
   4   6 -11    4.16    1.96   0
   4  -6 -11    0.89    1.78   0
  -4   6  11    5.07    1.38   0
   3   6 -11  196.09    1.83   0
  -3   6  11  201.16    2.25   0
   3  -6 -11  190.28    1.81   0
   2  -6 -11   18.04    1.83   0
   2   6 -11   17.75    1.88   0
  -2   6  11   20.00    1.33   0
   1   6 -11  445.52    2.78   0
   1  -6 -11  453.52    2.26   0
   1   6 -11  501.04    2.77   0
   0   6 -11    0.84    1.40   0
   0   6 -11   -1.17    1.44   0
   0  -6 -11    2.35    1.77   0
  -1   6 -11  920.09    3.81   0
  -1  -6 -11  893.55    2.94   0
  -2  -6 -11   -1.00    1.28   0
  -2   6 -11    4.02    1.60   0
  -3  -6 -11  221.12    1.92   0
  -3  -6 -11  201.10    1.89   0
  -3   6 -11  217.70    2.24   0
  -4  -6 -11    2.72    1.34   0
  -4   6 -11    3.01    2.36   0
  -4  -6 -11    2.17    1.82   0
  -5  -6 -11   12.06    1.38   0
  -5  -6 -11    8.11    1.41   0
  -5   6 -11   10.61    2.37   0
  -6  -6 -11    0.95    1.79   0
  -6  -6 -11    5.05    2.01   0
  -6   6 -11   -0.50    2.61   0
  10  -7 -11    0.68    2.64   0
  10   7 -11    3.51    1.81   0
 -10   7  11    4.39    2.66   0
 -10  -7  11   -3.16    1.86   0
   9  -7 -11   36.34    1.97   0
   9   7 -11   35.35    1.98   0
  -9   7  11   34.73    2.60   0
  -9  -7  11   38.57    1.62   0
   8  -7 -11   -0.14    1.78   0
   8   7 -11    2.59    1.68   0
  -8   7  11   -1.66    1.70   0
   7  -7 -11  124.23    2.11   0
   7   7 -11  124.10    1.75   0
  -7   7  11  131.30    2.59   0
   6   7 -11   52.77    1.51   0
  -6   7  11   59.54    1.69   0
   6  -7 -11   50.81    1.77   0
   5   7 -11  140.53    1.70   0
  -5   7  11  130.96    2.44   0
   5  -7 -11  132.94    1.90   0
   4   7 -11    7.76    1.36   0
   4  -7 -11   10.42    1.41   0
  -4   7  11   11.81    2.03   0
   3   7 -11  324.01    2.56   0
  -3   7  11  341.66    2.27   0
   3  -7 -11  305.46    2.55   0
   2  -7 -11   13.76    1.36   0
   2   7 -11   13.46    1.51   0
  -2   7  11   16.43    1.81   0
   1  -7 -11  124.23    1.99   0
   1   7 -11  128.88    1.77   0
   1   7 -11  130.79    2.37   0
   0  -7 -11    4.89    1.61   0
   0   7 -11    6.75    1.55   0
   0   7 -11    0.80    2.06   0
  -1   7 -11    3.43    1.55   0
  -1  -7 -11    4.74    1.26   0
  -2   7 -11    3.74    2.26   0
  -2  -7 -11   -0.95    1.70   0
  -3  -7 -11  191.38    2.12   0
  -3  -7 -11  187.07    1.85   0
  -3   7 -11  197.38    2.77   0
  -4  -7 -11    0.89    1.64   0
  -4  -7 -11   -2.79    1.79   0
  -4   7 -11   -1.56    2.32   0
  -5  -7 -11    3.46    1.84   0
  -5  -7 -11    5.94    1.32   0
  -5   7 -11    7.55    2.45   0
  -6  -7 -11    2.07    1.67   0
  -6   7 -11    2.05    2.67   0
  -6  -7 -11    0.41    1.38   0
   9  -8 -11   53.87    2.11   0
   9   8 -11   51.63    1.98   0
  -9   8  11   59.90    2.75   0
   8  -8 -11   15.32    2.55   0
   8   8 -11   15.32    1.37   0
  -8   8  11   18.69    2.29   0
   7  -8 -11  100.17    2.00   0
   7   8 -11   93.60    1.59   0
  -7   8  11   98.44    2.59   0
   6   8 -11    6.41    1.33   0
  -6   8  11    3.55    2.15   0
   6  -8 -11    6.60    1.64   0
   5   8 -11  452.16    2.42   0
  -5   8  11  467.20    2.65   0
   5  -8 -11  445.08    2.59   0
   4  -8 -11   47.91    1.61   0
   4   8 -11   50.78    1.52   0
  -4   8  11   50.57    1.94   0
   3   8 -11  387.08    2.62   0
  -3   8  11  380.44    2.31   0
   3  -8 -11  362.36    2.26   0
  -2   8  11   97.85    1.55   0
   2   8 -11  102.24    2.06   0
   2   8 -11   96.37    1.69   0
   2  -8 -11   89.12    1.85   0
   1  -8 -11  244.64    2.25   0
   1   8 -11  259.30    2.17   0
   1   8 -11  248.17    2.62   0
   0  -8 -11    1.78    1.63   0
   0   8 -11    0.29    1.53   0
   0   8 -11   -3.60    2.01   0
  -1  -8 -11  442.70    2.26   0
  -1   8 -11  440.35    2.83   0
  -2   8 -11   -3.99    1.75   0
  -2  -8 -11   -0.36    1.20   0
  -3  -8 -11  241.01    2.32   0
  -3   8 -11  237.05    2.56   0
  -3  -8 -11  229.34    1.90   0
  -4  -8 -11    1.90    1.65   0
  -4  -8 -11    1.61    1.62   0
  -4   8 -11    0.93    1.80   0
  -5  -8 -11   55.72    1.44   0
  -5  -8 -11   55.79    1.76   0
  -5   8 -11   54.44    2.11   0
  -6  -8 -11   -2.35    1.61   0
  -6  -8 -11    3.10    1.64   0
  -6   8 -11    2.14    2.92   0
   9  -9 -11   75.14    2.85   0
   9   9 -11   71.77    1.87   0
  -9   9  11   86.15    2.93   0
   8  -9 -11   16.62    1.83   0
   8   9 -11   13.54    1.62   0
  -8   9  11   13.09    2.31   0
   7  -9 -11   63.59    2.47   0
   7   9 -11   57.75    1.79   0
  -7   9  11   59.67    2.45   0
   6   9 -11   66.37    1.47   0
  -6   9  11   61.90    2.32   0
   6  -9 -11   73.05    1.80   0
   5   9 -11   32.02    1.37   0
  -5   9  11   27.10    1.59   0
   5  -9 -11   25.56    1.50   0
   4  -9 -11   -2.44    1.92   0
   4   9 -11    2.89    1.37   0
  -4   9  11   -0.83    1.37   0
   3   9 -11  218.74    2.00   0
  -3   9  11  211.32    1.95   0
   3   9 -11  209.75    2.50   0
   3  -9 -11  207.12    2.31   0
  -2   9  11    1.54    1.25   0
   2   9 -11    1.54    1.83   0
   2   9 -11    2.72    1.77   0
   2  -9 -11    0.24    1.77   0
   1   9 -11   28.93    1.54   0
   1   9 -11   33.11    1.89   0
   1  -9 -11   33.06    1.83   0
   0  -9 -11   59.98    1.78   0
   0   9 -11   54.79    1.69   0
   0   9 -11   62.25    1.70   0
  -1  -9 -11    6.73    1.45   0
  -1   9 -11   10.90    1.62   0
  -2  -9 -11   -1.53    1.50   0
  -2  -9 -11    1.62    1.53   0
  -2   9 -11    1.20    1.84   0
  -3  -9 -11   23.26    1.24   0
  -3  -9 -11   21.83    1.59   0
  -3   9 -11   25.93    2.52   0
  -4  -9 -11    1.95    1.60   0
  -4   9 -11   -1.55    2.53   0
  -4  -9 -11    0.82    1.15   0
  -5  -9 -11    5.73    1.60   0
  -5   9 -11    2.83    2.14   0
  -5  -9 -11    2.29    1.70   0
   8 -10 -11    9.76    1.86   0
   8  10 -11    5.96    1.59   0
  -8  10  11    5.31    1.87   0
   7 -10 -11   32.07    2.37   0
   7  10 -11   27.54    1.69   0
  -7  10  11   30.38    2.41   0
   6  10 -11   -1.08    1.68   0
  -6  10  11    2.11    2.12   0
   6 -10 -11    3.16    1.54   0
  -5  10  11  103.95    1.79   0
   5 -10 -11  105.87    2.31   0
   5  10 -11   92.18    1.53   0
   4  10 -11   12.38    1.92   0
   4 -10 -11   14.61    1.51   0
   4  10 -11   10.87    1.35   0
  -4  10  11   13.44    1.88   0
   3  10 -11  241.88    2.37   0
   3  10 -11  254.45    2.61   0
  -3  10  11  243.25    2.06   0
   3 -10 -11  227.07    2.05   0
   2  10 -11   36.76    1.97   0
  -2  10  11   37.77    1.71   0
   2  10 -11   31.12    1.60   0
   2 -10 -11   31.24    1.86   0
   1  10 -11   64.69    1.64   0
   1  10 -11   62.75    1.69   0
   1 -10 -11   53.25    1.79   0
   0  10 -11    3.72    1.90   0
   0  10 -11   -0.95    1.46   0
   0 -10 -11    0.46    1.56   0
  -1 -10 -11   48.02    1.53   0
  -1  10 -11   49.90    1.85   0
  -2 -10 -11    4.55    1.07   0
  -2 -10 -11    2.07    1.40   0
  -2  10 -11    3.27    2.46   0
  -3 -10 -11  105.20    1.71   0
  -3 -10 -11  106.39    1.67   0
  -3  10 -11  107.66    2.66   0
  -4 -10 -11   -0.15    1.41   0
  -4 -10 -11    3.59    1.41   0
  -4  10 -11    0.58    1.94   0
   7 -11 -11   14.27    2.26   0
   7  11 -11   14.77    1.60   0
  -7  11  11   15.50    2.27   0
   6  11 -11   22.47    1.55   0
  -6  11  11   17.98    1.71   0
   6 -11 -11   18.71    1.71   0
   5  11 -11   28.16    1.73   0
   5  11 -11   26.77    1.78   0
   5 -11 -11   31.03    2.01   0
  -5  11  11   28.53    2.17   0
   4  11 -11    2.18    1.85   0
   4 -11 -11    3.77    1.89   0
   4  11 -11   -1.69    1.75   0
  -4  11  11    2.02    1.94   0
   3  11 -11   76.15    2.01   0
   3  11 -11   75.87    1.62   0
   3 -11 -11   74.24    1.59   0
  -3  11  11   80.45    1.89   0
   2  11 -11   17.03    1.51   0
  -2  11  11   14.56    1.72   0
   2  11 -11   15.99    1.47   0
   2 -11 -11   15.22    1.76   0
   1  11 -11   -1.97    1.45   0
   1  11 -11    3.72    2.05   0
   1 -11 -11    0.65    1.55   0
   0  11 -11    6.17    2.25   0
   0  11 -11   11.43    2.07   0
   0 -11 -11   11.83    1.42   0
  -1  11 -11   31.53    1.85   0
  -1 -11 -11   34.40    1.53   0
  -2 -11 -11   -0.37    1.48   0
  -2  11 -11    2.91    2.33   0
  -2 -11 -11    0.04    1.32   0
  -3 -11 -11    1.00    1.41   0
  -3 -11 -11   -0.31    1.31   0
  -3  11 -11    0.56    1.81   0
  -4 -11 -11    7.46    1.43   0
  -4 -11 -11    6.78    1.47   0
  -4  11 -11    9.77    2.78   0
   6  12 -11   -0.96    1.51   0
  -6  12  11   -0.10    1.63   0
   6 -12 -11   -2.77    2.05   0
   6  12 -11    1.60    1.23   0
   5 -12 -11   37.76    1.66   0
   5  12 -11   44.15    1.61   0
   5  12 -11   23.43    1.45   0
  -5  12  11   44.54    2.01   0
   4 -12 -11    3.27    1.44   0
   4  12 -11    1.18    1.83   0
   4  12 -11    3.58    1.28   0
  -4  12  11    2.85    1.40   0
   3  12 -11   99.78    1.67   0
   3 -12 -11   91.31    2.00   0
   3  12 -11   96.53    1.70   0
  -3  12  11   93.38    2.08   0
   2 -12 -11    4.51    1.76   0
  -2  12  11    5.25    1.25   0
   2  12 -11    3.59    2.02   0
   2  12 -11    2.99    1.99   0
   1  12 -11   69.90    2.25   0
   1 -12 -11   63.94    1.69   0
   1  12 -11   72.78    1.80   0
   0  12 -11    4.07    1.50   0
   0  12 -11   -2.04    2.14   0
   0 -12 -11    5.76    1.09   0
  -1  12 -11   59.40    1.94   0
  -1  12 -11   55.17    1.92   0
  -1 -12 -11   52.24    1.58   0
  -2 -12 -11    1.69    1.30   0
  -2  12 -11    0.20    2.54   0
  -2 -12 -11    3.97    1.34   0
  -3 -12 -11   97.96    1.67   0
  -3  12 -11   99.29    2.76   0
  -3 -12 -11   95.06    1.61   0
   5 -13 -11    4.63    2.07   0
   5  13 -11    0.82    1.07   0
   5  13 -11   -1.64    1.36   0
  -5  13  11    2.76    1.90   0
  -4  13  11   -0.43    1.93   0
   4 -13 -11    0.56    2.01   0
   4  13 -11   -1.33    1.08   0
   4  13 -11    4.01    1.67   0
   3  13 -11    3.40    1.78   0
  -3  13  11    5.08    1.60   0
   3 -13 -11    2.16    1.86   0
   3  13 -11    2.26    1.62   0
   2 -13 -11    1.80    1.59   0
   2  13 -11    1.04    1.45   0
   2  13 -11    1.75    1.96   0
   1  13 -11    0.57    1.56   0
   1 -13 -11    1.47    1.50   0
   1  13 -11    2.06    1.91   0
   0  13 -11    2.17    2.16   0
   0 -13 -11    1.31    1.39   0
   0  13 -11    1.20    1.58   0
  -1  13 -11    3.40    2.38   0
  -1 -13 -11   10.14    1.31   0
  -1  13 -11   11.96    1.81   0
 -11   0  12   -0.62    1.90   0
  11   0 -12    0.42    1.85   0
 -10   0  12   97.17    2.24   0
  10   0 -12   98.59    2.81   0
  -9   0  12   -0.81    1.81   0
   9   0 -12    0.77    1.81   0
   8   0 -12  105.69    2.34   0
  -8   0  12  104.55    1.88   0
   7   0 -12    1.92    2.00   0
  -7   0  12   -0.20    1.48   0
  -6   0  12   14.30    1.46   0
   6   0 -12   16.13    1.43   0
   5   0 -12    2.34    1.42   0
  -5   0  12   -0.07    1.44   0
   4   0 -12  102.33    1.58   0
  -4   0  12  107.60    1.68   0
   3   0 -12    0.91    1.34   0
   2   0 -12  932.99    3.15   0
   1   0 -12   -4.78    1.89   0
   0   0 -12    5.42    1.36   0
  -1   0 -12   -2.06    1.45   0
  -2   0 -12  213.53    2.58   0
  -2   0 -12  210.86    2.10   0
  -3   0 -12   -4.38    2.22   0
  -3   0 -12    1.11    2.17   0
  -4   0 -12  496.89    3.53   0
  -5   0 -12    0.82    2.45   0
  -6   0 -12  140.78    2.34   0
  -7   0 -12    1.23    2.71   0
 -11   1  12    1.61    1.92   0
  11  -1 -12    1.55    2.65   0
 -11  -1  12    0.14    1.92   0
  11   1 -12    1.33    2.56   0
 -10   1  12  171.04    2.90   0
  10  -1 -12  152.47    2.30   0
 -10  -1  12  157.43    2.36   0
  10   1 -12  160.42    2.30   0
  -9   1  12   13.02    1.79   0
   9  -1 -12    6.77    1.72   0
   9   1 -12   10.47    2.22   0
  -9  -1  12    9.35    2.39   0
  -8   1  12  146.42    2.58   0
   8  -1 -12  144.96    2.43   0
   8   1 -12  136.74    2.52   0
  -8  -1  12  147.82    2.10   0
  -7  -1  12    0.79    1.52   0
   7  -1 -12   -2.94    1.96   0
  -7   1  12    0.42    1.96   0
   7   1 -12   -0.31    1.90   0
   6   1 -12  124.29    2.17   0
  -6   1  12  123.42    1.81   0
   6  -1 -12  125.86    1.76   0
  -6  -1  12  128.06    2.19   0
   5  -1 -12   27.44    1.48   0
   5   1 -12   31.53    1.95   0
  -5  -1  12   30.36    2.05   0
  -5   1  12   28.42    1.45   0
   4  -1 -12    1.65    1.28   0
   4   1 -12    3.14    1.95   0
  -4   1  12    0.08    1.40   0
   3  -1 -12    2.04    1.80   0
   3   1 -12    3.80    1.95   0
   2   1 -12   63.82    1.99   0
   2  -1 -12   54.72    2.04   0
   1  -1 -12    4.55    1.34   0
   1   1 -12    7.39    1.45   0
   0  -1 -12   17.52    1.93   0
   0   1 -12   12.22    2.00   0
  -1   1 -12    1.94    2.02   0
  -1   1 -12   -0.06    2.03   0
  -1  -1 -12    3.11    1.79   0
  -2  -1 -12    1.70    1.52   0
  -2   1 -12   -2.89    2.14   0
  -2  -1 -12    3.14    2.05   0
  -2   1 -12   -0.05    1.98   0
  -3   1 -12   22.48    2.23   0
  -3  -1 -12   17.26    1.63   0
  -3  -1 -12   18.66    1.62   0
  -3   1 -12   16.92    2.33   0
  -4  -1 -12   28.45    1.85   0
  -4  -1 -12   25.79    1.87   0
  -4   1 -12   25.29    2.33   0
  -5  -1 -12   -0.44    1.76   0
  -5   1 -12    2.03    1.80   0
  -6  -1 -12    2.59    2.29   0
  -6   1 -12    0.57    2.60   0
  -7   1 -12    0.28    2.04   0
  11  -2 -12    5.47    2.08   0
  11   2 -12   -0.05    1.84   0
 -11  -2  12   -0.36    2.57   0
 -11   2  12    2.95    2.13   0
 -10   2  12   58.99    2.18   0
  10  -2 -12   56.73    2.12   0
  10   2 -12   55.85    2.55   0
 -10  -2  12   57.51    2.62   0
  -9   2  12   51.75    1.83   0
   9  -2 -12   47.99    2.27   0
   9   2 -12   49.79    2.27   0
  -9  -2  12   50.71    1.91   0
  -8  -2  12   90.11    2.45   0
  -8   2  12   92.99    2.46   0
   8  -2 -12   90.94    2.29   0
   8   2 -12   90.87    1.93   0
  -7   2  12    1.74    2.04   0
   7  -2 -12    2.23    1.44   0
  -7  -2  12   -2.84    1.50   0
   7   2 -12   -0.08    1.47   0
   6   2 -12  169.04    1.89   0
  -6  -2  12  170.74    1.92   0
   6  -2 -12  163.26    1.91   0
  -6   2  12  169.54    1.95   0
   5  -2 -12   85.62    2.13   0
   5   2 -12   84.28    2.10   0
  -5   2  12   87.06    2.13   0
  -5  -2  12   88.96    1.69   0
   4  -2 -12  250.10    2.49   0
   4   2 -12  238.07    2.40   0
  -4   2  12  259.12    2.07   0
   3  -2 -12    8.78    1.47   0
   3   2 -12    0.89    1.96   0
   2   2 -12  584.24    3.11   0
   2  -2 -12  639.80    2.75   0
   1   2 -12    3.57    1.37   0
   1  -2 -12    3.71    1.91   0
   0   2 -12   73.82    2.09   0
   0  -2 -12   70.63    1.55   0
  -1   2 -12    4.51    1.47   0
  -1  -2 -12    2.37    1.42   0
  -1   2 -12    6.72    1.94   0
  -2  -2 -12  374.87    2.46   0
  -2   2 -12  372.79    2.91   0
  -2  -2 -12  382.18    2.47   0
  -2   2 -12  391.07    2.87   0
  -3  -2 -12    7.74    2.18   0
  -3   2 -12   13.49    2.29   0
  -3  -2 -12   11.38    2.15   0
  -4  -2 -12  240.54    2.83   0
  -4   2 -12  234.24    2.46   0
  -4  -2 -12  233.05    2.72   0
  -5  -2 -12   10.06    2.29   0
  -5   2 -12    8.25    2.50   0
  -5  -2 -12    9.27    2.30   0
  -6  -2 -12   73.88    2.66   0
  -6   2 -12   73.62    2.34   0
  -7   2 -12    4.21    2.04   0
  11  -3 -12    5.06    2.00   0
  11   3 -12    4.84    1.80   0
 -11  -3  12    2.50    1.84   0
  10  -3 -12   73.88    2.11   0
  10   3 -12   75.71    2.00   0
 -10  -3  12   77.53    2.07   0
 -10   3  12   74.11    2.17   0
  -9   3  12    8.45    1.78   0
  -9  -3  12    4.24    2.40   0
   9  -3 -12    9.23    2.19   0
   9   3 -12   12.05    2.06   0
  -8   3  12   37.62    2.18   0
   8  -3 -12   36.19    2.31   0
  -8  -3  12   35.34    2.13   0
   8   3 -12   36.66    2.10   0
  -7  -3  12    2.41    2.11   0
  -7   3  12    0.29    2.08   0
   7  -3 -12    4.47    1.58   0
   7   3 -12    3.77    1.45   0
   6   3 -12  119.13    1.82   0
  -6  -3  12  131.76    1.86   0
   6  -3 -12  116.31    2.39   0
  -6   3  12  121.84    1.89   0
   5   3 -12   44.67    1.53   0
  -5   3  12   44.80    2.12   0
   5  -3 -12   48.18    1.59   0
   4  -3 -12  187.45    1.93   0
  -4   3  12  196.21    1.97   0
   4   3 -12  188.11    2.27   0
   3  -3 -12   68.48    2.08   0
   3   3 -12   67.98    2.10   0
   2   3 -12  283.16    2.60   0
   2  -3 -12  285.36    2.06   0
   1   3 -12  222.34    2.11   0
   1  -3 -12  223.99    2.36   0
   0  -3 -12   53.19    1.51   0
   0   3 -12   53.99    2.19   0
  -1   3 -12    7.47    2.09   0
  -1  -3 -12    3.27    1.48   0
  -1   3 -12    2.78    1.53   0
  -2  -3 -12   43.78    2.16   0
  -2   3 -12   49.85    1.71   0
  -2   3 -12   45.15    2.16   0
  -2  -3 -12   49.31    1.65   0
  -3  -3 -12   30.76    2.06   0
  -3  -3 -12   24.24    1.58   0
  -3   3 -12   27.88    2.39   0
  -4  -3 -12   98.90    1.82   0
  -4   3 -12  100.44    2.11   0
  -4  -3 -12  102.26    1.81   0
  -5  -3 -12   -1.51    2.25   0
  -5   3 -12   -2.46    2.34   0
  -5  -3 -12    2.66    2.04   0
  -6  -3 -12   -1.43    2.09   0
  -6  -3 -12    0.55    2.29   0
  -6   3 -12    3.97    2.79   0
 -10  -4  12   47.84    1.88   0
  10  -4 -12   45.59    2.41   0
  10   4 -12   45.27    1.84   0
 -10   4  12   44.21    2.45   0
  -9   4  12   40.09    2.43   0
   9  -4 -12   47.20    2.26   0
   9   4 -12   42.54    1.66   0
  -9  -4  12   38.88    2.16   0
  -8   4  12  116.66    2.08   0
   8  -4 -12  108.19    2.48   0
   8   4 -12  108.46    1.87   0
  -8  -4  12  124.18    1.93   0
  -7   4  12    8.06    1.63   0
   7  -4 -12    9.96    2.08   0
  -7  -4  12   11.62    2.03   0
   7   4 -12    6.27    2.04   0
   6   4 -12  718.56    3.42   0
  -6   4  12  743.03    3.21   0
   6  -4 -12  685.71    3.03   0
  -5   4  12   84.94    1.83   0
   5   4 -12   84.51    1.77   0
   5  -4 -12   71.87    2.20   0
   4  -4 -12  529.84    2.62   0
   4   4 -12  531.95    2.56   0
  -4   4  12  550.98    2.68   0
   3  -4 -12   81.79    2.12   0
   3   4 -12   90.76    2.18   0
  -3   4  12   84.63    2.12   0
   2   4 -12  115.37    2.25   0
   2  -4 -12  111.42    1.62   0
   1  -4 -12   22.78    2.04   0
   1   4 -12   23.83    1.63   0
   0   4 -12  535.89    2.80   0
   0   4 -12  555.57    3.21   0
   0  -4 -12  544.23    2.67   0
  -1  -4 -12   25.36    1.45   0
  -1   4 -12   23.85    2.23   0
  -1   4 -12   25.68    2.19   0
  -2  -4 -12  409.48    2.50   0
  -2   4 -12  428.68    2.77   0
  -2  -4 -12  439.04    2.59   0
  -2   4 -12  440.64    2.76   0
  -3  -4 -12    1.11    1.96   0
  -3   4 -12    2.28    2.26   0
  -3  -4 -12   -0.89    1.95   0
  -4  -4 -12   86.21    1.86   0
  -4  -4 -12   83.00    1.86   0
  -4   4 -12   81.12    2.01   0
  -5  -4 -12    0.11    2.14   0
  -5   4 -12    0.61    1.90   0
  -5  -4 -12    0.69    1.53   0
  -6  -4 -12  101.82    2.51   0
  -6   4 -12  105.86    2.96   0
  -6  -4 -12   88.87    2.45   0
  10  -5 -12   38.87    1.89   0
  10   5 -12   37.48    1.76   0
 -10  -5  12   37.51    2.20   0
 -10   5  12   38.27    2.09   0
   9  -5 -12   -1.12    1.78   0
  -9  -5  12    2.34    2.02   0
   9   5 -12   -2.26    1.93   0
  -9   5  12   -1.45    1.81   0
  -8   5  12  123.65    2.63   0
   8  -5 -12  122.41    2.00   0
   8   5 -12  116.74    2.31   0
  -8  -5  12  122.56    1.95   0
  -7   5  12    1.16    1.57   0
   7  -5 -12    0.30    2.07   0
   7   5 -12    1.13    1.83   0
   6   5 -12   79.60    1.67   0
  -6   5  12   73.93    2.35   0
   6  -5 -12   75.73    2.36   0
   5   5 -12    9.99    2.09   0
   5  -5 -12   10.44    1.68   0
  -5   5  12   17.44    1.70   0
  -4   5  12  486.69    2.61   0
   4   5 -12  467.14    2.58   0
   4  -5 -12  468.31    2.57   0
   3  -5 -12   22.88    2.07   0
  -3   5  12   21.08    1.49   0
   3   5 -12   21.04    1.51   0
   2  -5 -12  338.22    2.20   0
   2   5 -12  354.50    2.31   0
   1  -5 -12   71.67    2.09   0
   1   5 -12   81.28    1.72   0
   0   5 -12   64.03    2.38   0
   0   5 -12   73.48    1.82   0
   0  -5 -12   66.13    1.56   0
  -1   5 -12    4.53    1.56   0
  -1   5 -12    2.99    1.58   0
  -1  -5 -12    0.50    1.42   0
  -2  -5 -12   30.69    1.51   0
  -2  -5 -12   30.24    1.87   0
  -2   5 -12   37.22    2.35   0
  -3  -5 -12   -3.40    2.08   0
  -3   5 -12    4.42    2.23   0
  -3  -5 -12    2.14    2.06   0
  -4  -5 -12   18.90    1.54   0
  -4   5 -12   15.09    1.81   0
  -4  -5 -12   14.29    1.91   0
  -5  -5 -12    1.87    1.82   0
  -5  -5 -12    5.06    2.07   0
  -5   5 -12    0.42    1.83   0
  -6  -5 -12    5.60    1.98   0
  -6   5 -12    6.12    2.08   0
  -6  -5 -12    5.52    1.99   0
  10  -6 -12   26.95    2.05   0
 -10  -6  12   23.98    1.67   0
  10   6 -12   25.84    1.64   0
 -10   6  12   28.20    2.71   0
   9  -6 -12    1.58    1.72   0
   9   6 -12   -1.11    1.84   0
  -9  -6  12   -0.78    2.09   0
  -9   6  12   -5.06    2.37   0
  -8   6  12   57.44    1.89   0
   8  -6 -12   60.08    1.92   0
   8   6 -12   60.94    2.16   0
  -7   6  12    0.26    1.68   0
   7  -6 -12    3.02    1.70   0
   7   6 -12   -0.51    1.42   0
   6   6 -12  414.92    2.83   0
  -6   6  12  425.16    2.69   0
   6  -6 -12  396.36    2.65   0
   5   6 -12    3.53    1.49   0
   5  -6 -12    4.88    1.69   0
  -5   6  12    8.03    2.17   0
  -4   6  12  661.01    3.32   0
   4   6 -12  641.10    3.30   0
   4  -6 -12  628.68    2.91   0
   3   6 -12    5.09    2.03   0
   3  -6 -12    4.44    1.95   0
  -3   6  12    4.77    1.42   0
   2  -6 -12   20.80    1.49   0
   2   6 -12   33.55    2.09   0
   1   6 -12   -4.25    1.95   0
   1  -6 -12   -0.52    1.43   0
   1   6 -12   -0.05    1.55   0
   0   6 -12  895.79    3.53   0
   0  -6 -12  800.01    3.42   0
   0   6 -12  863.57    3.88   0
  -1   6 -12    1.27    2.20   0
  -1   6 -12    0.12    2.32   0
  -1  -6 -12    1.94    1.92   0
  -2  -6 -12  296.56    2.70   0
  -2  -6 -12  288.91    2.71   0
  -2   6 -12  285.19    2.56   0
  -3  -6 -12    0.64    1.41   0
  -3  -6 -12   -3.73    1.97   0
  -3   6 -12    5.00    1.81   0
  -4  -6 -12   88.93    1.74   0
  -4   6 -12   86.23    2.16   0
  -4  -6 -12   98.13    2.24   0
  -5  -6 -12    0.76    1.90   0
  -5   6 -12    0.43    1.81   0
  -5  -6 -12    3.39    2.06   0
  -6  -6 -12  148.35    2.12   0
  -6  -6 -12  147.24    2.11   0
  -6   6 -12  156.34    2.74   0
   9  -7 -12   -1.24    2.61   0
   9   7 -12    1.84    1.78   0
  -9   7  12    3.34    1.95   0
  -8   7  12   51.55    2.37   0
   8  -7 -12   45.33    2.38   0
   8   7 -12   46.33    2.09   0
  -7   7  12    4.50    2.32   0
   7  -7 -12    3.46    1.80   0
   7   7 -12    4.13    1.42   0
   6   7 -12    8.82    1.84   0
  -6   7  12    6.49    2.25   0
   6  -7 -12    8.14    1.64   0
   5   7 -12   14.74    1.85   0
   5  -7 -12   17.05    1.60   0
  -5   7  12   20.23    1.59   0
  -4   7  12  330.43    2.74   0
   4   7 -12  327.54    2.58   0
   4  -7 -12  310.59    2.35   0
   3   7 -12   11.87    1.49   0
  -3   7  12   10.49    1.44   0
   3  -7 -12    8.97    1.95   0
   2  -7 -12  138.39    2.21   0
   2   7 -12  146.75    1.95   0
   1   7 -12   31.45    2.08   0
   1  -7 -12   30.60    1.82   0
   1   7 -12   29.53    1.67   0
   0  -7 -12   56.77    1.59   0
   0   7 -12   61.59    1.81   0
   0   7 -12   58.05    1.82   0
  -1   7 -12    5.18    1.68   0
  -1   7 -12    7.89    1.68   0
  -1  -7 -12    5.58    1.45   0
  -2  -7 -12   54.42    2.03   0
  -2   7 -12   63.26    2.45   0
  -2  -7 -12   58.29    1.94   0
  -3  -7 -12   -3.29    1.84   0
  -3  -7 -12    0.77    1.88   0
  -3   7 -12   -0.52    2.24   0
  -4  -7 -12    5.82    1.84   0
  -4  -7 -12    5.63    1.90   0
  -4   7 -12    3.79    2.33   0
  -5  -7 -12    1.59    1.94   0
  -5  -7 -12   -0.09    1.83   0
  -5   7 -12   -0.34    1.97   0
   9  -8 -12   29.13    2.17   0
   9   8 -12   28.16    1.64   0
  -9   8  12   31.23    2.21   0
  -8   8  12    8.00    2.58   0
[truncated: 1,454,244 more chars]
