# Supplementary material for: Syntheses and crystal structures of three [M(acac)2(TMEDA)] complexes (M = Mn, Fe and Zn)
Source: Acta Crystallogr E Crystallogr Commun. 2020 Jan 1;76(Pt 1):66–71. doi: 10.1107/S2056989019016372 (PMC6944083; doi:10.1107/S2056989019016372)
Supplement: Supplementary file 2 [file e-76-00066-1sup2.hkl]

data_1                                                                          
_shelx_title ' Z:\IPDS4971_A.RES IN P2(1)/N'                                    
_shelx_refln_list_code          4                                               
_shelx_F_calc_maximum      113.40                                               
_exptl_crystal_F_000       788.00                                               
_reflns_d_resolution_high  0.7887                                               
                                                                                
loop_                                                                           
 _space_group_symop_operation_xyz                                               
 'x, y, z'                                                                      
 '-x+1/2, y+1/2, -z+1/2'                                                        
 '-x, -y, -z'                                                                   
 'x-1/2, -y-1/2, z-1/2'                                                         
                                                                                
_cell_length_a    10.4234                                                       
_cell_length_b    14.3123                                                       
_cell_length_c    13.6047                                                       
_cell_angle_alpha  90.000                                                       
_cell_angle_beta  103.154                                                       
_cell_angle_gamma  90.000                                                       
                                                                                
_shelx_F_squared_multiplier     1.000                                           
                                                                                
loop_                                                                           
 _refln_index_h                                                                 
 _refln_index_k                                                                 
 _refln_index_l                                                                 
 _refln_F_squared_calc                                                          
 _refln_F_squared_meas                                                          
 _refln_F_squared_sigma                                                         
 _refln_observed_status                                                         
   2   0   0       1249.54       1286.22         6.74 o                         
   4   0   0        626.76        591.62         1.38 o                         
   6   0   0       8937.92       9295.15       140.31 o                         
   8   0   0        677.56        613.46        14.64 o                         
  10   0   0         32.71         32.43         3.79 o                         
  12   0   0        124.11        113.46         3.49 o                         
   1   1   0          5.81          7.37         0.84 o                         
   3   1   0        154.25        184.45         3.23 o                         
   4   1   0        490.78        440.54         3.70 o                         
   5   1   0          2.04          1.59         0.71 o                         
   6   1   0         81.77         63.29         1.23 o                         
   7   1   0        163.21        163.88         1.51 o                         
   8   1   0         27.22         26.25         1.11 o                         
   9   1   0          9.75          7.65         0.98 o                         
  10   1   0         99.38        102.38         1.59 o                         
  11   1   0          0.02          0.87         0.98 o                         
  12   1   0         54.57         57.03         2.04 o                         
   1   2   0          9.89         20.93         0.61 o                         
   2   2   0       1968.27       2154.56        27.27 o                         
   3   2   0          2.46          2.29         0.41 o                         
   4   2   0       3905.67       3734.64        31.76 o                         
   5   2   0         26.04         27.10         1.55 o                         
   6   2   0       5506.16       5503.55        70.56 o                         
   7   2   0        371.58        345.50         7.11 o                         
   8   2   0        476.09        444.80         5.27 o                         
   9   2   0        113.55        102.61         1.16 o                         
  10   2   0        323.93        325.04         3.74 o                         
  11   2   0         22.31         23.01         1.30 o                         
  12   2   0        149.66        144.38         2.03 o                         
   1   3   0        129.89        119.44         1.48 o                         
   2   3   0       1272.87       1314.72        17.26 o                         
   3   3   0       1359.41       1318.41         7.32 o                         
   4   3   0       1806.96       1860.63         6.58 o                         
   5   3   0        117.39        103.46         0.72 o                         
   6   3   0        128.75        144.74         1.81 o                         
   7   3   0         76.30         78.22         1.17 o                         
   8   3   0         55.16         53.92         1.04 o                         
   9   3   0          3.80          4.28         0.91 o                         
  10   3   0        161.42        165.20         2.54 o                         
  11   3   0         14.29         17.15         1.13 o                         
  12   3   0         20.93         20.55         2.87 o                         
   0   4   0       1549.90       1650.73        20.26 o                         
   1   4   0        323.59        336.13        12.98 o                         
   2   4   0       4605.47       4554.21       198.32 o                         
   3   4   0       1170.89       1339.88        24.93 o                         
   4   4   0       2670.41       2686.63        48.59 o                         
   5   4   0        604.54        560.66         7.38 o                         
   6   4   0       1547.70       1444.44        10.01 o                         
   7   4   0        376.61        358.75         4.98 o                         
   8   4   0        627.25        588.30         1.34 o                         
   9   4   0        228.43        229.16         4.30 o                         
  10   4   0        529.80        533.60         2.78 o                         
  11   4   0          0.11          5.52         1.86 o                         
  12   4   0        123.20        125.60         1.42 o                         
   1   5   0        581.55        686.29        22.66 o                         
   2   5   0       1648.53       1829.42        84.55 o                         
   3   5   0          2.53          1.93         0.73 o                         
   4   5   0        803.88        851.95         3.89 o                         
   5   5   0          0.74          4.45         0.45 o                         
   6   5   0        565.70        596.74         9.31 o                         
   7   5   0          3.29          2.37         0.62 o                         
   8   5   0         15.01         12.91         0.79 o                         
   9   5   0         20.25         21.75         0.99 o                         
  10   5   0         35.28         34.94         1.26 o                         
  11   5   0          5.02          4.32         1.16 o                         
  12   5   0         42.20         46.01         1.19 o                         
   0   6   0        688.14        721.18        21.21 o                         
   1   6   0         57.91         63.66         0.82 o                         
   2   6   0       4954.41       4894.08       118.83 o                         
   3   6   0          2.31          4.49         0.76 o                         
   4   6   0       1124.61        970.02        17.05 o                         
   5   6   0          0.73          3.28         0.84 o                         
   6   6   0        410.95        400.81         5.44 o                         
   7   6   0         10.91          8.47         1.12 o                         
   8   6   0       1161.61       1104.86        17.64 o                         
   9   6   0          1.78          5.72         1.35 o                         
  10   6   0        253.24        245.28         1.88 o                         
  11   6   0          5.99          8.24         1.88 o                         
  12   6   0         96.91         85.76         5.66 o                         
   1   7   0         11.13         12.25         0.77 o                         
   2   7   0        120.72        140.85         1.24 o                         
   3   7   0        183.25        162.70         1.83 o                         
   4   7   0          3.14          1.01         1.20 o                         
   5   7   0        207.86        230.76         2.43 o                         
   6   7   0        282.34        282.38         2.08 o                         
   7   7   0         28.20         24.46         0.68 o                         
   8   7   0          2.87          4.39         0.86 o                         
   9   7   0          3.10          0.93         0.78 o                         
  10   7   0          3.20          6.02         1.70 o                         
  11   7   0          9.65          8.96         1.83 o                         
   0   8   0        156.46        196.05         1.39 o                         
   1   8   0          8.34          7.56         1.05 o                         
   2   8   0       3021.55       2849.65        16.75 o                         
   3   8   0        617.34        640.98        34.43 o                         
   4   8   0       1111.68       1109.04         3.51 o                         
   5   8   0          7.98          7.04         1.07 o                         
   6   8   0        477.05        540.14         4.05 o                         
   7   8   0         27.15         28.74         0.59 o                         
   8   8   0        848.58        814.92        10.70 o                         
   9   8   0         51.39         47.97         3.20 o                         
  10   8   0        185.76        145.29        27.81 o                         
  11   8   0          6.53          5.33         1.12 o                         
   1   9   0          0.11          0.10         0.37 o                         
   2   9   0        233.68        248.41         9.19 o                         
   3   9   0         39.05         48.55         2.02 o                         
   4   9   0         37.42         31.84         3.04 o                         
   5   9   0         51.64         48.31         1.15 o                         
   6   9   0         57.43         57.14         1.41 o                         
   7   9   0        344.17        341.32         2.43 o                         
   8   9   0         79.11         79.93         0.87 o                         
   9   9   0         16.28         13.02         2.40 o                         
  10   9   0          2.45          0.54         1.13 o                         
  11   9   0          5.19          3.34         1.39 o                         
   0  10   0       5943.22       6052.72        69.15 o                         
   1  10   0          1.11          1.44         0.78 o                         
   2  10   0       1346.45       1288.51        26.51 o                         
   3  10   0          6.19          4.90         1.66 o                         
   4  10   0        184.96        200.13         1.44 o                         
   5  10   0          1.05          0.41         1.52 o                         
   6  10   0        998.32       1015.02        19.92 o                         
   7  10   0          4.55          1.37         2.70 o                         
   8  10   0        463.53        509.83         2.54 o                         
   9  10   0         19.96         20.25         2.18 o                         
  10  10   0         29.71         22.10         1.75 o                         
   1  11   0        320.20        308.22         2.71 o                         
   2  11   0        170.78        175.78         7.43 o                         
   3  11   0        166.96        162.90         7.29 o                         
   4  11   0          4.34          7.17         1.35 o                         
   5  11   0          8.42         13.93         1.56 o                         
   6  11   0         68.34         86.37         5.31 o                         
   7  11   0         26.66         25.82         1.91 o                         
   8  11   0         15.97         18.38         1.78 o                         
   9  11   0          0.72         -1.15         2.26 o                         
  10  11   0          0.50          2.82         2.45 o                         
   0  12   0       5732.66       5989.98        96.52 o                         
   1  12   0          7.77          5.54         0.85 o                         
   2  12   0        432.43        443.63         6.48 o                         
   3  12   0        109.75         99.13         3.57 o                         
   4  12   0        247.82        268.53         7.15 o                         
   5  12   0         44.20         46.27         1.37 o                         
   6  12   0        671.52        687.21        23.68 o                         
   7  12   0          0.09         -2.68         3.12 o                         
   8  12   0        252.22        275.50        11.31 o                         
   9  12   0          7.07          9.24         2.07 o                         
   1  13   0        129.72        138.90         1.15 o                         
   2  13   0         30.20         33.14         1.22 o                         
   3  13   0         10.26          7.36         1.20 o                         
   4  13   0         25.23         27.49         1.26 o                         
   5  13   0          0.19          3.25         1.57 o                         
   6  13   0         23.06         25.84         1.52 o                         
   7  13   0          2.00          2.87         1.44 o                         
   8  13   0          2.91          2.48         2.06 o                         
   0  14   0        828.01        585.56         1.72 o                         
   1  14   0         31.63         13.60         7.80 o                         
   2  14   0        373.44        412.37         9.30 o                         
   3  14   0         11.30         14.15         1.26 o                         
   4  14   0        418.22        471.75         3.17 o                         
   5  14   0         15.82         20.52         2.37 o                         
   6  14   0        172.01        191.74         3.29 o                         
   7  14   0         29.32         32.10         2.04 o                         
   8  14   0         51.42         52.57         5.35 o                         
   1  15   0          6.71          8.13         3.91 o                         
   2  15   0          4.37          4.70         1.05 o                         
   3  15   0          2.34          5.16         1.67 o                         
   4  15   0         11.38         13.00         1.27 o                         
   5  15   0          0.36         -1.63         1.63 o                         
   6  15   0          5.73          8.29         2.37 o                         
   7  15   0          6.33          6.48         1.75 o                         
   0  16   0         39.86          3.83         0.66 o                         
   1  16   0          0.77          0.08         0.82 o                         
   3  16   0          0.18         -1.48         1.48 o                         
   4  16   0        120.70        121.22        12.31 o                         
   5  16   0         15.65         20.91         1.67 o                         
   6  16   0         54.66         69.30         2.22 o                         
   1  17   0          3.95          1.26         0.84 o                         
   2  17   0          0.06         -0.56         0.91 o                         
   3  17   0          6.31          2.46         2.28 o                         
   4  17   0         16.20         16.95         8.71 o                         
 -11   0   1        446.42        424.39         8.19 o                         
  -9   0   1          6.19          7.31         1.33 o                         
  -7   0   1       6866.80       6894.89       112.50 o                         
  -5   0   1       1136.46        981.07         9.90 o                         
  -3   0   1       2253.70       2211.09        35.77 o                         
   5   0   1       3552.45       3012.88        46.21 o                         
   7   0   1       2884.68       2872.58         4.26 o                         
   9   0   1        607.97        605.07        10.53 o                         
  11   0   1        250.67        269.55         2.35 o                         
 -12   1   1          3.15          1.82         1.15 o                         
 -11   1   1         38.21         41.33         1.62 o                         
 -10   1   1          1.85          1.08         0.96 o                         
  -9   1   1         33.62         30.79         0.87 o                         
  -8   1   1         20.29         17.70         0.94 o                         
  -7   1   1         32.32         38.26         0.81 o                         
  -6   1   1          2.32          1.44         0.65 o                         
  -5   1   1         55.99         43.63         0.92 o                         
  -4   1   1        780.63        771.47         1.43 o                         
  -3   1   1        483.06        455.69         3.90 o                         
  -2   1   1         36.56         33.97         0.86 o                         
  -1   1   1        415.45        430.88         2.70 o                         
   0   1   1        118.93        117.30         3.41 o                         
   1   1   1        311.41        323.60         5.64 o                         
   2   1   1        932.43        920.84         6.27 o                         
   3   1   1        152.45        153.46         1.19 o                         
   4   1   1        764.99        678.10         7.09 o                         
   5   1   1        140.64        134.93         1.97 o                         
   6   1   1        690.09        656.88        10.30 o                         
   7   1   1        457.43        471.07         4.27 o                         
   8   1   1         22.67         22.35         1.23 o                         
   9   1   1        491.83        481.23         3.57 o                         
  10   1   1         15.21         17.68         1.04 o                         
  11   1   1          1.53          1.85         0.99 o                         
  12   1   1          0.37         -0.80         1.29 o                         
 -12   2   1          5.08          3.99         1.25 o                         
 -11   2   1        376.58        373.92         6.38 o                         
 -10   2   1        100.48         99.88         1.03 o                         
  -9   2   1        115.42        111.78         2.19 o                         
  -8   2   1          9.72          9.40         1.13 o                         
  -7   2   1       4408.43       4224.64        70.86 o                         
  -6   2   1         16.20         16.41         1.97 o                         
  -5   2   1       2848.91       2724.68        38.85 o                         
  -4   2   1        485.94        516.61         1.46 o                         
  -3   2   1        189.43        165.11         0.74 o                         
   0   2   1          5.48         10.07         1.64 o                         
   4   2   1       3629.11       4137.60        68.65 o                         
   5   2   1       2235.45       2210.26        30.54 o                         
   6   2   1        223.56        222.09         2.51 o                         
   7   2   1       1709.51       1685.65        21.11 o                         
   8   2   1        300.61        269.92         1.77 o                         
   9   2   1        758.52        753.79         8.87 o                         
  10   2   1         27.51         33.04         1.14 o                         
  11   2   1        246.75        252.58         4.50 o                         
  12   2   1          7.57         10.42         1.18 o                         
 -12   3   1         10.69         12.25         1.23 o                         
 -11   3   1         72.18         75.51         1.04 o                         
 -10   3   1          5.66          5.84         1.01 o                         
  -9   3   1         49.82         56.49         1.28 o                         
  -8   3   1         30.66         29.20         0.96 o                         
  -7   3   1         26.02         31.75         0.88 o                         
  -6   3   1         30.73         43.85         0.88 o                         
  -5   3   1       1659.29       1710.44        20.09 o                         
  -4   3   1        325.64        336.92         2.01 o                         
  -3   3   1        296.75        288.82         2.37 o                         
  -2   3   1         12.37          9.35         0.44 o                         
  -1   3   1         43.07         45.10         0.74 o                         
   0   3   1          2.92          2.08         0.28 o                         
   1   3   1         99.10        130.21         2.31 o                         
   2   3   1        124.66        117.11         0.63 o                         
   3   3   1         27.57         37.69         1.60 o                         
   4   3   1        820.73        815.19        11.66 o                         
   5   3   1          0.43         35.29        14.35 o                         
   6   3   1        224.23        213.08         2.91 o                         
   7   3   1        219.41        188.59         3.23 o                         
   8   3   1         19.39         17.03         0.88 o                         
   9   3   1        108.81        108.65         1.43 o                         
  10   3   1          8.01          7.88         1.17 o                         
  11   3   1          0.40         -0.68         1.04 o                         
  12   3   1          0.92         -0.47         1.20 o                         
 -12   4   1          0.76         -0.48         1.63 o                         
 -11   4   1        138.77        143.04         2.58 o                         
 -10   4   1         66.42         71.85         1.04 o                         
  -9   4   1       1275.38       1231.91        11.54 o                         
  -8   4   1          0.92          2.90         0.81 o                         
  -7   4   1        374.09        385.00         1.03 o                         
  -6   4   1         41.70         33.19         0.91 o                         
  -5   4   1       3265.47       3003.19        32.61 o                         
  -4   4   1       1332.88       1449.78        16.62 o                         
  -3   4   1       7967.89       8201.04       261.00 o                         
  -2   4   1          0.23          1.14         0.27 o                         
  -1   4   1       2458.57       2564.62        33.97 o                         
   0   4   1        306.08        311.14         2.78 o                         
   1   4   1       1142.00       1148.98        15.20 o                         
   2   4   1       3736.84       3701.44        94.73 o                         
   3   4   1       9201.12       8804.92       170.11 o                         
   4   4   1         96.31        116.48         0.54 o                         
   5   4   1       1376.98       1335.60        13.88 o                         
   6   4   1        226.30        207.80         2.90 o                         
   7   4   1        245.66        228.82         2.03 o                         
   8   4   1          1.83          5.74         1.90 o                         
   9   4   1       1047.10       1024.30         5.32 o                         
  10   4   1          3.33          3.48         0.96 o                         
  11   4   1        139.80        141.45         3.11 o                         
  12   4   1          9.06         10.47         1.25 o                         
 -12   5   1          0.53          0.57         1.08 o                         
 -11   5   1         44.87         48.25         1.05 o                         
 -10   5   1          2.50          3.47         1.06 o                         
  -9   5   1        114.01        108.22         1.26 o                         
  -8   5   1         18.74         17.39         0.82 o                         
  -7   5   1        244.70        247.97         3.75 o                         
  -6   5   1         32.76         33.52         1.30 o                         
  -5   5   1         40.89         39.16         0.81 o                         
  -4   5   1        185.65        156.85         0.53 o                         
  -3   5   1       1376.35       1576.13        25.35 o                         
  -2   5   1         11.68         12.93         0.37 o                         
  -1   5   1         25.31         24.31         0.31 o                         
   0   5   1        252.46        265.58         2.12 o                         
   1   5   1        183.27        162.33         3.57 o                         
   2   5   1         88.95         94.60         1.74 o                         
   3   5   1         59.04         61.26         1.30 o                         
   4   5   1         69.32         73.21         1.11 o                         
   5   5   1          0.53          6.83         3.47 o                         
   6   5   1        144.79        137.63         1.90 o                         
   7   5   1         62.21         65.11         1.63 o                         
   8   5   1          7.68          9.92         0.86 o                         
   9   5   1          0.89         -0.04         1.21 o                         
  10   5   1          0.82         -0.29         1.21 o                         
  11   5   1          7.02         11.15         1.13 o                         
  12   5   1          6.12          2.74         1.22 o                         
 -12   6   1          2.70          2.88         1.07 o                         
 -11   6   1         60.38         64.63         2.13 o                         
 -10   6   1          1.86          5.20         0.94 o                         
  -9   6   1       1488.61       1520.02        15.42 o                         
  -8   6   1          1.65          1.93         1.31 o                         
  -7   6   1         26.82         18.64         0.63 o                         
  -6   6   1         83.54         75.85         0.65 o                         
  -5   6   1       1893.97       1861.40        23.00 o                         
  -4   6   1         77.16         73.98         1.78 o                         
  -2   6   1        176.33        193.29         2.57 o                         
  -1   6   1        727.28        939.29         8.66 o                         
   0   6   1          1.16          1.93         0.31 o                         
   1   6   1        274.35        224.79         3.68 o                         
   2   6   1          0.06          0.93         1.14 o                         
   3   6   1       4642.06       4447.83       193.62 o                         
   4   6   1         70.26         71.67         1.55 o                         
   5   6   1       2042.58       2008.11        20.09 o                         
   6   6   1          0.49          0.47         0.93 o                         
   7   6   1         51.74         45.96         0.69 o                         
   8   6   1          0.36          5.04         1.42 o                         
   9   6   1       1025.01       1022.35        20.30 o                         
  10   6   1         16.65         21.36         1.13 o                         
  11   6   1        105.29        107.20         1.68 o                         
 -11   7   1         25.33         25.95         2.24 o                         
 -10   7   1          0.35          1.58         0.99 o                         
  -9   7   1        158.92        165.92         1.63 o                         
  -8   7   1         23.10         18.56         1.24 o                         
  -7   7   1        157.82        157.10         1.40 o                         
  -6   7   1         11.51          7.86         0.51 o                         
  -5   7   1          8.49         12.20         1.46 o                         
  -4   7   1        540.20        513.95        13.62 o                         
  -3   7   1       1864.45       1995.07         6.40 o                         
  -2   7   1         19.29         15.13         0.40 o                         
  -1   7   1         19.86         14.03         0.47 o                         
   0   7   1          4.04          7.31         0.32 o                         
   1   7   1        641.74        733.94        12.60 o                         
   2   7   1        223.12        231.81         9.72 o                         
   3   7   1        256.82        271.87         4.45 o                         
   4   7   1        172.16        191.91         5.98 o                         
   5   7   1         14.16          9.22         2.57 o                         
   6   7   1          0.92          0.79         1.12 o                         
   7   7   1         71.29         71.83         0.88 o                         
   8   7   1         57.03         58.85         1.16 o                         
   9   7   1          1.10         -0.48         1.26 o                         
  10   7   1         15.01         15.49         0.94 o                         
  11   7   1          3.47          1.90         0.81 o                         
 -11   8   1         53.16         45.37         7.48 o                         
 -10   8   1         33.49         30.83         5.07 o                         
  -9   8   1        613.62        593.27         7.54 o                         
  -8   8   1          7.20          5.87         0.68 o                         
  -7   8   1        298.56        295.66         2.56 o                         
  -6   8   1          0.58          1.04         0.63 o                         
  -5   8   1       1943.10       1994.56        27.03 o                         
  -4   8   1         92.99         95.89         4.32 o                         
  -3   8   1       1644.49       1704.96        26.86 o                         
  -2   8   1          0.53          1.90         0.47 o                         
  -1   8   1         74.25         45.53         2.20 o                         
   0   8   1         40.84         50.09         0.92 o                         
   1   8   1       2218.11       2132.00        43.83 o                         
   2   8   1        925.38        909.23        33.24 o                         
   3   8   1       1854.50       1910.80        19.24 o                         
   4   8   1        322.21        308.85        12.78 o                         
   5   8   1        814.59        782.99        35.16 o                         
   6   8   1        107.51         96.59         4.16 o                         
   7   8   1        361.57        354.05         3.67 o                         
   8   8   1         10.67         10.58         0.69 o                         
   9   8   1        460.60        409.17        32.11 o                         
  10   8   1         28.30         27.62         5.08 o                         
  11   8   1        129.21        115.41        21.53 o                         
 -11   9   1          1.88          0.72         0.78 o                         
 -10   9   1          5.16          5.30         1.77 o                         
  -9   9   1         16.92         15.82         3.58 o                         
  -8   9   1        131.28        114.18        11.03 o                         
  -7   9   1         50.57         59.98         1.60 o                         
  -6   9   1         21.97         23.74         1.34 o                         
  -5   9   1         41.33         36.38         1.22 o                         
  -4   9   1         32.00         34.73         1.72 o                         
  -3   9   1        175.42        146.69         1.01 o                         
  -2   9   1         64.96         70.15         1.04 o                         
  -1   9   1         90.43         87.48         1.13 o                         
   0   9   1        156.32        165.18         1.22 o                         
   1   9   1         81.50         72.34         1.18 o                         
   2   9   1          1.75          2.02         1.31 o                         
   3   9   1        374.08        364.85        14.52 o                         
   4   9   1        405.44        393.49         8.36 o                         
   5   9   1          0.13          2.71         1.73 o                         
   6   9   1        108.01        109.28         4.58 o                         
   7   9   1        158.47        163.56         0.82 o                         
   8   9   1         31.56         27.36         0.77 o                         
   9   9   1         28.53         30.46         2.26 o                         
  10   9   1          0.33          1.33         1.36 o                         
 -10  10   1         22.93         20.62         4.02 o                         
  -9  10   1        214.73        214.30         3.12 o                         
  -8  10   1          8.06          8.36         1.62 o                         
  -7  10   1        978.01        984.65        28.16 o                         
  -6  10   1         24.60         26.93         1.63 o                         
  -5  10   1       1172.35       1180.11         2.52 o                         
  -4  10   1         59.19         60.45         1.41 o                         
  -3  10   1        577.47        613.34        21.16 o                         
  -2  10   1        203.78        189.56         1.02 o                         
  -1  10   1       3412.98       3525.48        40.34 o                         
   0  10   1          2.61          3.51         0.45 o                         
   1  10   1       4251.96       4426.97        60.15 o                         
   2  10   1        679.23        625.02        17.17 o                         
   3  10   1        356.53        348.89        14.86 o                         
   4  10   1        120.52        114.15         2.49 o                         
   5  10   1         76.14         83.22         1.25 o                         
   6  10   1         29.72         25.91         1.49 o                         
   7  10   1        586.79        614.29         9.85 o                         
   8  10   1         10.30         12.59         1.71 o                         
   9  10   1        105.82        100.84         0.83 o                         
  10  10   1         16.41         14.61         2.22 o                         
 -10  11   1          0.60          1.53         4.46 o                         
  -9  11   1          1.04          2.56         1.62 o                         
  -8  11   1          9.67         11.43         1.57 o                         
  -7  11   1         31.65         33.64         2.73 o                         
  -6  11   1         26.34         30.74         1.50 o                         
  -5  11   1         16.71         20.05         1.50 o                         
  -4  11   1         23.50         24.84         2.76 o                         
  -3  11   1          3.15          4.57         0.94 o                         
  -2  11   1         72.50         71.33         2.82 o                         
  -1  11   1         87.40         90.76         0.68 o                         
   0  11   1        160.38        159.17         1.27 o                         
   1  11   1         18.65         17.29         1.34 o                         
   2  11   1         69.11         71.18         1.34 o                         
   3  11   1        270.34        267.11        15.09 o                         
   4  11   1         99.77        117.20         4.78 o                         
   5  11   1         19.70         22.32         1.30 o                         
   6  11   1         49.77         45.44         1.39 o                         
   7  11   1         92.97         79.07         1.75 o                         
   8  11   1          0.05          2.69         4.36 o                         
   9  11   1         66.48         78.95         2.42 o                         
  -9  12   1         19.47         22.08         3.25 o                         
  -8  12   1          3.86          6.51         1.74 o                         
  -7  12   1        492.47        516.48        12.57 o                         
  -6  12   1          0.22          0.75         1.74 o                         
  -5  12   1        425.36        443.96         8.54 o                         
  -4  12   1          1.43         -0.01         1.76 o                         
  -3  12   1        378.81        399.17        17.63 o                         
  -2  12   1          6.55          9.34         0.96 o                         
  -1  12   1        995.26        998.28        10.97 o                         
   0  12   1         50.90         52.34         0.78 o                         
   1  12   1       1969.72       2020.12        30.96 o                         
   2  12   1          5.78          9.50         1.10 o                         
   3  12   1        533.29        556.04        24.84 o                         
   4  12   1         86.37         88.04         1.32 o                         
   5  12   1        292.26        335.05         1.89 o                         
   6  12   1         12.79         13.92         1.47 o                         
   7  12   1        432.67        449.95         2.51 o                         
   8  12   1          6.90          9.19         1.75 o                         
   9  12   1         66.41         63.93         3.02 o                         
  -9  13   1          8.39         13.38         2.27 o                         
  -8  13   1          1.32         -0.55         1.70 o                         
  -7  13   1          1.71          1.14         1.57 o                         
  -6  13   1          0.95          2.67         4.43 o                         
  -5  13   1          7.05         10.65         1.31 o                         
  -4  13   1         25.46         22.27         1.80 o                         
  -3  13   1         11.75         15.42         1.22 o                         
  -2  13   1          0.19         -0.96         0.96 o                         
  -1  13   1         15.17         17.99         0.78 o                         
   0  13   1         55.01         61.26         1.61 o                         
   1  13   1        140.25        143.97         1.48 o                         
   2  13   1         98.20        108.24         4.24 o                         
   3  13   1          8.55          7.69         0.95 o                         
   4  13   1          0.13         -0.03         1.29 o                         
   5  13   1         25.88         27.43         1.38 o                         
   6  13   1          3.28          3.67         2.66 o                         
   7  13   1         13.22         11.14         1.82 o                         
   8  13   1          1.03          3.51         1.86 o                         
  -8  14   1          1.45         -0.10         1.66 o                         
  -7  14   1        142.34        151.14         8.14 o                         
  -6  14   1         26.95         23.75         1.53 o                         
  -5  14   1        161.38        172.23         5.73 o                         
  -4  14   1         20.71         21.34         1.62 o                         
  -3  14   1        238.53        247.99         1.57 o                         
  -2  14   1          8.33         10.78         0.84 o                         
  -1  14   1        188.38        135.80        49.54 o                         
   0  14   1         25.08         17.01         3.27 o                         
   1  14   1        435.34        488.87         1.48 o                         
   2  14   1        123.51        141.81         1.33 o                         
   3  14   1        648.63        704.34         2.08 o                         
   4  14   1         44.50         42.17         4.13 o                         
   5  14   1        240.64        276.13         7.88 o                         
   6  14   1         30.38         32.27         1.60 o                         
   7  14   1        193.97        216.06         8.83 o                         
  -7  15   1          3.21          3.48         1.67 o                         
  -6  15   1         10.89         17.18         4.34 o                         
  -5  15   1         33.57         41.67         1.58 o                         
  -4  15   1          3.66          7.59         2.59 o                         
  -3  15   1          2.18          1.14         1.20 o                         
  -2  15   1          0.25          0.66         2.12 o                         
  -1  15   1          9.42          4.96         2.61 o                         
   0  15   1         19.82          3.26         0.42 o                         
   1  15   1          0.70          0.08         0.98 o                         
   2  15   1         16.95         17.02         1.14 o                         
   3  15   1          0.96          0.96         1.08 o                         
   4  15   1          0.76          2.80         1.48 o                         
   5  15   1         13.20         15.66         1.74 o                         
   6  15   1          0.08          4.46         1.75 o                         
  -6  16   1          0.47         -0.01         1.72 o                         
  -5  16   1         53.00         65.64         1.73 o                         
  -4  16   1         27.47         30.45         4.97 o                         
  -3  16   1        235.87        174.31        91.01 o                         
  -2  16   1          9.24          7.74         5.09 o                         
   0  16   1          4.48          1.05         0.79 o                         
   2  16   1         51.71         43.64        23.70 o                         
   3  16   1        254.87        208.64        67.76 o                         
   4  16   1          3.89          2.23         1.56 o                         
   5  16   1         71.60         79.58         1.65 o                         
  -4  17   1         15.54         12.09         4.45 o                         
  -3  17   1         12.05          8.90         6.58 o                         
  -2  17   1          6.46          2.19         2.75 o                         
  -1  17   1          0.15         -0.82         0.82 o                         
   0  17   1          0.84          0.60         0.36 o                         
   1  17   1          2.16         -0.96         0.96 o                         
   2  17   1         14.77          0.89         1.20 o                         
   3  17   1          3.57          5.96         3.46 o                         
   4  17   1          0.74         -1.11         1.65 o                         
   0  18   1          0.76          0.22         0.60 o                         
 -12   0   2        358.98        351.22         2.36 o                         
 -10   0   2        123.31        129.49         2.80 o                         
  -8   0   2       3503.89       3314.28        81.72 o                         
  -6   0   2       8837.61       9168.11       148.94 o                         
  -4   0   2        331.27        239.40         0.85 o                         
  -2   0   2         10.51         21.62         2.10 o                         
   2   0   2         38.18         45.80         1.48 o                         
   4   0   2        455.16        432.17         1.22 o                         
   6   0   2       1890.74       1738.95        21.34 o                         
   8   0   2       1219.28       1189.95        22.45 o                         
  10   0   2        668.82        642.52         9.28 o                         
  12   0   2        138.80        130.59         1.96 o                         
 -13   1   2          1.27          2.16         1.90 o                         
 -12   1   2         56.89         58.17         1.72 o                         
 -11   1   2          2.51          2.67         2.32 o                         
 -10   1   2          0.44          0.50         1.62 o                         
  -9   1   2          2.41          2.19         1.17 o                         
  -8   1   2         19.48         22.52         0.76 o                         
  -7   1   2          5.13          6.94         1.57 o                         
  -6   1   2        477.27        474.35        10.71 o                         
  -5   1   2        322.27        364.16         1.87 o                         
  -4   1   2         89.35        118.62         1.10 o                         
  -3   1   2        784.60        800.28         5.46 o                         
  -2   1   2        162.97        155.59         3.34 o                         
  -1   1   2         75.37         64.87         1.99 o                         
   0   1   2        719.46        722.10         4.22 o                         
   1   1   2        500.93        496.94         9.21 o                         
   2   1   2       2334.62       2528.63        37.73 o                         
   3   1   2        276.02        299.08         7.20 o                         
   4   1   2         55.28         61.32         1.07 o                         
   5   1   2         16.51         15.79         0.66 o                         
   6   1   2        213.48        194.71         2.83 o                         
   7   1   2         28.71         31.35         2.20 o                         
   8   1   2        765.06        695.58         5.85 o                         
   9   1   2          0.80          0.39         0.91 o                         
  10   1   2         24.75         28.65         1.18 o                         
  11   1   2          5.46          6.21         1.63 o                         
  12   1   2         45.45         45.24         1.46 o                         
 -13   2   2          1.25          0.91         1.42 o                         
 -12   2   2        320.73        317.68         3.08 o                         
 -11   2   2          0.15          2.62         1.30 o                         
 -10   2   2        254.91        266.14         6.11 o                         
  -9   2   2         23.58         21.75         0.84 o                         
  -8   2   2       1117.24       1043.37        19.00 o                         
  -7   2   2        236.33        237.97         4.64 o                         
  -6   2   2       3392.16       3357.71        38.36 o                         
  -5   2   2         54.14         49.40         0.75 o                         
  -4   2   2       4660.27       4710.12        40.32 o                         
  -3   2   2        726.98        700.73        17.87 o                         
  -2   2   2        194.48        189.39         2.71 o                         
  -1   2   2       2253.04       2368.60        49.83 o                         
   1   2   2        411.68        466.26         4.61 o                         
   2   2   2       7575.93       8002.74       162.74 o                         
   3   2   2      10323.02      10536.45         6.10 o                         
   4   2   2       5860.96       5537.57        92.77 o                         
   5   2   2        374.93        342.70         4.21 o                         
   6   2   2       1338.69       1258.49        20.27 o                         
   7   2   2        441.53        414.06        10.19 o                         
   8   2   2       1012.72        988.14        13.44 o                         
   9   2   2        218.84        214.70         1.55 o                         
  10   2   2        462.59        454.19         1.70 o                         
  11   2   2         15.76         18.03         1.76 o                         
  12   2   2         98.11         99.88         1.88 o                         
 -12   3   2         73.99         75.29         1.28 o                         
 -11   3   2          3.53          8.44         1.22 o                         
 -10   3   2        273.03        286.11         2.42 o                         
  -9   3   2         85.12         87.42         1.39 o                         
  -8   3   2         52.38         52.60         1.57 o                         
  -7   3   2         27.55         33.60         1.26 o                         
  -6   3   2         21.86         22.93         0.79 o                         
  -5   3   2        378.61        465.15         5.02 o                         
  -4   3   2        303.31        324.56         2.97 o                         
  -3   3   2         68.87         86.70         1.21 o                         
  -2   3   2         34.98         30.72         1.24 o                         
  -1   3   2        211.36        214.53         3.12 o                         
   0   3   2        328.99        357.82         5.93 o                         
   1   3   2        593.48        573.96         6.54 o                         
   2   3   2       3098.91       3037.16        89.05 o                         
   3   3   2         56.62         51.30         0.72 o                         
   4   3   2        543.56        522.55         6.01 o                         
   5   3   2        169.38        209.64         1.98 o                         
   6   3   2          2.29          6.37         3.06 o                         
   7   3   2          4.98          4.98         0.73 o                         
   8   3   2          3.48          4.69         0.85 o                         
   9   3   2         15.98         15.97         0.94 o                         
  10   3   2          5.17          8.42         1.13 o                         
  11   3   2          4.81          6.39         1.23 o                         
  12   3   2         22.71         24.95         1.24 o                         
 -12   4   2        161.18        157.95         1.46 o                         
 -11   4   2          2.89          1.08         0.98 o                         
 -10   4   2        316.79        339.85         2.69 o                         
  -9   4   2          0.39          2.26         0.89 o                         
  -8   4   2        217.96        214.54         4.68 o                         
  -7   4   2          0.97         -0.48         0.81 o                         
  -6   4   2        867.30        794.10        13.35 o                         
  -5   4   2         93.50         93.48         1.34 o                         
  -4   4   2       7376.99       7653.87       147.52 o                         
  -3   4   2        937.28       1081.95         4.64 o                         
  -2   4   2      11840.70      11746.66         5.67 o                         
  -1   4   2          6.39          6.09         0.47 o                         
   0   4   2       1428.77       1434.33        29.38 o                         
   1   4   2         42.80         39.51         1.10 o                         
   2   4   2       9822.46       9656.50        67.04 o                         
   3   4   2       5695.20       6077.82       137.70 o                         
   4   4   2       6113.71       6077.66        43.33 o                         
   5   4   2        397.07        405.74         3.59 o                         
   6   4   2       1726.78       1665.07        25.93 o                         
   7   4   2        607.30        539.95         2.12 o                         
   8   4   2        624.62        615.56         4.56 o                         
   9   4   2        225.73        244.14         3.14 o                         
  10   4   2        135.28        141.23         1.64 o                         
  11   4   2         25.00         28.37         1.11 o                         
  12   4   2        118.37        118.05         2.17 o                         
 -12   5   2         94.05         98.39         1.24 o                         
 -11   5   2          1.24          2.40         0.99 o                         
 -10   5   2        447.73        443.78         7.54 o                         
  -9   5   2         99.80        101.03         1.95 o                         
  -8   5   2          7.86         11.01         1.02 o                         
  -7   5   2         44.59         46.28         1.14 o                         
  -6   5   2        476.09        450.85         5.90 o                         
  -5   5   2        231.92        236.95         4.14 o                         
  -4   5   2        964.77        891.28         4.53 o                         
  -3   5   2         70.16         71.59         0.49 o                         
  -2   5   2        113.66        114.24         2.44 o                         
  -1   5   2        204.58        220.85         3.53 o                         
   0   5   2        658.52        698.30         3.67 o                         
   1   5   2          4.12          3.67         1.26 o                         
   2   5   2       2209.56       2276.35        56.98 o                         
   3   5   2         90.89         96.85         1.72 o                         
   4   5   2        260.20        263.76         5.21 o                         
   5   5   2        110.33        104.04         1.30 o                         
   6   5   2         16.89         12.40         0.52 o                         
   7   5   2          0.07          1.12         0.76 o                         
   8   5   2        218.76        195.89         3.58 o                         
   9   5   2         35.79         35.84         1.08 o                         
  10   5   2         52.80         50.56         1.01 o                         
  11   5   2          6.03          6.93         1.13 o                         
 -12   6   2         76.50         74.56         2.33 o                         
 -11   6   2         10.36         10.22         0.95 o                         
 -10   6   2        214.42        211.99         2.00 o                         
  -9   6   2          0.74          2.26         0.93 o                         
  -8   6   2        275.76        266.13         3.93 o                         
  -7   6   2          4.41          4.93         0.82 o                         
  -6   6   2        825.69        821.82         5.11 o                         
  -5   6   2          7.23          5.95         0.56 o                         
  -4   6   2       2293.30       2332.15        37.17 o                         
  -3   6   2         97.89        144.56         2.65 o                         
  -1   6   2        264.03        274.94         1.28 o                         
   0   6   2        993.07        877.64        17.30 o                         
   1   6   2         88.13         79.68         2.30 o                         
   2   6   2       5175.40       5681.64       175.44 o                         
   3   6   2         15.96         11.87         0.63 o                         
   4   6   2       1829.70       1763.89        63.90 o                         
   5   6   2         26.23         27.33         1.84 o                         
   6   6   2       1694.97       1683.67         3.26 o                         
   7   6   2          1.32          0.89         1.45 o                         
   8   6   2        275.48        268.29         4.26 o                         
   9   6   2         22.62         22.20         0.92 o                         
  10   6   2         63.31         64.78         1.81 o                         
  11   6   2          4.14          4.27         1.19 o                         
 -12   7   2         45.63         42.74         7.38 o                         
 -11   7   2          0.38          1.15         0.93 o                         
 -10   7   2        297.80        292.55         1.53 o                         
  -9   7   2         23.51         22.30         1.47 o                         
  -8   7   2         28.84         37.55         1.71 o                         
  -7   7   2          8.52         10.23         0.59 o                         
  -6   7   2        360.69        350.75         3.14 o                         
  -5   7   2          7.53          4.17         0.89 o                         
  -4   7   2        664.47        677.19        13.64 o                         
  -3   7   2        698.26        673.04         6.44 o                         
  -2   7   2        229.31        238.35         2.06 o                         
  -1   7   2         27.61         34.94         0.83 o                         
   0   7   2        170.73        219.92         2.81 o                         
   1   7   2         73.01         71.52         1.18 o                         
   2   7   2        917.30        892.39        23.29 o                         
   3   7   2         23.21         22.05         0.89 o                         
   4   7   2         77.72         72.86         0.91 o                         
   5   7   2        184.72        193.80         3.33 o                         
   6   7   2          1.75          1.65         1.80 o                         
   7   7   2          6.32          7.01         1.19 o                         
   8   7   2         28.02         27.08         0.80 o                         
   9   7   2          2.65          5.79         1.21 o                         
  10   7   2         83.28         76.95         2.80 o                         
  11   7   2          0.29          0.21         0.95 o                         
 -11   8   2         13.35          8.84         2.02 o                         
 -10   8   2        155.13        140.16        16.46 o                         
  -9   8   2          2.34          2.28         0.78 o                         
  -8   8   2        127.18        127.04         1.96 o                         
  -7   8   2          0.01          0.33         1.08 o                         
  -6   8   2       1078.95       1142.24        13.77 o                         
  -5   8   2        118.17        113.66         1.86 o                         
  -4   8   2       1672.01       1728.90        31.56 o                         
  -3   8   2        841.86        935.16         9.58 o                         
  -2   8   2       2032.86       1941.78        16.61 o                         
  -1   8   2          1.25          4.66         0.46 o                         
   0   8   2       2244.67       2195.39        41.08 o                         
   1   8   2         16.41         16.03         0.47 o                         
   2   8   2       4185.04       4114.17         7.52 o                         
   3   8   2       2043.91       1942.68        80.89 o                         
   4   8   2       1529.55       1526.08        71.27 o                         
   5   8   2         92.55         91.40         1.42 o                         
   6   8   2        639.19        660.05        11.42 o                         
   7   8   2        400.25        373.32         7.88 o                         
   8   8   2        207.53        206.60         4.14 o                         
   9   8   2         76.02         75.45         2.83 o                         
  10   8   2         74.53         75.63         1.47 o                         
  11   8   2          0.83          0.80         1.29 o                         
 -11   9   2          0.92          0.09         1.38 o                         
 -10   9   2         40.84         34.63         6.18 o                         
  -9   9   2          3.14          1.64         0.63 o                         
  -8   9   2        114.10        123.60         7.19 o                         
  -7   9   2         15.65         15.76         0.49 o                         
  -6   9   2         40.43         30.38         1.34 o                         
  -5   9   2         76.08         70.37         1.50 o                         
  -4   9   2        197.76        209.05         1.50 o                         
  -3   9   2        106.88        113.68         1.40 o                         
  -2   9   2        157.66        174.24         4.13 o                         
  -1   9   2        198.13        202.54         2.32 o                         
   0   9   2          2.01          2.75         0.42 o                         
   1   9   2        113.18        112.22         2.47 o                         
   2   9   2          1.14          1.72         1.01 o                         
   3   9   2         77.80         82.17         5.25 o                         
   4   9   2         36.54         39.61         3.77 o                         
   5   9   2        429.50        409.49        20.65 o                         
   6   9   2          0.28          0.26         0.28 o                         
   7   9   2         59.39         61.82         0.90 o                         
   8   9   2         25.37         31.03         1.38 o                         
   9   9   2          1.53          0.90         1.12 o                         
  10   9   2         58.92         54.28         1.75 o                         
 -10  10   2         34.65         30.39         5.57 o                         
  -9  10   2         11.56         10.96         3.06 o                         
  -8  10   2        226.59        109.05        77.82 o                         
  -7  10   2         54.07         53.64         2.16 o                         
  -6  10   2       1404.85       1355.01         8.19 o                         
  -5  10   2          2.06          7.28         1.19 o                         
  -4  10   2       1108.77       1103.70         4.55 o                         
  -3  10   2         98.67         94.77         2.59 o                         
  -2  10   2        467.12        460.76         9.08 o                         
  -1  10   2         67.28         69.20         1.06 o                         
   0  10   2       4223.99       4169.22       103.77 o                         
   1  10   2         77.97         73.82         1.51 o                         
   2  10   2        609.92        559.48         2.09 o                         
   3  10   2        741.92        714.31        28.41 o                         
   4  10   2        386.54        405.72        20.97 o                         
   5  10   2         23.70         24.56         1.57 o                         
   6  10   2        515.19        521.94         2.24 o                         
   7  10   2         48.68         36.59         1.85 o                         
   8  10   2        166.53        172.30         4.85 o                         
   9  10   2         57.87         57.60         2.38 o                         
  10  10   2         89.36         84.39         6.44 o                         
 -10  11   2          0.67         -0.73         1.86 o                         
  -9  11   2         12.06          8.40         2.13 o                         
  -8  11   2         10.91          7.65         1.76 o                         
  -7  11   2         57.60         62.28         1.92 o                         
  -6  11   2          4.82          3.05         1.71 o                         
  -5  11   2         29.37         38.12         1.90 o                         
  -4  11   2         17.38         11.16         1.13 o                         
  -3  11   2          3.78          3.91         1.08 o                         
  -2  11   2          1.13          0.93         0.34 o                         
  -1  11   2         44.36         44.00         1.30 o                         
   0  11   2          7.38          8.18         0.53 o                         
   1  11   2          0.63          1.15         0.49 o                         
   2  11   2          0.32         -0.57         0.95 o                         
   3  11   2         55.58         66.99         3.11 o                         
   4  11   2         29.73         26.73         1.10 o                         
   5  11   2          5.10         10.61         2.64 o                         
   6  11   2         14.05         16.83         1.53 o                         
   7  11   2          0.05         -0.51         1.65 o                         
   8  11   2         68.57         83.77         2.24 o                         
   9  11   2          1.09          0.16         2.51 o                         
  -9  12   2          1.47          1.46         2.50 o                         
  -8  12   2        215.71        246.11         7.20 o                         
  -7  12   2         11.87         14.67         3.09 o                         
  -6  12   2        729.92        725.31        21.46 o                         
  -5  12   2         44.60         47.82         1.17 o                         
  -4  12   2        304.66        333.56         1.71 o                         
  -3  12   2        154.30        151.25         3.72 o                         
  -2  12   2         25.92         23.47         0.63 o                         
  -1  12   2          2.37          1.23         0.56 o                         
   0  12   2       1631.02       1631.83        39.90 o                         
   1  12   2         18.57         20.83         0.40 o                         
   2  12   2        278.24        274.09         3.72 o                         
   3  12   2          8.24          6.78         1.08 o                         
   4  12   2        233.25        255.23         5.75 o                         
   5  12   2          1.92          0.57         1.37 o                         
   6  12   2        354.93        375.22         2.39 o                         
   7  12   2         39.94         43.59         2.07 o                         
   8  12   2        121.28        134.84         2.11 o                         
   9  12   2         18.76         22.22         2.02 o                         
  -9  13   2          6.17          3.14         1.67 o                         
  -8  13   2         10.73         12.61         1.93 o                         
  -7  13   2         31.74         38.55         3.84 o                         
  -6  13   2          8.96         12.31         1.76 o                         
  -5  13   2         40.75         42.38         4.34 o                         
  -4  13   2         48.62         51.20         1.34 o                         
  -3  13   2          2.15          2.25         1.36 o                         
  -2  13   2          1.08         -0.02         0.95 o                         
  -1  13   2          7.05         10.41         1.10 o                         
   0  13   2         73.32         73.87         0.82 o                         
   1  13   2          7.13          5.69         1.40 o                         
   2  13   2         17.71         23.18         2.92 o                         
   3  13   2         10.58          9.83         1.18 o                         
   4  13   2         23.65         27.39         1.63 o                         
   5  13   2          1.56          2.70         1.37 o                         
   6  13   2          5.08          4.79         1.49 o                         
   7  13   2          1.86          4.54         4.52 o                         
   8  13   2         43.95         46.98         1.96 o                         
  -8  14   2         51.21         60.31         2.19 o                         
  -7  14   2          1.02         -0.78         1.57 o                         
  -6  14   2        150.11        153.31         1.75 o                         
  -5  14   2         21.88         25.88         2.02 o                         
  -4  14   2        333.65        350.11         8.41 o                         
  -3  14   2         49.62         47.90         2.82 o                         
  -2  14   2         56.99         64.11         2.79 o                         
  -1  14   2          0.88          0.74         0.69 o                         
   0  14   2        190.18        140.14        34.60 o                         
   1  14   2          0.13          0.71         1.31 o                         
   2  14   2        271.91        283.82         2.26 o                         
   3  14   2        129.61        137.05         3.63 o                         
   4  14   2        297.60        327.36         7.20 o                         
   5  14   2          0.79         -0.15         1.61 o                         
   6  14   2        120.88        126.75         9.33 o                         
   7  14   2         12.42         14.22         5.18 o                         
  -7  15   2          1.21         -1.50         2.59 o                         
  -6  15   2          0.10         -1.67         2.82 o                         
  -5  15   2         22.57         27.72         2.75 o                         
  -4  15   2         37.19         35.45         2.63 o                         
  -3  15   2         17.94         21.96         1.02 o                         
  -2  15   2          2.45          0.76         2.15 o                         
  -1  15   2          6.44          1.30         0.72 o                         
   0  15   2          3.32          4.17         2.47 o                         
   1  15   2         37.54         22.75         1.19 o                         
   2  15   2          1.44          2.80         1.16 o                         
   3  15   2         23.55         23.53         1.45 o                         
   4  15   2         10.14         13.98         1.59 o                         
   5  15   2          4.94          5.39         5.28 o                         
   6  15   2          1.98          3.00         1.57 o                         
  -6  16   2         25.91         31.62         1.82 o                         
  -5  16   2          1.78          3.28         1.33 o                         
  -4  16   2        223.23        185.22        46.51 o                         
  -3  16   2         22.41         16.34         8.77 o                         
  -2  16   2        243.52        209.84       121.01 o                         
  -1  16   2          5.25          2.30         1.37 o                         
   0  16   2         39.58          4.30         1.04 o                         
   1  16   2          4.28          1.32         1.03 o                         
   3  16   2         41.92         37.41         6.72 o                         
   4  16   2        180.45        196.34         2.00 o                         
   5  16   2          5.87         10.99         2.49 o                         
  -4  17   2          6.96          4.12         2.33 o                         
  -3  17   2         19.62         17.10        11.22 o                         
  -2  17   2          1.13         -0.83         0.83 o                         
  -1  17   2          0.79          0.41         0.64 o                         
   0  17   2          3.87         -0.79         0.79 o                         
   1  17   2          8.72         -0.46         1.00 o                         
   2  17   2          0.00          0.15         1.26 o                         
   3  17   2         20.02          1.75         1.23 o                         
   0  18   2         30.20          0.57         0.74 o                         
 -13   0   3         22.01         21.55         1.92 o                         
 -11   0   3        590.36        594.88        20.75 o                         
  -9   0   3        936.97        944.55         2.47 o                         
  -7   0   3       4906.12       5149.13       106.73 o                         
  -5   0   3       2951.98       2607.81        18.02 o                         
  -1   0   3         16.99         31.32         0.84 o                         
   1   0   3       2524.16       2668.12         2.65 o                         
   3   0   3       2915.54       2602.77        21.01 o                         
   5   0   3         62.72         40.71         1.14 o                         
   7   0   3       1056.15       1038.87         9.99 o                         
   9   0   3        674.95        613.44         7.05 o                         
  11   0   3        225.37        238.76         2.52 o                         
 -13   1   3         35.59         34.22         1.25 o                         
 -12   1   3          0.01          1.99         1.76 o                         
 -11   1   3         34.18         30.03         1.02 o                         
 -10   1   3         35.70         32.92         1.69 o                         
  -9   1   3         86.46         81.26         1.65 o                         
  -8   1   3          1.09          2.92         0.87 o                         
  -7   1   3       1618.78       1716.01        29.42 o                         
  -6   1   3        466.71        428.67         6.51 o                         
  -5   1   3        917.19        892.63        13.30 o                         
  -4   1   3         15.73         12.44         0.51 o                         
  -3   1   3        512.72        502.18         7.36 o                         
  -2   1   3       1613.29       1657.46        16.41 o                         
   0   1   3       1724.45       1678.74         1.90 o                         
   2   1   3       1804.50       1941.35        54.62 o                         
   3   1   3          1.16          1.82         1.12 o                         
   4   1   3         52.41         55.35         3.52 o                         
   5   1   3         46.93         59.13         0.72 o                         
   6   1   3          4.49         11.76         0.80 o                         
   7   1   3        254.68        267.28         2.67 o                         
   8   1   3         16.95         17.33         1.01 o                         
   9   1   3        136.46        133.04         1.24 o                         
  10   1   3         55.60         52.15         1.09 o                         
  11   1   3          2.19          1.54         1.27 o                         
  12   1   3          0.35         -1.27         1.27 o                         
 -13   2   3         65.56         65.19         1.71 o                         
 -12   2   3          2.29          3.20         1.24 o                         
 -11   2   3        276.56        284.67         5.25 o                         
 -10   2   3         48.09         52.10         1.57 o                         
  -9   2   3        705.47        677.69        11.63 o                         
  -8   2   3         94.03         93.67         2.13 o                         
  -7   2   3       2408.88       2351.47        20.76 o                         
  -6   2   3         10.68         16.24         0.88 o                         
  -5   2   3       2065.13       2112.83         3.66 o                         
  -4   2   3       2668.28       3079.30        55.37 o                         
  -3   2   3       5541.50       5747.14        60.19 o                         
  -2   2   3       2039.69       2182.11        16.29 o                         
  -1   2   3       1137.83       1140.14        25.96 o                         
   1   2   3       2685.94       2777.52         3.11 o                         
   2   2   3       1159.96       1235.47        12.43 o                         
   3   2   3       6499.73       6911.28       165.96 o                         
   4   2   3       1160.63       1206.67        27.95 o                         
   5   2   3        489.21        435.46         6.60 o                         
   6   2   3        328.47        335.23         2.72 o                         
   7   2   3        954.87        906.85        12.57 o                         
   8   2   3         11.71         14.31         1.01 o                         
   9   2   3        723.40        686.59         7.38 o                         
  10   2   3         78.55         80.33         3.93 o                         
  11   2   3        191.09        187.87         2.35 o                         
  12   2   3          2.25          3.65         1.49 o                         
 -12   3   3          0.02          0.22         1.15 o                         
 -11   3   3        100.89        110.57         2.15 o                         
 -10   3   3        131.78        133.82         1.11 o                         
  -9   3   3         76.14         84.18         1.11 o                         
  -8   3   3          6.53          7.10         0.79 o                         
  -7   3   3        645.30        566.13         7.70 o                         
  -6   3   3        218.22        209.64         2.07 o                         
  -5   3   3          9.84         23.45         0.72 o                         
  -4   3   3          0.83         -0.48         0.48 o                         
  -3   3   3        250.48        279.92         5.66 o                         
  -2   3   3        160.70        174.44         1.08 o                         
  -1   3   3       1208.20       1107.77        16.70 o                         
   0   3   3         28.72         29.52         1.13 o                         
   1   3   3        403.25        474.88         2.53 o                         
   2   3   3        260.45        258.80         6.51 o                         
   3   3   3          0.36          0.30         1.31 o                         
   4   3   3         73.46         57.75         1.01 o                         
   5   3   3          5.36         11.32         0.64 o                         
   6   3   3        151.16        142.87         1.73 o                         
   7   3   3         49.91         43.07         0.88 o                         
   8   3   3          9.58          9.25         0.90 o                         
   9   3   3          5.77          4.36         1.02 o                         
  10   3   3         49.45         43.85         2.33 o                         
  11   3   3          8.77          9.38         1.21 o                         
 -12   4   3          6.36          9.27         1.57 o                         
 -11   4   3        149.08        158.19         1.98 o                         
 -10   4   3         12.68         13.07         1.67 o                         
  -9   4   3       1065.75       1064.49        23.75 o                         
  -8   4   3        232.10        236.04         2.20 o                         
  -7   4   3         88.80         78.24         0.82 o                         
  -6   4   3         19.52         16.72         1.14 o                         
  -5   4   3       1468.33       1326.59         9.59 o                         
  -4   4   3          8.07         12.22         0.85 o                         
  -2   4   3        303.04        333.89         6.59 o                         
  -1   4   3       4270.11       4275.75       234.47 o                         
   0   4   3       1682.58       1720.75        34.41 o                         
   1   4   3       3200.64       3184.95        39.03 o                         
   2   4   3       1925.44       2109.65        92.22 o                         
   3   4   3       6067.29       6394.83        38.63 o                         
   4   4   3         76.42         79.52         2.99 o                         
   5   4   3       3542.18       3283.60        25.00 o                         
   6   4   3         12.21         14.87         0.85 o                         
   7   4   3       1101.89       1072.78         7.82 o                         
   8   4   3         58.23         52.85         1.19 o                         
   9   4   3        356.35        367.67         2.44 o                         
  10   4   3          3.74          1.26         1.32 o                         
  11   4   3        129.65        131.12         3.13 o                         
 -12   5   3          0.23          2.92         1.24 o                         
 -11   5   3         95.53         88.26         1.59 o                         
 -10   5   3         34.71         38.44         1.98 o                         
  -9   5   3        412.78        438.30         7.54 o                         
  -8   5   3          5.71          5.11         0.88 o                         
  -7   5   3         53.24         59.29         1.20 o                         
  -6   5   3          5.55          5.82         0.64 o                         
  -5   5   3         48.76         45.86         1.38 o                         
  -4   5   3        590.14        613.39         7.97 o                         
  -3   5   3        659.79        624.18         7.71 o                         
  -2   5   3        576.22        557.15        11.69 o                         
  -1   5   3       1683.87       1769.75        18.04 o                         
   0   5   3        645.01        691.12         7.69 o                         
   1   5   3       3490.90       3655.80        82.31 o                         
   2   5   3         65.44         73.73         1.85 o                         
   3   5   3        260.30        206.85         0.75 o                         
   4   5   3        131.15        109.90         1.09 o                         
   5   5   3         19.51         22.47         0.94 o                         
   6   5   3         31.79         39.59         0.97 o                         
   7   5   3         77.33         79.14         0.85 o                         
   8   5   3          1.61         -0.34         0.85 o                         
   9   5   3          5.95          6.63         0.89 o                         
  10   5   3          0.01          0.88         1.14 o                         
  11   5   3         50.38         53.92         2.95 o                         
 -12   6   3          1.21          0.79         1.14 o                         
 -11   6   3        157.86        157.14         2.70 o                         
 -10   6   3          3.74          4.68         1.01 o                         
  -9   6   3        898.25        938.71         3.80 o                         
  -8   6   3          3.20          2.27         1.09 o                         
  -7   6   3         35.96         31.79         1.02 o                         
  -6   6   3         45.70         44.43         1.16 o                         
  -5   6   3       2249.85       2240.31        54.35 o                         
  -4   6   3          2.84          6.46         1.89 o                         
  -3   6   3      12859.00      12682.91         7.55 o                         
  -2   6   3        106.35        123.80         3.23 o                         
  -1   6   3       7027.43       7612.24       107.65 o                         
   0   6   3         92.70         83.12         1.80 o                         
   1   6   3       2918.95       2921.48        28.09 o                         
   2   6   3         73.30         70.29         2.81 o                         
   3   6   3       3726.16       3585.32        47.39 o                         
   4   6   3          6.67         11.66         1.32 o                         
   5   6   3       4719.70       4571.69        65.27 o                         
   6   6   3          2.42          9.86         0.99 o                         
   7   6   3        659.16        673.71        13.17 o                         
   8   6   3         10.62         13.56         0.91 o                         
   9   6   3        116.42        122.55         3.36 o                         
  10   6   3          2.89          5.06         1.53 o                         
  11   6   3         86.70         89.16         3.01 o                         
 -12   7   3          1.35          0.68         1.02 o                         
 -11   7   3         92.36         85.73         3.66 o                         
 -10   7   3          0.53         -0.30         1.07 o                         
  -9   7   3        394.77        399.32         1.88 o                         
  -8   7   3         58.30         54.29         0.83 o                         
  -7   7   3         14.65         10.75         0.94 o                         
  -6   7   3         28.88         37.27         0.63 o                         
  -5   7   3        153.45        152.33         1.12 o                         
  -4   7   3         92.81         96.15         1.12 o                         
  -3   7   3        184.27        169.08         3.54 o                         
  -2   7   3          0.18          0.45         0.46 o                         
  -1   7   3         89.36         65.47         0.81 o                         
   0   7   3         19.53         13.47         0.63 o                         
   1   7   3       1591.81       1527.19        32.74 o                         
   2   7   3        341.84        378.52         9.78 o                         
   3   7   3          2.17          1.77         0.64 o                         
   4   7   3          1.10          0.56         0.62 o                         
   5   7   3         86.94         82.18         3.89 o                         
   6   7   3         17.69         19.38         1.65 o                         
   7   7   3         42.70         36.61         3.31 o                         
   8   7   3         87.72         94.03         1.14 o                         
   9   7   3          3.53          2.97         1.42 o                         
  10   7   3          0.31         -1.24         1.24 o                         
  11   7   3         15.29         18.16         1.41 o                         
 -11   8   3         60.22         51.15         9.28 o                         
 -10   8   3          3.41          2.59         0.79 o                         
  -9   8   3        226.65        221.61         1.96 o                         
  -8   8   3          0.57         -0.16         0.91 o                         
  -7   8   3        199.38        226.26         1.42 o                         
  -6   8   3          3.27          3.88         1.46 o                         
  -5   8   3       1291.35       1336.59        11.01 o                         
  -4   8   3        273.50        215.58         3.39 o                         
  -3   8   3       1409.92       1464.83        21.54 o                         
  -2   8   3        524.92        536.73         6.23 o                         
  -1   8   3       4838.28       4795.81        64.42 o                         
   0   8   3        708.46        717.24         8.22 o                         
   1   8   3       4381.71       4529.91       100.65 o                         
   2   8   3        746.18        744.97        18.23 o                         
   3   8   3       2061.34       2101.29        12.22 o                         
   4   8   3        185.89        151.64         1.18 o                         
   5   8   3       2244.72       2203.07        21.45 o                         
   6   8   3         42.17         36.80         0.84 o                         
   7   8   3        238.18        216.43         3.53 o                         
   8   8   3          2.28          2.01         1.17 o                         
   9   8   3        169.89        182.66         2.09 o                         
  10   8   3         23.46         22.96         1.20 o                         
 -11   9   3         21.79         15.80         3.50 o                         
 -10   9   3          1.37          1.97         0.75 o                         
  -9   9   3         84.01         72.31        11.53 o                         
  -8   9   3          4.48          4.55         1.15 o                         
  -7   9   3        125.44        140.08         1.40 o                         
  -6   9   3         66.99         78.10         2.93 o                         
  -5   9   3        120.02        117.46         3.63 o                         
  -4   9   3         45.93         42.12         0.71 o                         
  -3   9   3         28.16         30.90         0.48 o                         
  -2   9   3        136.01        133.30         1.78 o                         
  -1   9   3          0.24          1.19         0.52 o                         
   0   9   3         12.08         12.69         0.61 o                         
   1   9   3         21.60         16.47         0.52 o                         
   2   9   3          0.40          0.50         0.39 o                         
   3   9   3        114.94         97.13         8.56 o                         
   4   9   3        125.16        118.91         1.64 o                         
   5   9   3         71.46         76.38         1.67 o                         
   6   9   3          8.10         12.03         0.96 o                         
   7   9   3         18.01         22.00         1.15 o                         
   8   9   3          0.48          1.87         0.90 o                         
   9   9   3         64.14         64.38         1.04 o                         
  10   9   3          5.94          5.04         1.21 o                         
 -10  10   3          1.66          1.30         1.03 o                         
  -9  10   3        140.51        120.37        28.22 o                         
  -8  10   3          2.88          1.55         1.56 o                         
  -7  10   3        709.70        552.81        88.18 o                         
  -6  10   3         20.54         24.20         0.78 o                         
  -5  10   3        409.94        417.40         3.59 o                         
  -4  10   3         74.38         71.44         0.57 o                         
  -3  10   3        220.24        241.78         2.24 o                         
  -2  10   3        101.40         99.75         0.81 o                         
  -1  10   3       1132.42       1101.79        17.53 o                         
   0  10   3        869.24        850.56        13.42 o                         
   1  10   3        479.00        448.95         7.86 o                         
   2  10   3        310.34        288.45         3.13 o                         
   3  10   3        552.09        543.39        22.91 o                         
   4  10   3        159.27        159.08         2.63 o                         
   5  10   3        750.96        788.95        33.53 o                         
   6  10   3         51.68         43.36         2.89 o                         
   7  10   3        175.59        175.21         4.25 o                         
   8  10   3          9.95          9.43         1.16 o                         
   9  10   3        174.88        180.01         3.28 o                         
 -10  11   3          0.32          0.08         0.66 o                         
  -9  11   3         42.97         28.70        20.87 o                         
  -8  11   3         66.08         70.27         2.02 o                         
  -7  11   3        203.87        207.50         2.09 o                         
  -6  11   3          5.73          3.69         1.44 o                         
  -5  11   3          3.33          2.89         1.30 o                         
  -4  11   3         29.30         31.12         2.03 o                         
  -3  11   3          0.43          0.70         0.66 o                         
  -2  11   3         19.48         23.93         0.82 o                         
  -1  11   3        393.38        369.78         3.34 o                         
   0  11   3         27.47         29.56         0.63 o                         
   1  11   3        270.60        260.01        10.76 o                         
   2  11   3        107.97        100.85         2.30 o                         
   3  11   3        230.11        240.07         8.14 o                         
   4  11   3         20.53         23.25         2.50 o                         
   5  11   3          0.75          1.49         1.40 o                         
   6  11   3          4.93          5.58         2.32 o                         
   7  11   3         24.97         21.63         2.44 o                         
   8  11   3          0.11          3.16         1.88 o                         
   9  11   3         73.33         82.42         2.30 o                         
  -9  12   3         54.88         59.58         2.21 o                         
  -8  12   3          4.35          3.80         2.54 o                         
  -7  12   3        416.18        417.86         5.59 o                         
  -6  12   3          8.82         10.23         1.85 o                         
  -5  12   3        316.06        339.01         2.02 o                         
  -4  12   3        142.53        134.73         1.32 o                         
  -3  12   3        397.36        391.13         2.44 o                         
  -2  12   3        122.50        116.14         1.46 o                         
  -1  12   3        273.31        280.27         2.73 o                         
   0  12   3          0.23         -0.17         0.55 o                         
   1  12   3        109.90         88.12         0.61 o                         
   2  12   3          2.88          3.88         1.05 o                         
   3  12   3        507.47        547.67        17.05 o                         
   4  12   3         17.05         23.57         3.93 o                         
   5  12   3        147.37        148.50         6.18 o                         
   6  12   3         54.31         57.03         2.16 o                         
   7  12   3         81.06         85.38         4.97 o                         
   8  12   3         22.53         27.13         3.39 o                         
  -9  13   3         11.79         14.02         2.30 o                         
  -8  13   3         19.76         21.04         4.50 o                         
  -7  13   3         13.78         16.15         1.83 o                         
  -6  13   3         62.58         75.22         6.35 o                         
  -5  13   3          2.34          5.35         2.00 o                         
  -4  13   3         44.99         50.86         3.03 o                         
  -3  13   3          0.40          0.77         1.17 o                         
  -2  13   3          2.75          3.77         0.89 o                         
  -1  13   3        119.30        115.04         3.07 o                         
   0  13   3          7.30         10.09         1.06 o                         
   1  13   3         88.62        102.65         7.10 o                         
   2  13   3         26.72         30.37         1.29 o                         
   3  13   3          0.02         -1.47         1.47 o                         
   4  13   3          4.46          6.43         1.61 o                         
   5  13   3          0.25         -1.23         1.60 o                         
   6  13   3         12.53          9.25         1.94 o                         
   7  13   3          8.95          9.86         1.90 o                         
   8  13   3          5.34          4.57         1.70 o                         
  -8  14   3          4.53          8.90         1.96 o                         
  -7  14   3        132.72        140.61         2.18 o                         
  -6  14   3          2.53          1.61         1.38 o                         
  -5  14   3        240.69        268.40         7.06 o                         
  -4  14   3         34.51         30.68         1.13 o                         
  -3  14   3        435.10        462.31        15.09 o                         
  -2  14   3         42.07         25.93        11.03 o                         
  -1  14   3        209.92        168.31        22.29 o                         
   0  14   3        111.79         87.64        24.59 o                         
   1  14   3        100.04        115.43         1.72 o                         
   2  14   3         18.36         17.17         1.67 o                         
   3  14   3        255.71        279.97         6.28 o                         
   4  14   3         29.73         29.98         1.39 o                         
   5  14   3         57.60         57.93         1.60 o                         
   6  14   3         10.32          4.10         2.16 o                         
   7  14   3         52.96         54.05         5.11 o                         
  -7  15   3          9.04         15.66         1.79 o                         
  -6  15   3          3.66          3.48         1.50 o                         
  -5  15   3          2.95          0.11         1.71 o                         
  -4  15   3         15.81         16.99         1.39 o                         
  -3  15   3         16.51         18.60         3.46 o                         
  -2  15   3         27.51         10.98         5.55 o                         
  -1  15   3         17.56          9.70         4.04 o                         
   0  15   3          6.46          2.07         1.91 o                         
   1  15   3         20.27         18.42         1.32 o                         
   2  15   3         42.47         45.37         1.72 o                         
   3  15   3          2.48          3.21         1.48 o                         
   4  15   3         33.39         40.65         2.26 o                         
   5  15   3          7.01          7.82         1.72 o                         
   6  15   3         26.52         29.24         1.79 o                         
  -6  16   3          0.27         -0.61         1.47 o                         
  -5  16   3         78.60         80.13         1.60 o                         
  -4  16   3          2.10          0.10         2.68 o                         
  -3  16   3        341.27        267.61       158.08 o                         
  -2  16   3         13.14          9.99         6.35 o                         
  -1  16   3        138.97         88.62        42.16 o                         
   0  16   3          5.10          0.59         0.40 o                         
   1  16   3         35.21          6.20         1.13 o                         
   2  16   3          6.35          3.31         1.37 o                         
   3  16   3        128.51        100.58         2.08 o                         
   4  16   3          0.63          3.25         1.41 o                         
   5  16   3        114.42        122.53         4.43 o                         
  -4  17   3         38.90         30.54        18.26 o                         
  -3  17   3         14.32          9.13         7.88 o                         
  -2  17   3         11.28         10.08         6.71 o                         
  -1  17   3          1.14          0.20         0.54 o                         
   0  17   3          6.21         -0.06         0.88 o                         
   1  17   3          9.51         -0.49         1.09 o                         
   2  17   3         14.04          1.57         1.36 o                         
   3  17   3          1.38         -1.41         1.64 o                         
 -12   0   4         25.00         22.58         2.71 o                         
 -10   0   4        162.24        165.05         8.36 o                         
  -8   0   4       1259.70       1192.49        37.60 o                         
  -6   0   4       1883.91       1841.74        44.89 o                         
  -4   0   4       2162.96       2165.20        12.61 o                         
  -2   0   4         88.97         64.78         2.89 o                         
   2   0   4       2237.82       2359.07         3.15 o                         
   4   0   4       1578.61       1584.00        16.48 o                         
   6   0   4       1580.14       1462.65        22.73 o                         
   8   0   4        146.06        145.08         3.15 o                         
  10   0   4        324.41        322.89         2.22 o                         
 -13   1   4          6.55          4.41         1.55 o                         
 -12   1   4         45.05         50.03         3.10 o                         
 -11   1   4          0.14         -0.49         1.25 o                         
 -10   1   4         11.92          9.46         0.91 o                         
  -9   1   4         91.18         79.81         1.55 o                         
  -8   1   4       1281.04       1199.34        21.53 o                         
  -7   1   4        195.34        180.28         1.60 o                         
  -6   1   4        288.44        290.50         1.50 o                         
  -5   1   4          2.21         -0.79         0.79 o                         
  -4   1   4        950.27        891.16        20.58 o                         
  -3   1   4       1245.44       1239.79        38.04 o                         
  -2   1   4         19.18         24.58         0.41 o                         
  -1   1   4       1063.18       1130.61        10.54 o                         
   0   1   4          0.15          3.87         1.07 o                         
   1   1   4       1167.52       1240.77         2.42 o                         
   2   1   4        326.27        337.63         4.34 o                         
   3   1   4          3.28          5.74         0.70 o                         
   4   1   4        101.71        100.51         0.71 o                         
   5   1   4        278.63        306.34         8.53 o                         
   6   1   4          0.03          0.78         0.76 o                         
   7   1   4         73.12         68.67         2.02 o                         
   8   1   4          5.46          6.48         2.00 o                         
   9   1   4          0.62         -0.34         1.25 o                         
  10   1   4         26.68         22.87         1.62 o                         
  11   1   4         10.70         11.63         1.34 o                         
 -13   2   4          2.48          3.17         1.34 o                         
 -12   2   4         80.32         75.32         1.53 o                         
 -11   2   4          3.79          7.72         1.09 o                         
 -10   2   4        273.33        265.27         1.28 o                         
  -9   2   4        225.94        222.12         3.78 o                         
  -8   2   4        865.77        821.19        18.07 o                         
  -7   2   4          0.80          3.69         0.73 o                         
  -6   2   4       1599.83       1424.23        12.63 o                         
  -5   2   4       2830.73       3019.89        25.04 o                         
  -4   2   4       6033.53       6046.57        50.86 o                         
  -3   2   4        578.00        636.63         8.58 o                         
  -2   2   4        779.43        744.25         8.12 o                         
  -1   2   4        431.82        457.98        10.13 o                         
   1   2   4       1968.87       2275.06        20.50 o                         
   2   2   4       2659.25       2497.30       107.72 o                         
   3   2   4         44.53         38.21         0.75 o                         
   4   2   4        435.25        404.97         4.18 o                         
   5   2   4         74.68         74.13         1.39 o                         
   6   2   4       1661.53       1553.26        26.94 o                         
   7   2   4        339.85        325.76         1.27 o                         
   8   2   4        377.66        361.38         4.84 o                         
   9   2   4        158.49        158.99         3.05 o                         
  10   2   4        181.66        182.73         3.57 o                         
  11   2   4          0.64          2.00         1.95 o                         
 -12   3   4         30.12         33.59         1.39 o                         
 -11   3   4          3.85          2.87         1.70 o                         
 -10   3   4        208.46        214.63         2.33 o                         
  -9   3   4        109.39        110.53         1.02 o                         
  -8   3   4        145.65        152.78         0.98 o                         
  -7   3   4         78.88         75.80         1.66 o                         
  -6   3   4        122.61        126.10         0.98 o                         
  -5   3   4         86.19         88.29         1.25 o                         
  -4   3   4        458.60        456.03         6.20 o                         
  -3   3   4          0.37          0.32         0.60 o                         
  -2   3   4         95.96         97.59         2.93 o                         
  -1   3   4       1934.27       2094.09        30.87 o                         
   0   3   4        157.89        181.98         0.71 o                         
   1   3   4         62.23         74.31         1.17 o                         
   2   3   4       3731.36       3846.50        85.12 o                         
   3   3   4        514.03        549.82        12.78 o                         
   4   3   4        333.36        328.57         7.60 o                         
   5   3   4        771.94        819.26        11.47 o                         
   6   3   4        130.99        128.95         1.63 o                         
   7   3   4         49.73         42.15         1.81 o                         
   8   3   4          7.80          9.66         1.59 o                         
   9   3   4          2.87          1.70         1.13 o                         
  10   3   4         21.44         24.82         1.27 o                         
  11   3   4         33.54         34.16         1.17 o                         
 -12   4   4        186.72        182.16         1.63 o                         
 -11   4   4         17.14         18.75         1.01 o                         
 -10   4   4        609.36        617.73         3.34 o                         
  -9   4   4        290.42        287.36         3.23 o                         
  -8   4   4        610.40        600.99         3.82 o                         
  -7   4   4         14.45          9.92         0.77 o                         
  -6   4   4       1395.51       1334.38        26.18 o                         
  -5   4   4        123.80        149.74         1.54 o                         
  -4   4   4       4072.45       4091.47        51.76 o                         
  -3   4   4        490.78        590.45        10.84 o                         
  -2   4   4       7811.41       7827.08       465.32 o                         
  -1   4   4       2273.89       2479.58        57.23 o                         
   0   4   4       7431.43       8179.19        86.93 o                         
   1   4   4       2561.93       2808.42       118.53 o                         
   2   4   4       2087.98       2070.00        14.46 o                         
   3   4   4          5.05          6.01         0.83 o                         
   4   4   4        787.30        662.56        10.97 o                         
   5   4   4        109.99        104.92         7.97 o                         
   6   4   4       2540.33       2555.50        15.30 o                         
   7   4   4        201.51        207.88         2.40 o                         
   8   4   4        678.89        677.04         9.66 o                         
   9   4   4        105.41         93.34         2.02 o                         
  10   4   4         80.34         80.76         1.23 o                         
  11   4   4          0.62          0.88         1.29 o                         
 -12   5   4         38.58         41.66         1.17 o                         
 -11   5   4          5.22          7.25         1.23 o                         
 -10   5   4        432.38        436.79        13.16 o                         
  -9   5   4          1.61          3.37         1.08 o                         
  -8   5   4         19.40         15.97         1.52 o                         
  -7   5   4          8.93          9.30         0.70 o                         
  -6   5   4        332.23        333.03         1.89 o                         
  -5   5   4         21.36         23.85         0.63 o                         
  -4   5   4        371.37        389.93         6.95 o                         
  -3   5   4        125.46         99.06         1.50 o                         
  -2   5   4        101.74         82.72         0.77 o                         
  -1   5   4         48.62         44.34         0.65 o                         
   0   5   4       1357.64       1469.57        15.77 o                         
   1   5   4       1090.87       1116.15        33.86 o                         
   2   5   4       1458.44       1472.27        39.66 o                         
   3   5   4        665.39        648.46         7.82 o                         
   4   5   4        435.75        435.55         6.87 o                         
   5   5   4        201.07        209.48         1.99 o                         
   6   5   4         43.77         41.66         1.15 o                         
   7   5   4          2.71          2.28         0.86 o                         
   8   5   4         85.13         85.91         2.48 o                         
   9   5   4          6.04          7.55         1.08 o                         
  10   5   4         50.84         58.23         1.34 o                         
  11   5   4          2.73          3.86         1.86 o                         
 -12   6   4        139.98        140.02         2.18 o                         
 -11   6   4          4.51          7.17         2.06 o                         
 -10   6   4        423.12        435.31         5.52 o                         
  -9   6   4          0.80          2.71         1.09 o                         
  -8   6   4        504.67        503.39         4.09 o                         
  -7   6   4         24.05         20.45         0.70 o                         
  -6   6   4       1605.32       1603.96        14.45 o                         
  -5   6   4        134.39        128.65         0.75 o                         
  -4   6   4        958.06        931.98         7.14 o                         
  -3   6   4        220.76        224.19         2.69 o                         
  -2   6   4      10717.54      10856.47        68.77 o                         
  -1   6   4         27.14         36.45         1.19 o                         
   0   6   4       4181.98       4375.08        22.95 o                         
   1   6   4          6.77          8.54         0.70 o                         
   2   6   4       3043.47       3081.08        38.59 o                         
   3   6   4        316.78        267.05         2.42 o                         
   4   6   4       2366.37       2337.46        21.98 o                         
   5   6   4          1.48          6.34         2.53 o                         
   6   6   4       2634.21       2549.54        11.88 o                         
   7   6   4          0.46          4.39         1.45 o                         
   8   6   4        545.35        552.81        11.51 o                         
   9   6   4          2.78          5.56         1.29 o                         
  10   6   4         66.08         64.99         1.35 o                         
  11   6   4          0.02         -0.27         1.41 o                         
 -12   7   4         59.34         53.06         6.63 o                         
 -11   7   4          0.01          3.15         0.97 o                         
 -10   7   4        209.44        211.39         1.69 o                         
  -9   7   4          1.55          2.83         1.18 o                         
  -8   7   4         10.69         11.61         1.09 o                         
  -7   7   4          8.88          9.39         0.72 o                         
  -6   7   4        226.83        238.73         1.29 o                         
  -5   7   4          5.24          3.89         0.92 o                         
  -4   7   4         78.13         69.77         1.31 o                         
  -3   7   4         10.83         18.69         0.64 o                         
  -2   7   4        408.16        489.88         8.68 o                         
  -1   7   4          1.60          1.09         0.48 o                         
   0   7   4        152.98        152.85         1.62 o                         
   1   7   4          0.70          0.67         1.15 o                         
   2   7   4        503.69        482.45         5.59 o                         
   3   7   4         52.16         55.14         1.24 o                         
   4   7   4          8.32         13.88         2.61 o                         
   5   7   4         20.31         23.20         0.83 o                         
   6   7   4          5.68          2.57         1.89 o                         
   7   7   4         42.88         47.76         1.64 o                         
   8   7   4         46.79         45.46         2.32 o                         
   9   7   4          6.59          6.60         1.12 o                         
  10   7   4         19.46         21.71         1.32 o                         
 -11   8   4          0.70         -0.09         0.84 o                         
 -10   8   4        122.74        113.06         4.40 o                         
  -9   8   4         27.59         33.83         0.85 o                         
  -8   8   4        421.71        431.71         4.26 o                         
  -7   8   4         52.98         63.72         1.40 o                         
  -6   8   4        902.96        940.07         6.23 o                         
  -5   8   4         40.19         39.20         1.14 o                         
  -4   8   4        275.14        263.90         4.59 o                         
  -3   8   4        600.23        561.63         9.43 o                         
  -2   8   4       3009.08       2957.82        11.88 o                         
  -1   8   4       1103.15       1100.57        16.48 o                         
   0   8   4       3721.23       3894.96        34.62 o                         
   1   8   4       1326.85       1294.82        18.29 o                         
   2   8   4       2102.28       2076.55        46.29 o                         
   3   8   4         89.38         86.14         1.25 o                         
   4   8   4       1297.81       1251.53         8.25 o                         
   5   8   4         78.77         68.47         0.69 o                         
   6   8   4       1081.89       1067.24         5.78 o                         
   7   8   4        114.34        107.51         1.98 o                         
   8   8   4        458.37        458.27         6.33 o                         
   9   8   4         35.98         34.98         1.58 o                         
  10   8   4         62.93         60.68         1.28 o                         
 -11   9   4          0.60          1.01         0.83 o                         
 -10   9   4         67.62         58.54        11.56 o                         
  -9   9   4          0.71          0.58         0.68 o                         
  -8   9   4        123.76        115.74         0.79 o                         
  -7   9   4         23.68         22.61         0.99 o                         
  -6   9   4        390.77        417.45         8.61 o                         
  -5   9   4          4.69          5.07         1.13 o                         
  -4   9   4          8.40         11.84         0.47 o                         
  -3   9   4        252.25        242.48         3.53 o                         
  -2   9   4         84.40         73.13         0.80 o                         
  -1   9   4          1.01          5.57         0.64 o                         
   0   9   4         10.32         10.36         0.70 o                         
   1   9   4          0.17          1.70         0.60 o                         
   2   9   4          0.39          0.18         0.89 o                         
   3   9   4        120.37        115.87         3.13 o                         
   4   9   4          6.39          8.58         1.70 o                         
   5   9   4         99.32         89.03         1.87 o                         
   6   9   4         13.60         13.08         0.57 o                         
   7   9   4          0.28          0.75         0.68 o                         
   8   9   4          4.26          6.96         0.96 o                         
   9   9   4          0.55          0.99         1.05 o                         
  10   9   4          0.17         -1.02         3.30 o                         
 -11  10   4          0.01          6.21         3.12 o                         
 -10  10   4         54.50         48.73        10.96 o                         
  -9  10   4         25.24         23.44         4.36 o                         
  -8  10   4        384.20        228.03       106.97 o                         
  -7  10   4          2.36          2.90         0.77 o                         
  -6  10   4        511.17        545.00         7.68 o                         
  -5  10   4        129.92        103.42         1.65 o                         
  -4  10   4        164.68        175.34         2.19 o                         
  -3  10   4          0.33          0.91         1.03 o                         
  -2  10   4        387.37        407.51         3.52 o                         
  -1  10   4        201.42        217.79         2.29 o                         
   0  10   4        604.55        592.69        11.21 o                         
   1  10   4        226.93        223.82         7.53 o                         
   2  10   4        242.44        234.86         4.78 o                         
   3  10   4         51.18         49.10         2.10 o                         
   4  10   4        872.72        832.54        24.26 o                         
   5  10   4          0.25          1.12         1.42 o                         
   6  10   4        241.79        235.57         4.09 o                         
   7  10   4         17.11         16.15         0.47 o                         
   8  10   4        245.47        254.19         5.54 o                         
   9  10   4         46.65         46.99         1.10 o                         
 -10  11   4          0.20          0.46         1.18 o                         
  -9  11   4          0.19          2.05         2.10 o                         
  -8  11   4        168.67         79.71        61.59 o                         
  -7  11   4         38.58         18.18        13.03 o                         
  -6  11   4        249.15        140.76        44.62 o                         
  -5  11   4          2.32          3.57         0.36 o                         
  -4  11   4         18.32         24.66         0.47 o                         
  -3  11   4          2.27          1.61         0.49 o                         
  -2  11   4        141.01        159.32         0.70 o                         
  -1  11   4          0.17          1.14         0.64 o                         
   0  11   4         67.13         65.34         1.27 o                         
   1  11   4         26.75         27.35         0.75 o                         
   2  11   4        300.16        321.59        10.44 o                         
   3  11   4          0.34         -0.37         1.68 o                         
   4  11   4          1.21         -0.06         1.29 o                         
   5  11   4          0.62          4.68         2.38 o                         
   6  11   4          1.76         -1.54         1.78 o                         
   7  11   4          0.08         -1.74         2.51 o                         
   8  11   4         29.85         33.48         2.27 o                         
   9  11   4          5.30          9.12         2.10 o                         
  -9  12   4          6.47          4.26         1.60 o                         
  -8  12   4        195.34        219.56         3.24 o                         
  -7  12   4          0.15         -0.39         1.75 o                         
  -6  12   4        298.52        300.91         2.11 o                         
  -5  12   4         26.55         27.46         1.09 o                         
  -4  12   4        206.99        198.35        16.38 o                         
  -3  12   4         38.39         35.78         0.70 o                         
  -2  12   4        341.32        348.28         4.83 o                         
  -1  12   4         30.87         26.45         1.00 o                         
   0  12   4        488.80        495.12         7.86 o                         
   1  12   4         10.10         10.19         0.64 o                         
   2  12   4        312.13        336.88         2.41 o                         
   3  12   4         39.11         43.50         1.31 o                         
   4  12   4        405.51        422.38         9.00 o                         
   5  12   4          0.02          0.18         1.22 o                         
   6  12   4         40.78         39.74         1.69 o                         
   7  12   4          4.84          2.11         1.93 o                         
   8  12   4         73.97         80.22         2.18 o                         
  -9  13   4         11.87         17.19         1.86 o                         
  -8  13   4         40.38         43.83         1.68 o                         
  -7  13   4         49.03         48.48         1.73 o                         
  -6  13   4         22.22         28.20         1.95 o                         
  -5  13   4          1.00          1.46         2.77 o                         
  -4  13   4          5.48          8.81         1.74 o                         
  -3  13   4          2.82          0.97         0.38 o                         
  -2  13   4          5.21          7.16         0.55 o                         
  -1  13   4        173.43        198.94         1.28 o                         
   0  13   4         54.08         46.90         2.57 o                         
   1  13   4          2.67          3.53         0.54 o                         
   2  13   4          0.07         -1.14         1.76 o                         
   3  13   4         31.50         39.43         3.84 o                         
   4  13   4         13.64         11.21         2.04 o                         
   5  13   4         73.09         75.33         1.55 o                         
   6  13   4          0.25          1.11         1.44 o                         
   7  13   4         18.36         27.48         2.21 o                         
  -8  14   4         70.91         84.15         1.80 o                         
  -7  14   4          0.45         -1.56         1.56 o                         
  -6  14   4         70.74         75.77         3.16 o                         
  -5  14   4         16.04         18.06         1.31 o                         
  -4  14   4        314.98        338.06         1.74 o                         
  -3  14   4          9.13          2.67         1.49 o                         
  -2  14   4        347.92        226.09        69.55 o                         
  -1  14   4          5.72          5.37         1.27 o                         
   0  14   4        393.42        312.14       101.38 o                         
   1  14   4         10.18         16.59         1.50 o                         
   2  14   4        213.17        247.08         2.42 o                         
   3  14   4          8.67          7.00         2.12 o                         
   4  14   4         71.29         71.21         1.89 o                         
   5  14   4          2.01          1.58         1.92 o                         
   6  14   4         71.86         78.10         3.62 o                         
  -7  15   4          1.78          0.85         3.82 o                         
  -6  15   4          4.09          5.49         1.81 o                         
  -5  15   4         16.58         21.76         1.33 o                         
  -4  15   4         14.78         14.04         2.94 o                         
  -3  15   4         19.45         19.87         6.83 o                         
  -2  15   4          4.00          1.19         0.81 o                         
  -1  15   4         82.81         44.12        17.39 o                         
   0  15   4         39.19         30.83        13.53 o                         
   1  15   4          3.45          2.24         1.36 o                         
   2  15   4         34.68         47.56         1.84 o                         
   3  15   4         30.84         39.06         2.13 o                         
   4  15   4         12.71         16.27         4.61 o                         
   5  15   4         25.21         27.48         1.95 o                         
  -5  16   4          7.14          4.74         1.54 o                         
  -4  16   4        212.39        155.75        83.00 o                         
  -3  16   4          8.01          4.10         4.51 o                         
  -2  16   4        239.64         98.20        57.25 o                         
  -1  16   4          0.22         -0.13         0.42 o                         
   1  16   4          2.11         -0.16         1.12 o                         
   2  16   4         56.27         23.32         1.50 o                         
   3  16   4          1.17          0.67         1.59 o                         
   4  16   4         55.08         61.14         2.64 o                         
  -3  17   4         12.50         10.85         6.16 o                         
  -2  17   4          2.43          2.20         0.83 o                         
  -1  17   4          5.34          1.97         1.02 o                         
   0  17   4         12.79          1.57         1.05 o                         
   1  17   4         22.29          1.42         1.28 o                         
   2  17   4         23.62          2.24         1.50 o                         
 -13   0   5         20.86         26.70         1.69 o                         
 -11   0   5        229.82        228.40         7.66 o                         
  -9   0   5         16.28         18.99         2.50 o                         
  -7   0   5        363.56        341.30         9.66 o                         
  -5   0   5        745.87        491.60        11.32 o                         
  -3   0   5         93.16        174.56         2.79 o                         
  -1   0   5       5429.40       5578.55        63.88 o                         
   3   0   5       8532.74       9135.21         7.18 o                         
   5   0   5       2574.22       2516.01        35.43 o                         
   7   0   5        227.30        227.76         8.29 o                         
   9   0   5        598.78        622.49        14.15 o                         
  11   0   5         85.81         91.21         2.07 o                         
 -13   1   5        108.08        101.65         2.10 o                         
 -12   1   5          3.28          7.19         1.60 o                         
 -11   1   5         60.21         65.90         1.10 o                         
 -10   1   5          3.23          4.81         1.40 o                         
  -9   1   5        184.99        183.88         3.01 o                         
  -8   1   5         35.01         35.53         2.06 o                         
  -7   1   5       1425.09       1516.71        11.56 o                         
  -6   1   5        159.90        168.05         1.19 o                         
  -5   1   5        213.42        195.89         1.21 o                         
  -4   1   5        282.36        299.82         3.33 o                         
  -3   1   5        474.25        496.76         5.73 o                         
  -2   1   5        331.50        350.50         7.88 o                         
  -1   1   5       1310.74       1420.64        11.43 o                         
   0   1   5       1191.38       1205.16         2.22 o                         
   2   1   5         60.65         76.17         2.29 o                         
   3   1   5        112.02        112.66         1.85 o                         
   4   1   5        378.69        360.32         8.94 o                         
   5   1   5        172.21        162.84         3.66 o                         
   6   1   5         84.12         88.79         1.02 o                         
   7   1   5         17.50         20.11         1.40 o                         
   8   1   5         19.48         20.69         1.10 o                         
   9   1   5         27.49         25.56         1.02 o                         
  10   1   5          4.26          4.90         1.74 o                         
  11   1   5          3.38          5.45         1.56 o                         
 -13   2   5         20.63         23.63         1.39 o                         
 -12   2   5          1.89          3.19         1.92 o                         
 -11   2   5        112.54        114.24         3.85 o                         
 -10   2   5          7.77          8.54         1.10 o                         
  -9   2   5        152.21        135.52         1.01 o                         
  -8   2   5         44.73         45.46         0.98 o                         
  -7   2   5       1699.21       1670.44        27.63 o                         
  -6   2   5          6.45         11.41         0.98 o                         
  -5   2   5       1327.95       1191.66         7.65 o                         
  -4   2   5       1364.13       1436.32        27.48 o                         
  -3   2   5       2307.99       2090.46        34.05 o                         
  -2   2   5        291.46        285.50         0.72 o                         
  -1   2   5       9466.19       9676.24       181.41 o                         
   0   2   5       8627.32       9462.83         5.68 o                         
   1   2   5       5422.52       5595.51         7.15 o                         
   2   2   5          1.27          0.98         1.87 o                         
   3   2   5       4024.47       3964.61       177.36 o                         
   4   2   5          5.54          4.96         0.74 o                         
   5   2   5       1419.15       1394.85        33.75 o                         
   6   2   5         60.80         54.84         1.17 o                         
   7   2   5        233.32        229.09         3.45 o                         
   8   2   5          0.95          3.21         1.00 o                         
   9   2   5        492.87        511.37         8.27 o                         
  10   2   5          3.00          3.09         1.27 o                         
  11   2   5         94.70         97.29         2.21 o                         
 -12   3   5          6.90          6.56         1.61 o                         
 -11   3   5         42.78         46.74         1.33 o                         
 -10   3   5         11.63         11.67         0.97 o                         
  -9   3   5          5.06          3.03         0.81 o                         
  -8   3   5        172.55        185.72         1.91 o                         
  -7   3   5        207.40        195.23         1.07 o                         
  -6   3   5        163.52        169.85         3.17 o                         
  -5   3   5        808.43        737.78        11.97 o                         
  -4   3   5        612.60        641.51         5.80 o                         
  -3   3   5         48.55         54.83         1.44 o                         
  -2   3   5        356.41        381.92         4.28 o                         
  -1   3   5        656.36        662.33        10.33 o                         
   0   3   5       1548.53       1595.16        51.62 o                         
   1   3   5       1436.45       1550.98        22.04 o                         
   2   3   5          1.18          7.28         1.04 o                         
   3   3   5        413.52        397.97         5.42 o                         
   4   3   5       1277.10       1218.81        43.39 o                         
   5   3   5          1.48          4.59         1.72 o                         
   6   3   5        480.13        464.53        12.88 o                         
   7   3   5          4.75          4.02         0.94 o                         
   8   3   5        140.89        136.40         1.26 o                         
   9   3   5         44.31         44.68         1.17 o                         
  10   3   5         41.41         42.59         1.25 o                         
  11   3   5          0.18          2.07         1.40 o                         
 -12   4   5          2.74          4.57         2.04 o                         
 -11   4   5        177.04        177.83         1.66 o                         
 -10   4   5         11.68         11.33         1.17 o                         
  -9   4   5       1133.74       1123.41         8.69 o                         
  -8   4   5         14.64         18.46         0.86 o                         
  -7   4   5       1317.48       1286.31         9.69 o                         
  -6   4   5        180.19        188.25         1.02 o                         
  -5   4   5       2406.05       2404.00        35.97 o                         
  -4   4   5         68.47         66.31         1.64 o                         
  -3   4   5       5453.16       5895.14        51.08 o                         
  -2   4   5       1044.45       1029.15        11.03 o                         
  -1   4   5       5175.70       5584.38       147.58 o                         
   0   4   5       2861.02       3249.53        36.32 o                         
   1   4   5       4193.48       4225.77       227.84 o                         
   2   4   5          0.75          2.14         0.99 o                         
   3   4   5       1093.76       1062.89        40.30 o                         
   4   4   5        391.84        410.62         5.19 o                         
   5   4   5       1450.70       1356.49        35.31 o                         
   6   4   5         39.32         33.81         2.12 o                         
   7   4   5        660.69        637.28         2.67 o                         
   8   4   5          5.17         11.89         3.42 o                         
   9   4   5        318.30        305.82         3.92 o                         
  10   4   5         26.33         30.11         2.64 o                         
  11   4   5        136.01        134.58         1.88 o                         
 -12   5   5          3.45          2.85         1.19 o                         
 -11   5   5         31.50         37.51         1.92 o                         
 -10   5   5          8.47          7.49         1.28 o                         
  -9   5   5        274.16        268.45         3.80 o                         
  -8   5   5         19.86         21.18         1.44 o                         
  -7   5   5         23.56         28.91         0.89 o                         
  -6   5   5          3.27          2.72         0.82 o                         
  -5   5   5        347.94        337.81         3.38 o                         
  -4   5   5        169.27        192.28         1.07 o                         
  -3   5   5        260.71        238.53         1.90 o                         
  -2   5   5        273.57        237.85         5.89 o                         
  -1   5   5        260.87        272.78         8.05 o                         
   0   5   5         53.76         50.07         1.03 o                         
   1   5   5        521.61        515.08         2.73 o                         
   2   5   5         38.83         26.19         0.82 o                         
   3   5   5        122.74        126.00         2.13 o                         
   4   5   5        182.41        197.93         2.47 o                         
   5   5   5         71.10         80.79         1.65 o                         
   6   5   5        188.15        173.32         1.31 o                         
   7   5   5         66.22         62.57         1.39 o                         
   8   5   5          0.02          0.04         1.20 o                         
   9   5   5          7.18         10.45         1.42 o                         
  10   5   5         27.62         23.50         2.36 o                         
 -12   6   5          0.17         -1.23         1.23 o                         
 -11   6   5        212.64        225.09         3.31 o                         
 -10   6   5          1.10          1.91         1.03 o                         
  -9   6   5       1651.25       1698.16        19.83 o                         
  -8   6   5         29.33         30.95         2.12 o                         
  -7   6   5        387.18        403.54         3.13 o                         
  -6   6   5        171.02        172.10         2.80 o                         
  -5   6   5       2502.67       2491.77        26.44 o                         
  -4   6   5          1.62          2.24         0.83 o                         
  -3   6   5       2976.94       2846.01        26.10 o                         
  -2   6   5          0.07          0.53         0.92 o                         
  -1   6   5       2064.15       1972.51        74.91 o                         
   0   6   5         13.27         11.91         0.49 o                         
   1   6   5       1784.30       1687.21        51.68 o                         
   2   6   5          1.62          3.67         0.82 o                         
   3   6   5        781.17        739.44        13.15 o                         
   4   6   5        171.86        145.96         8.43 o                         
   5   6   5        954.87        958.73         9.76 o                         
   6   6   5         59.46         53.35         2.47 o                         
   7   6   5       1231.61       1137.49        25.91 o                         
   8   6   5          0.79         10.85         1.55 o                         
   9   6   5        310.76        295.78         4.39 o                         
  10   6   5          1.56          2.77         1.29 o                         
 -12   7   5          1.32          1.75         1.18 o                         
 -11   7   5         27.54         30.95         1.32 o                         
 -10   7   5         34.95         35.31         0.90 o                         
  -9   7   5        170.44        168.09         3.33 o                         
  -8   7   5         15.67         17.44         0.76 o                         
  -7   7   5         47.26         56.76         1.07 o                         
  -6   7   5         54.73         51.19         0.90 o                         
  -5   7   5        126.02        131.77         2.38 o                         
  -4   7   5        215.55        189.23         2.99 o                         
  -3   7   5        233.45        268.18         1.57 o                         
  -2   7   5        129.36        122.35         0.70 o                         
  -1   7   5         83.07         89.37         2.06 o                         
   0   7   5          7.27          5.93         0.87 o                         
   1   7   5        126.92        135.47         5.49 o                         
   2   7   5        172.83        161.78         3.37 o                         
   3   7   5         15.21         20.06         0.69 o                         
   4   7   5        123.52        115.00         1.22 o                         
   5   7   5         65.42         54.07         1.29 o                         
   6   7   5         56.30         64.40         2.52 o                         
   7   7   5        220.90        220.21         5.51 o                         
   8   7   5        127.41        134.28         4.60 o                         
   9   7   5          0.04         -1.45         2.53 o                         
  10   7   5          1.74         -0.58         1.30 o                         
 -11   8   5         42.90         42.20         5.56 o                         
 -10   8   5          9.33          8.65         1.37 o                         
  -9   8   5        644.51        635.78         4.99 o                         
  -8   8   5         14.80         16.92         0.80 o                         
  -7   8   5        894.44        908.55         3.73 o                         
  -6   8   5          1.34          0.80         0.69 o                         
  -5   8   5        902.38        870.75        15.08 o                         
  -4   8   5         20.53         20.28         1.01 o                         
  -3   8   5       1819.96       1813.22        12.93 o                         
  -2   8   5         27.70         30.49         0.62 o                         
  -1   8   5       1239.10       1262.84        27.65 o                         
   0   8   5       1742.80       1717.79         9.66 o                         
   1   8   5       1616.62       1600.24        24.91 o                         
   2   8   5         11.94         16.02         0.77 o                         
   3   8   5        593.01        611.38         5.23 o                         
   4   8   5        129.64        127.65         1.51 o                         
   5   8   5        326.87        340.85         3.87 o                         
   6   8   5          2.97          2.22         1.20 o                         
   7   8   5        597.43        562.45         4.58 o                         
   8   8   5          2.19          2.92         2.08 o                         
   9   8   5        251.52        246.67         6.15 o                         
  10   8   5          0.40         -0.15         2.44 o                         
 -11   9   5          4.64          1.88         0.93 o                         
 -10   9   5          2.47          1.96         1.05 o                         
  -9   9   5         23.93         28.24         2.44 o                         
  -8   9   5          3.06          2.46         0.78 o                         
  -7   9   5        235.55        236.33         5.27 o                         
  -6   9   5          4.51          6.49         0.88 o                         
  -5   9   5        100.65         89.80         0.90 o                         
  -4   9   5        459.32        467.42         7.79 o                         
  -3   9   5        135.41        123.21         1.29 o                         
  -2   9   5         46.91         45.40         0.89 o                         
  -1   9   5        142.59        158.84         5.26 o                         
   0   9   5         31.25         22.56         0.70 o                         
   1   9   5         44.91         43.58         0.88 o                         
   2   9   5         78.36         77.16         0.91 o                         
   3   9   5         13.87         18.21         0.60 o                         
   4   9   5        101.71        102.75         0.66 o                         
   5   9   5          6.91          5.84         0.60 o                         
   6   9   5        120.21        114.37         2.21 o                         
   7   9   5         34.10         32.58         1.41 o                         
   8   9   5         34.75         34.80         0.82 o                         
   9   9   5          0.08         -0.30         1.09 o                         
 -10  10   5          0.02          0.53         0.71 o                         
  -9  10   5        142.29        113.55        25.27 o                         
  -8  10   5          5.10          4.76         1.72 o                         
  -7  10   5        553.47        538.22        13.93 o                         
  -6  10   5          0.80          3.65         1.46 o                         
  -5  10   5        217.21        244.33         2.73 o                         
  -4  10   5         43.30         35.10         0.68 o                         
  -3  10   5        641.67        678.32         3.03 o                         
  -2  10   5          0.80          1.48         0.64 o                         
  -1  10   5        230.25        262.52         3.74 o                         
   0  10   5        510.28        499.01         3.17 o                         
   1  10   5        895.38        875.18        29.06 o                         
   2  10   5          0.75         -0.25         1.34 o                         
   3  10   5       1271.33       1252.86        22.31 o                         
   4  10   5         85.75         89.35         1.26 o                         
   5  10   5        368.25        368.83         3.74 o                         
   6  10   5         17.62         17.79         0.94 o                         
   7  10   5        137.63        144.52         1.12 o                         
   8  10   5          0.00         -0.75         0.75 o                         
   9  10   5        122.91        110.98         3.06 o                         
 -10  11   5          0.08         -0.55         0.73 o                         
  -9  11   5         30.16         23.50        11.12 o                         
  -8  11   5          4.89          3.42         2.34 o                         
  -7  11   5        288.43        165.07        81.75 o                         
  -6  11   5          5.13          1.46         1.10 o                         
  -5  11   5         28.34         33.06         1.21 o                         
  -4  11   5          0.90          2.01         0.55 o                         
  -3  11   5         56.65         66.25         1.96 o                         
  -2  11   5         11.63         14.38         1.02 o                         
  -1  11   5        232.11        231.34         2.29 o                         
   0  11   5          2.34         -0.64         0.64 o                         
   1  11   5        165.45        163.18         1.66 o                         
   2  11   5         24.16         28.14         1.86 o                         
   3  11   5         32.89         30.58         1.23 o                         
   4  11   5          0.14          3.63         1.80 o                         
   5  11   5         69.55         64.19         1.66 o                         
   6  11   5         10.60         11.65         1.68 o                         
   7  11   5          0.05          2.57         1.85 o                         
   8  11   5         19.34         15.15         1.32 o                         
  -9  12   5         34.40         21.48        11.04 o                         
  -8  12   5          1.12          0.80         0.89 o                         
  -7  12   5        112.54         44.00        33.12 o                         
  -6  12   5          0.52         -0.07         0.32 o                         
  -5  12   5        121.05         73.93        25.02 o                         
  -4  12   5         17.66         18.36         0.98 o                         
  -3  12   5        318.69        331.14         3.42 o                         
  -2  12   5          5.81          4.37         0.68 o                         
  -1  12   5        356.92        405.30         7.87 o                         
   0  12   5        152.01        139.45         1.79 o                         
   1  12   5        512.49        514.40         5.32 o                         
   2  12   5          2.75          2.63         0.39 o                         
   3  12   5        921.75        967.90         3.96 o                         
   4  12   5         12.79         11.32         1.63 o                         
   5  12   5         84.77         96.75         1.56 o                         
   6  12   5          1.63          3.82         1.65 o                         
   7  12   5         78.89         82.07         2.99 o                         
  -8  13   5         13.20         15.73         4.22 o                         
  -7  13   5        119.58        128.03         2.09 o                         
  -6  13   5         16.81         19.62         1.49 o                         
  -5  13   5         14.23          4.99         4.16 o                         
  -4  13   5          1.42          0.13         0.36 o                         
  -3  13   5          0.90          0.85         1.00 o                         
  -2  13   5          6.83          8.86         1.23 o                         
  -1  13   5        117.33        110.80         1.90 o                         
   0  13   5        108.15         98.73        13.76 o                         
   1  13   5          6.46          6.59         0.76 o                         
   2  13   5         33.04         32.92         1.59 o                         
   3  13   5         77.77         82.77         2.55 o                         
   4  13   5         54.89         67.06         8.59 o                         
   5  13   5          1.67          0.74         3.87 o                         
   6  13   5         32.69         40.66         2.03 o                         
   7  13   5          2.65          2.90         1.66 o                         
  -8  14   5          1.71          1.40         1.80 o                         
  -7  14   5         67.26         71.20         3.36 o                         
  -6  14   5          4.47          5.44         3.09 o                         
  -5  14   5         53.23         59.26         3.16 o                         
  -4  14   5         28.32         11.99         6.76 o                         
  -3  14   5        273.59        144.04        68.60 o                         
  -2  14   5          5.63          5.79         1.60 o                         
  -1  14   5        357.16        290.05        55.62 o                         
   0  14   5         86.33         72.98        21.98 o                         
   1  14   5        214.16        236.42         3.91 o                         
   2  14   5          4.42          9.74         2.08 o                         
   3  14   5        217.73        239.19         2.75 o                         
   4  14   5          6.89          2.50         1.86 o                         
   5  14   5         52.81         60.07         1.97 o                         
   6  14   5          0.04          1.38         1.77 o                         
  -7  15   5         21.71         20.60         1.99 o                         
  -6  15   5         12.82         17.45         1.51 o                         
  -5  15   5         23.99         27.46         2.28 o                         
  -4  15   5         11.68         12.13         1.23 o                         
  -3  15   5          1.65          0.61         0.39 o                         
  -2  15   5         42.18         23.31        11.13 o                         
  -1  15   5         25.41         15.07         5.43 o                         
   0  15   5         52.48         51.60        20.30 o                         
   1  15   5         24.05         20.00         1.72 o                         
   2  15   5         13.91         15.37         1.99 o                         
   3  15   5          6.78          7.89         1.72 o                         
   4  15   5         42.16         53.17         2.05 o                         
   5  15   5          2.33          2.30         2.63 o                         
  -5  16   5         64.51         64.31        15.17 o                         
  -4  16   5          0.14          0.01         1.14 o                         
  -3  16   5        177.01         65.49        41.89 o                         
  -2  16   5          0.86         -0.08         0.42 o                         
  -1  16   5        184.80        111.42        50.56 o                         
   0  16   5          6.33          5.00         2.07 o                         
   2  16   5          0.48         -1.14         1.59 o                         
   3  16   5         65.48         74.20         2.49 o                         
  -3  17   5          6.32          2.69         3.94 o                         
  -2  17   5          3.64          0.87         0.67 o                         
  -1  17   5          0.11         -0.48         0.48 o                         
   0  17   5         14.51          1.05         0.86 o                         
   1  17   5         20.04          2.40         1.42 o                         
 -12   0   6        288.69        295.30         2.63 o                         
 -10   0   6          2.91          5.66         1.39 o                         
  -8   0   6        478.29        449.08         3.35 o                         
  -6   0   6       1224.68       1147.38        13.71 o                         
  -4   0   6       1186.52       1181.10        31.56 o                         
  -2   0   6        218.62        176.84         8.42 o                         
   0   0   6       3181.65       3003.13         3.96 o                         
   2   0   6       7121.90       7391.24         6.62 o                         
   4   0   6       6679.61       7032.44         7.36 o                         
   6   0   6        461.10        499.43         3.16 o                         
   8   0   6        256.01        265.12         5.24 o                         
  10   0   6        261.33        262.08         2.20 o                         
 -13   1   6          5.63          7.62         1.34 o                         
 -12   1   6        310.18        309.09         4.83 o                         
 -11   1   6         55.79         59.17         1.86 o                         
 -10   1   6         97.40        106.29         1.10 o                         
  -9   1   6          1.42         -0.68         0.82 o                         
  -8   1   6        253.21        239.71         1.54 o                         
  -7   1   6         76.96         87.05         1.92 o                         
  -6   1   6        205.60        184.55         1.75 o                         
  -5   1   6        591.19        541.09         7.28 o                         
  -4   1   6       2097.03       2064.42         5.80 o                         
  -3   1   6        259.09        290.29         2.88 o                         
  -2   1   6         65.09         59.65         0.65 o                         
  -1   1   6       2829.46       3057.50        11.88 o                         
   0   1   6        674.95        647.10         6.40 o                         
   2   1   6        187.84        202.98         4.53 o                         
   3   1   6         11.78         17.02         1.30 o                         
   4   1   6        664.27        668.63        16.40 o                         
   5   1   6        253.33        247.29         1.85 o                         
   6   1   6        415.62        413.55         6.36 o                         
   7   1   6          4.66          2.21         1.16 o                         
   8   1   6          0.26         -0.68         1.00 o                         
   9   1   6         23.90         25.61         1.14 o                         
  10   1   6          0.34          0.33         1.14 o                         
 -12   2   6        193.05        194.44         2.43 o                         
 -11   2   6          2.13          1.81         1.06 o                         
 -10   2   6         36.84         41.51         1.12 o                         
  -9   2   6         41.14         45.49         1.78 o                         
  -8   2   6        431.23        467.98         4.27 o                         
  -7   2   6        459.23        481.44         4.52 o                         
  -6   2   6       2432.18       2381.71        22.19 o                         
  -5   2   6        149.15        130.65         0.77 o                         
  -4   2   6        816.03        685.72         7.32 o                         
  -3   2   6        257.17        269.20         1.95 o                         
  -2   2   6       2823.65       2688.99        28.91 o                         
  -1   2   6       1792.22       1915.69        10.40 o                         
   0   2   6       5385.55       5499.68         5.06 o                         
   1   2   6          0.05          1.12         3.42 o                         
   2   2   6       4275.58       4364.91        30.98 o                         
   3   2   6         87.84         76.35         5.67 o                         
   4   2   6       2364.99       2416.13        27.27 o                         
   5   2   6         94.43        108.92         2.77 o                         
   6   2   6        945.99        937.20        32.99 o                         
   7   2   6         44.85         40.05         1.20 o                         
   8   2   6        500.18        499.99         3.44 o                         
   9   2   6          2.14          1.50         1.55 o                         
  10   2   6        168.09        169.33         1.98 o                         
 -12   3   6         84.09         89.59         1.32 o                         
 -11   3   6         47.07         49.32         1.83 o                         
 -10   3   6        240.75        246.76         1.59 o                         
  -9   3   6         16.95         13.74         1.15 o                         
  -8   3   6          2.91         -0.28         0.88 o                         
  -7   3   6        497.79        469.95         9.98 o                         
  -6   3   6        414.39        468.39         1.51 o                         
  -5   3   6        110.05        122.50         2.22 o                         
  -4   3   6        660.79        743.59         9.87 o                         
  -3   3   6        264.50        321.35         7.17 o                         
  -2   3   6        151.49        150.69         3.34 o                         
  -1   3   6       2415.18       2514.96        13.97 o                         
   0   3   6        549.32        544.72         1.78 o                         
   1   3   6        736.14        765.88        62.46 o                         
   2   3   6        552.75        534.71         2.09 o                         
   3   3   6        105.64         89.28         1.02 o                         
   4   3   6          0.13          3.29         1.97 o                         
   5   3   6        258.70        254.81         7.12 o                         
   6   3   6          9.01          8.13         1.03 o                         
   7   3   6          5.50          9.54         1.11 o                         
   8   3   6          0.23          0.14         1.24 o                         
   9   3   6         38.89         37.92         1.30 o                         
  10   3   6          0.65          1.42         1.38 o                         
 -12   4   6        137.18        137.60         2.43 o                         
 -11   4   6          0.86         -1.03         1.03 o                         
 -10   4   6        296.37        299.71         4.58 o                         
  -9   4   6          1.80          2.35         1.00 o                         
  -8   4   6        502.04        501.09         1.52 o                         
  -7   4   6       1178.50       1138.32        11.31 o                         
  -6   4   6       1981.62       1925.69        13.97 o                         
  -5   4   6         74.80         65.94         1.24 o                         
  -4   4   6       1127.87        999.33        12.06 o                         
  -3   4   6        464.44        415.04         7.57 o                         
  -2   4   6       3587.19       3272.01       162.92 o                         
  -1   4   6          1.62          6.63         0.90 o                         
   0   4   6       3904.84       3722.96        24.86 o                         
   1   4   6         50.85         47.09         1.16 o                         
   2   4   6       2133.47       2081.61        65.58 o                         
   3   4   6          2.24          0.65         1.20 o                         
   4   4   6        707.98        647.74        14.91 o                         
   5   4   6         82.34         80.85         2.64 o                         
   6   4   6        973.08        958.65        23.30 o                         
   7   4   6        154.73        155.97         1.35 o                         
   8   4   6        549.13        553.99         4.90 o                         
   9   4   6         28.80         27.62         2.43 o                         
  10   4   6        137.51        141.16         2.51 o                         
 -12   5   6         23.29         28.57         1.22 o                         
 -11   5   6          0.17         -0.05         1.09 o                         
 -10   5   6        313.35        330.11         2.18 o                         
  -9   5   6          5.67          3.96         1.11 o                         
  -8   5   6          1.67          2.12         1.11 o                         
  -7   5   6        265.76        255.02         1.32 o                         
  -6   5   6        467.97        413.48         4.52 o                         
  -5   5   6         46.18         46.11         1.22 o                         
  -4   5   6        349.82        361.01         2.56 o                         
  -3   5   6          7.92          7.52         1.08 o                         
  -2   5   6          0.74          2.82         0.64 o                         
  -1   5   6          2.02          0.93         0.62 o                         
   0   5   6         39.27         41.12         1.74 o                         
   1   5   6        110.97        134.15         1.03 o                         
   2   5   6         14.86         13.50         0.89 o                         
   3   5   6         24.05         27.87         0.93 o                         
   4   5   6         51.08         46.91         2.13 o                         
   5   5   6          3.98          5.89         1.00 o                         
   6   5   6         56.33         46.91         1.78 o                         
   7   5   6          3.34          2.78         1.53 o                         
   8   5   6         65.43         68.70         1.33 o                         
   9   5   6          0.10         -1.24         1.24 o                         
  10   5   6         11.11         13.75         1.74 o                         
 -12   6   6         99.97        108.20         1.66 o                         
 -11   6   6          0.28          1.07         0.96 o                         
 -10   6   6        356.06        352.88         3.24 o                         
  -9   6   6          5.40         10.04         1.09 o                         
  -8   6   6        957.43        944.55         6.16 o                         
  -7   6   6         44.48         44.35         1.27 o                         
  -6   6   6       1592.35       1566.23        13.11 o                         
  -5   6   6        106.34        108.61         2.31 o                         
  -4   6   6       2049.52       2064.26        20.54 o                         
  -3   6   6         32.19         28.37         0.66 o                         
  -2   6   6       1449.32       1420.30        23.49 o                         
  -1   6   6         49.68         57.05         1.40 o                         
   0   6   6       1883.17       1853.20        43.43 o                         
   1   6   6        200.02        171.01         6.49 o                         
   2   6   6        677.41        660.49         1.53 o                         
   3   6   6          7.56          9.78         0.66 o                         
   4   6   6        418.91        432.93         4.51 o                         
   5   6   6          2.63          2.74         1.00 o                         
   6   6   6        425.09        395.18         8.80 o                         
   7   6   6          0.35          2.88         3.06 o                         
   8   6   6        283.18        271.54         3.46 o                         
   9   6   6          4.83          6.04         1.66 o                         
  10   6   6        110.53        113.36         1.68 o                         
 -12   7   6          6.52          8.19         1.97 o                         
 -11   7   6          1.67          2.80         0.91 o                         
 -10   7   6        112.22        115.65         1.13 o                         
  -9   7   6         62.23         64.51         1.22 o                         
  -8   7   6          1.09          1.16         0.93 o                         
  -7   7   6          8.72          8.13         1.62 o                         
  -6   7   6        389.12        389.00         1.83 o                         
  -5   7   6          3.71          3.48         1.31 o                         
  -4   7   6        510.52        490.85         8.52 o                         
  -3   7   6        161.15        168.26         3.42 o                         
  -2   7   6        287.34        279.40         2.39 o                         
  -1   7   6         37.15         49.73         0.73 o                         
   0   7   6          0.93         -0.84         0.84 o                         
   1   7   6        255.16        274.96         5.41 o                         
   2   7   6         28.28         31.39         0.94 o                         
   3   7   6          5.59          5.47         0.79 o                         
   4   7   6         34.55         34.40         0.77 o                         
   5   7   6         13.12         13.22         1.24 o                         
   6   7   6        193.20        173.57         3.86 o                         
   7   7   6         30.16         28.02         1.02 o                         
   8   7   6         14.17         11.79         1.96 o                         
   9   7   6         26.20         24.94         2.18 o                         
 -11   8   6          2.04          1.52         0.97 o                         
 -10   8   6        148.09        157.30         1.51 o                         
  -9   8   6          0.62          0.76         0.81 o                         
  -8   8   6        512.33        541.98         3.32 o                         
  -7   8   6        633.73        631.93         6.09 o                         
  -6   8   6       1698.48       1761.40        14.44 o                         
  -5   8   6          9.36          6.92         0.84 o                         
  -4   8   6       1359.45       1379.38        14.75 o                         
  -3   8   6         27.25         23.22         0.98 o                         
  -2   8   6       1118.36       1095.73        16.32 o                         
  -1   8   6        148.16        116.86         4.40 o                         
   0   8   6       1677.15       1690.33        46.31 o                         
   1   8   6        291.99        266.60         5.62 o                         
   2   8   6        521.36        534.72        13.22 o                         
   3   8   6          4.32          4.84         0.73 o                         
   4   8   6         84.63         83.73         0.80 o                         
   5   8   6         21.39         21.97         1.23 o                         
   6   8   6        469.34        476.06         6.47 o                         
   7   8   6         33.66         33.31         0.89 o                         
   8   8   6        206.24        203.51         3.34 o                         
   9   8   6          0.08         -2.16         2.16 o                         
 -11   9   6         16.46         20.59         3.35 o                         
 -10   9   6         51.72         45.12         8.14 o                         
  -9   9   6          7.13          4.31         0.91 o                         
  -8   9   6         15.13         19.45         1.17 o                         
  -7   9   6         71.37         69.44         1.93 o                         
  -6   9   6         51.53         53.99         1.39 o                         
  -5   9   6        128.18        125.48         2.47 o                         
  -4   9   6        138.45        155.36         1.10 o                         
  -3   9   6        362.75        351.87         3.92 o                         
  -2   9   6        172.42        179.11         2.35 o                         
  -1   9   6        297.67        278.28         5.09 o                         
   0   9   6         41.87         38.01         1.51 o                         
   1   9   6        287.43        292.71         4.30 o                         
   2   9   6        113.52        109.87         4.94 o                         
   3   9   6          7.65          7.57         0.69 o                         
   4   9   6         14.62         13.66         0.63 o                         
   5   9   6         21.51         16.83         0.71 o                         
   6   9   6         53.42         54.38         1.57 o                         
   7   9   6         23.51         22.18         0.77 o                         
   8   9   6         20.49         22.10         0.96 o                         
   9   9   6         41.52         42.33         3.40 o                         
 -10  10   6         24.85         23.43         4.81 o                         
  -9  10   6         23.89         18.24         8.32 o                         
  -8  10   6         40.69         34.00         7.03 o                         
  -7  10   6         62.15         49.95         0.94 o                         
  -6  10   6        542.55        544.97         7.56 o                         
  -5  10   6          1.76          1.51         0.89 o                         
  -4  10   6        607.52        615.62         5.65 o                         
  -3  10   6        103.26         88.68         0.75 o                         
  -2  10   6        300.63        288.61         5.45 o                         
  -1  10   6         50.01         47.69         0.76 o                         
   0  10   6        872.77        849.66        15.52 o                         
   1  10   6         70.66         63.70         2.72 o                         
   2  10   6       1693.07       1617.63        33.84 o                         
   3  10   6         63.33         65.40         2.17 o                         
   4  10   6        504.53        505.28         9.38 o                         
   5  10   6          5.66          5.16         0.64 o                         
   6  10   6        259.98        266.14         5.68 o                         
   7  10   6          7.66          7.95         0.75 o                         
   8  10   6        106.12        104.60         2.91 o                         
 -10  11   6         15.57         13.23         5.86 o                         
  -9  11   6          0.09         -0.10         0.76 o                         
  -8  11   6        106.89         75.89        34.21 o                         
  -7  11   6          0.24          0.22         0.94 o                         
  -6  11   6          2.88          2.97         1.00 o                         
  -5  11   6         29.45         33.69         2.05 o                         
  -4  11   6        121.46        118.86         0.92 o                         
  -3  11   6          4.14          6.21         0.65 o                         
  -2  11   6        100.07        112.98         2.85 o                         
  -1  11   6         12.02          9.78         0.71 o                         
   0  11   6         28.46         28.86         0.80 o                         
   1  11   6        129.78        123.12         4.62 o                         
   2  11   6         56.13         54.45         0.79 o                         
   3  11   6         45.86         48.57         1.39 o                         
   4  11   6        127.27        120.34         3.24 o                         
   5  11   6         18.69         18.35         1.31 o                         
   6  11   6         17.29         21.20         0.50 o                         
   7  11   6          9.52          9.48         1.51 o                         
   8  11   6          8.58          7.71         0.56 o                         
  -9  12   6          5.55          3.90         4.43 o                         
  -8  12   6         57.81         53.10        21.74 o                         
  -7  12   6          0.44         -0.59         0.59 o                         
  -6  12   6        170.49         74.30        40.73 o                         
  -5  12   6         20.68         14.16         3.44 o                         
  -4  12   6        408.10        398.91        21.55 o                         
  -3  12   6         11.79         14.26         0.94 o                         
  -2  12   6         76.61        103.66         1.75 o                         
  -1  12   6         23.41         23.79         1.37 o                         
   0  12   6        519.08        542.62         8.52 o                         
   1  12   6         71.98         63.48         0.94 o                         
   2  12   6        752.14        762.32        23.08 o                         
   3  12   6         32.26         31.34         1.30 o                         
   4  12   6        343.71        383.04         2.89 o                         
   5  12   6          0.45          3.30         2.04 o                         
   6  12   6        105.19        115.95         2.10 o                         
   7  12   6          4.49          0.85         1.80 o                         
  -8  13   6         44.37         48.65         2.09 o                         
  -7  13   6         32.38         17.07         9.85 o                         
  -6  13   6         33.25         16.58         9.18 o                         
  -5  13   6          0.47         -0.09         0.98 o                         
  -4  13   6        158.64         96.10        31.86 o                         
  -3  13   6          1.98          1.67         0.64 o                         
  -2  13   6         30.00         31.70         1.09 o                         
  -1  13   6        208.57        222.65         3.69 o                         
   0  13   6         59.59         65.10         1.27 o                         
   1  13   6          5.28          6.81         2.17 o                         
   2  13   6        115.24        124.73         3.74 o                         
   3  13   6         24.62         26.32         2.38 o                         
   4  13   6          5.54          4.02         1.94 o                         
   5  13   6         83.29         87.69         3.07 o                         
   6  13   6          2.29         -0.17         1.92 o                         
  -7  14   6         19.24         20.09         2.47 o                         
  -6  14   6         82.76         98.23         1.53 o                         
  -5  14   6          0.03         -0.09         0.55 o                         
  -4  14   6        130.74         82.77        34.65 o                         
  -3  14   6          5.63          1.91         0.69 o                         
  -2  14   6        110.10         94.32        16.45 o                         
  -1  14   6         14.40         12.03         1.96 o                         
   0  14   6        300.36        319.23        12.08 o                         
   1  14   6          1.35          0.85         0.89 o                         
   2  14   6        187.97        205.46         2.18 o                         
   3  14   6          0.00         -2.46         2.46 o                         
   4  14   6         92.28         91.48         2.33 o                         
   5  14   6          5.63          2.02         3.01 o                         
  -6  15   6         21.34         25.10         1.52 o                         
  -5  15   6          9.57         13.69         1.57 o                         
  -4  15   6         32.90         25.80         9.93 o                         
  -3  15   6          0.13         -0.25         0.66 o                         
  -2  15   6          0.75         -0.18         0.53 o                         
  -1  15   6         79.18         48.44        15.08 o                         
   0  15   6          7.48          6.69         2.02 o                         
   1  15   6          0.10         -0.31         0.87 o                         
   2  15   6         14.53         15.50         2.26 o                         
   3  15   6         24.63         31.38         2.46 o                         
   4  15   6          0.26         -0.71         1.89 o                         
  -5  16   6          5.46          4.39         1.93 o                         
  -4  16   6         40.69         40.04        18.57 o                         
  -3  16   6          0.52          0.75         0.57 o                         
  -2  16   6        110.96         62.21        30.03 o                         
  -1  16   6          4.53          0.49         0.92 o                         
   0  16   6        137.68        124.66        60.61 o                         
   1  16   6          0.16          1.18         1.57 o                         
   2  16   6        120.85         80.23         1.79 o                         
 -11   0   7        358.60        392.54         5.82 o                         
  -9   0   7         65.32         60.76         1.58 o                         
  -7   0   7       1315.43       1300.49        10.02 o                         
  -5   0   7       4497.20       4769.76        36.72 o                         
  -3   0   7       6053.55       6061.20        70.08 o                         
  -1   0   7       1179.80        989.70         2.56 o                         
   3   0   7       6117.52       6375.64         7.04 o                         
   5   0   7        803.88        783.08         3.65 o                         
   7   0   7        235.90        223.80         3.04 o                         
   9   0   7        651.84        707.50         4.45 o                         
 -12   1   7          2.30          1.23         1.49 o                         
 -11   1   7        315.00        328.81         1.91 o                         
 -10   1   7        103.59        107.00         1.20 o                         
  -9   1   7        111.75        112.54         2.19 o                         
  -8   1   7         15.47         14.21         1.28 o                         
  -7   1   7        275.54        308.88         1.97 o                         
  -6   1   7          1.56          2.20         0.85 o                         
  -5   1   7         40.66         40.75         0.86 o                         
  -4   1   7          3.36         -0.75         0.75 o                         
  -3   1   7        903.27        961.37        12.05 o                         
  -2   1   7         13.09         18.92         3.63 o                         
  -1   1   7       1564.08       1580.47        13.53 o                         
   0   1   7         50.10         58.91         3.70 o                         
   1   1   7        130.13        132.16         1.90 o                         
   2   1   7        266.13        240.70         7.98 o                         
   3   1   7       1048.98       1008.56        14.74 o                         
   4   1   7          9.95         10.97         2.05 o                         
   5   1   7        273.63        274.75         2.71 o                         
   6   1   7          9.20          9.29         1.40 o                         
   7   1   7          2.92          1.31         1.88 o                         
   8   1   7         93.72        102.03         1.64 o                         
   9   1   7         45.03         45.16         3.22 o                         
  10   1   7          0.66          0.14         2.75 o                         
 -12   2   7          4.62          4.06         1.27 o                         
 -11   2   7        224.19        235.87         3.82 o                         
 -10   2   7         35.13         33.47         1.03 o                         
  -9   2   7        465.89        454.75         5.66 o                         
  -8   2   7        444.87        385.93         1.47 o                         
  -7   2   7        983.18       1028.21         2.67 o                         
  -6   2   7        531.18        570.31         3.68 o                         
  -5   2   7       1970.82       1945.12        19.64 o                         
  -4   2   7        329.89        336.41         5.34 o                         
  -3   2   7       3960.62       4013.14        44.24 o                         
  -2   2   7        306.15        273.61         2.86 o                         
  -1   2   7        893.03        787.52        12.85 o                         
   0   2   7       1429.51       1521.76         2.82 o                         
   1   2   7        676.39        670.25         6.75 o                         
   2   2   7        147.22        137.67         1.60 o                         
   3   2   7       4230.08       4466.08       106.40 o                         
   4   2   7         17.68         19.51         3.67 o                         
   5   2   7       1030.12       1034.80        12.37 o                         
   6   2   7         28.24         30.66         2.21 o                         
   7   2   7        379.55        383.07         4.80 o                         
   8   2   7          0.88          1.61         2.83 o                         
   9   2   7        464.40        455.98        13.48 o                         
  10   2   7         26.21         23.45         1.95 o                         
 -12   3   7          0.51         -1.87         1.87 o                         
 -11   3   7         67.37         70.84         2.09 o                         
 -10   3   7        192.89        190.55         1.96 o                         
  -9   3   7        224.03        224.46         2.78 o                         
  -8   3   7        131.60        124.18         1.15 o                         
  -7   3   7        619.72        599.16         3.16 o                         
  -6   3   7         97.79         89.63         1.73 o                         
  -5   3   7        396.92        390.71         7.76 o                         
  -4   3   7          5.31         12.01         1.18 o                         
  -3   3   7        199.49        179.31         3.10 o                         
  -2   3   7         22.02         19.60         0.76 o                         
  -1   3   7       2321.34       2201.42        61.32 o                         
   0   3   7         34.03         51.01         1.19 o                         
   1   3   7        278.42        312.42         2.11 o                         
   2   3   7       1007.89        959.64        15.87 o                         
   3   3   7         79.14         72.97         4.10 o                         
   4   3   7          0.49         -1.04         1.04 o                         
   5   3   7         49.41         64.38         1.74 o                         
   6   3   7          1.66          3.44         1.63 o                         
   7   3   7          7.84          6.34         1.26 o                         
   8   3   7        252.64        240.30         2.65 o                         
   9   3   7          4.76          6.11         3.22 o                         
  10   3   7         14.04         17.60         1.63 o                         
 -12   4   7          2.26          3.83         1.19 o                         
 -11   4   7        102.13        109.51         1.56 o                         
 -10   4   7          6.47          7.87         1.24 o                         
  -9   4   7        685.30        710.86         6.56 o                         
  -8   4   7        273.57        250.96         1.44 o                         
  -7   4   7        308.69        314.59         2.47 o                         
  -6   4   7        345.23        304.20         4.55 o                         
  -5   4   7        589.32        545.29         4.99 o                         
  -4   4   7        127.85        132.52         1.54 o                         
  -3   4   7       2134.94       2037.95        22.22 o                         
  -2   4   7        253.50        264.87         6.27 o                         
  -1   4   7       1246.18       1292.36        27.00 o                         
   0   4   7        168.59        150.17         1.72 o                         
   1   4   7        546.65        488.27        22.96 o                         
   2   4   7        148.81        164.64         1.21 o                         
   3   4   7       1747.86       1808.82        26.60 o                         
   4   4   7         80.61         75.40         2.80 o                         
   5   4   7        834.25        857.25         6.95 o                         
   6   4   7          2.87          1.64         1.44 o                         
   7   4   7        439.63        441.77         6.80 o                         
   8   4   7          3.35          6.13         3.93 o                         
   9   4   7        180.23        178.10         3.06 o                         
  10   4   7         18.03         16.47         1.84 o                         
 -12   5   7          4.84          4.20         1.37 o                         
 -11   5   7         36.62         40.73         1.21 o                         
 -10   5   7          0.24          1.90         1.02 o                         
  -9   5   7        202.94        210.14         3.99 o                         
  -8   5   7         13.65         14.77         1.00 o                         
  -7   5   7        240.07        236.99         5.32 o                         
  -6   5   7         47.47         48.33         0.98 o                         
  -5   5   7         45.13         52.40         1.15 o                         
  -4   5   7         26.38         25.91         0.77 o                         
  -3   5   7        142.71        124.60         3.59 o                         
  -2   5   7        151.36        142.63         2.00 o                         
  -1   5   7         88.22         90.33         1.19 o                         
   0   5   7         74.04         70.97         0.91 o                         
   1   5   7          1.70          4.15         0.95 o                         
   2   5   7         48.67         61.25         5.61 o                         
   3   5   7         72.97         68.84         2.18 o                         
   4   5   7         18.46         17.88         1.12 o                         
   5   5   7         40.15         47.85         3.91 o                         
   6   5   7          0.82          3.37         1.07 o                         
   7   5   7         25.65         25.43         1.16 o                         
   8   5   7         30.80         27.05         1.99 o                         
   9   5   7         51.47         52.00         2.58 o                         
 -12   6   7          0.70          0.50         1.20 o                         
 -11   6   7         68.18         71.79         2.08 o                         
 -10   6   7          0.57          2.22         1.14 o                         
  -9   6   7        378.79        378.07         2.75 o                         
  -8   6   7         15.85         14.67         0.88 o                         
  -7   6   7        266.44        249.39         2.31 o                         
  -6   6   7          3.08          4.25         0.72 o                         
  -5   6   7        429.01        446.80         6.35 o                         
  -4   6   7        109.68        111.19         3.27 o                         
  -3   6   7       2002.49       1876.10        22.46 o                         
  -2   6   7         57.55         64.69         2.15 o                         
  -1   6   7       2034.25       2009.86        16.68 o                         
   0   6   7         55.36         47.09         1.65 o                         
   1   6   7       2041.08       2072.35        39.81 o                         
   2   6   7         55.35         46.57         1.55 o                         
   3   6   7        538.28        572.64         7.63 o                         
   4   6   7         10.59         13.22         1.61 o                         
   5   6   7        374.32        373.60         6.82 o                         
   6   6   7          2.53          6.53         0.98 o                         
   7   6   7        286.93        280.71         2.31 o                         
   8   6   7          4.16          5.16         1.38 o                         
   9   6   7         67.51         79.33         2.67 o                         
 -11   7   7          2.03          0.85         1.73 o                         
 -10   7   7         79.61         87.06         1.78 o                         
  -9   7   7        117.83        130.44         1.68 o                         
  -8   7   7         62.13         64.12         1.01 o                         
  -7   7   7        109.92        110.88         1.08 o                         
  -6   7   7         23.62         21.26         0.96 o                         
  -5   7   7         13.38         10.55         1.02 o                         
  -4   7   7        183.98        174.52         3.33 o                         
  -3   7   7        295.75        296.48         3.50 o                         
  -2   7   7         40.24         31.21         1.33 o                         
  -1   7   7         94.68         83.79         2.18 o                         
   0   7   7         35.67         32.76         0.96 o                         
   1   7   7        183.65        166.82         1.30 o                         
   2   7   7        277.02        275.46        14.85 o                         
   3   7   7         22.42         16.65         0.86 o                         
   4   7   7          0.49         -0.29         0.86 o                         
   5   7   7         19.29         21.28         2.94 o                         
   6   7   7          1.22          1.51         0.90 o                         
   7   7   7         10.55          9.55         2.32 o                         
   8   7   7         48.26         47.11         2.88 o                         
   9   7   7         37.27         36.68         1.55 o                         
 -11   8   7         39.89         41.02         3.18 o                         
 -10   8   7         15.42         18.76         1.65 o                         
  -9   8   7        227.87        237.85         1.30 o                         
  -8   8   7        191.09        196.30         1.16 o                         
  -7   8   7        240.72        227.18         3.44 o                         
  -6   8   7        198.06        194.97         1.26 o                         
  -5   8   7        759.23        799.10         7.07 o                         
  -4   8   7        108.91        111.75         0.99 o                         
  -3   8   7       1480.30       1534.75        26.06 o                         
  -2   8   7          0.02          2.29         0.67 o                         
  -1   8   7       1159.47       1168.37        17.34 o                         
   0   8   7        118.01        106.30         1.43 o                         
   1   8   7        570.54        552.04        16.00 o                         
   2   8   7         50.50         50.89         1.20 o                         
   3   8   7        586.20        579.85         7.19 o                         
   4   8   7         23.19         24.85         1.68 o                         
   5   8   7        516.51        526.47         1.76 o                         
   6   8   7          2.89          1.64         0.81 o                         
   7   8   7        129.50        135.62         2.37 o                         
   8   8   7          0.18          4.16         0.96 o                         
   9   8   7         39.14         37.19         1.40 o                         
 -11   9   7          6.66          1.03         1.82 o                         
 -10   9   7        112.63        103.19        16.08 o                         
  -9   9   7        140.32        159.66         2.05 o                         
  -8   9   7         15.10         14.80         1.12 o                         
  -7   9   7         10.22         11.95         1.47 o                         
  -6   9   7          3.76          2.80         1.50 o                         
  -5   9   7         21.93         15.79         0.96 o                         
  -4   9   7        117.40        125.08         1.16 o                         
  -3   9   7        359.28        367.80         2.93 o                         
  -2   9   7         66.97         65.56         1.57 o                         
  -1   9   7        134.73        139.61         2.77 o                         
   0   9   7         40.71         32.76         2.11 o                         
   1   9   7         20.56         28.97         2.78 o                         
   2   9   7        250.62        265.81         3.91 o                         
   3   9   7          2.36          5.06         0.77 o                         
   4   9   7         38.09         39.28         1.26 o                         
   5   9   7         27.82         31.64         0.80 o                         
   6   9   7          3.60          5.60         1.07 o                         
   7   9   7         16.45         17.76         0.90 o                         
   8   9   7        141.73        144.74         5.23 o                         
 -10  10   7          3.24         -0.42         2.50 o                         
  -9  10   7         29.59         23.77         9.62 o                         
  -8  10   7        135.31        136.98        10.15 o                         
  -7  10   7        115.54        111.33         1.45 o                         
  -6  10   7         76.87         72.47         1.74 o                         
  -5  10   7       1037.02       1068.97         3.31 o                         
  -4  10   7        214.01        231.88         1.36 o                         
  -3  10   7        572.59        614.77         8.38 o                         
  -2  10   7          9.83          7.98         0.93 o                         
  -1  10   7        391.51        422.58         7.10 o                         
   0  10   7         62.87         57.20         4.30 o                         
   1  10   7        602.30        577.33         8.22 o                         
   2  10   7         79.68         83.18         5.33 o                         
   3  10   7        843.66        833.90        27.14 o                         
   4  10   7          1.16          1.43         0.98 o                         
   5  10   7        419.53        435.83         7.32 o                         
   6  10   7          8.04          9.66         0.80 o                         
   7  10   7         46.49         49.29         1.09 o                         
   8  10   7          0.21          0.83         0.89 o                         
  -9  11   7         76.92         68.13        23.80 o                         
  -8  11   7          0.43          1.64         2.16 o                         
  -7  11   7          5.24          2.37         0.96 o                         
  -6  11   7          4.58          2.65         0.95 o                         
  -5  11   7         50.36         49.21         0.83 o                         
  -4  11   7          8.81          9.75         0.86 o                         
  -3  11   7        307.19        311.91         1.89 o                         
  -2  11   7        105.09        105.50         2.08 o                         
  -1  11   7         14.14         19.70         0.68 o                         
   0  11   7         21.80         23.68         1.16 o                         
   1  11   7         27.99         27.78         1.05 o                         
   2  11   7         77.12         74.55         0.98 o                         
   3  11   7        120.47        110.65         2.44 o                         
   4  11   7         63.18         65.26         0.77 o                         
   5  11   7          7.99          6.44         1.11 o                         
   6  11   7         20.57         22.43         0.66 o                         
   7  11   7         13.21         13.66         2.19 o                         
  -9  12   7         21.76         19.98         9.07 o                         
  -8  12   7          8.90          6.80         3.54 o                         
  -7  12   7        164.60        118.28        49.93 o                         
  -6  12   7         15.99         11.91         4.21 o                         
  -5  12   7        560.90        426.14        87.75 o                         
  -4  12   7         12.64         10.12         0.76 o                         
  -3  12   7        339.08        377.73         2.68 o                         
  -2  12   7          8.09          7.00         0.79 o                         
  -1  12   7        184.82        209.04         5.16 o                         
   0  12   7          1.38          4.92         3.31 o                         
   1  12   7        492.63        486.91        11.13 o                         
   2  12   7          0.29         -0.10         0.63 o                         
   3  12   7        297.17        295.02        14.05 o                         
   4  12   7          3.03          1.85         0.81 o                         
   5  12   7        163.37        169.28         8.64 o                         
   6  12   7          3.33          3.67         3.22 o                         
  -8  13   7          8.88          5.09         4.09 o                         
  -7  13   7         37.67         31.97        12.31 o                         
  -6  13   7          9.98          3.42         2.51 o                         
  -5  13   7         52.07         32.11        13.39 o                         
  -4  13   7          8.17          6.41         2.26 o                         
  -3  13   7         77.28         63.08         5.93 o                         
  -2  13   7         44.24         48.09         0.84 o                         
  -1  13   7         47.43         53.48         2.57 o                         
   0  13   7         18.50         18.98         1.04 o                         
   1  13   7         34.08         34.62         2.28 o                         
   2  13   7          0.07         -0.05         0.59 o                         
   3  13   7         21.97         18.86         0.56 o                         
   4  13   7         42.24         54.79         2.79 o                         
   5  13   7          0.07          1.28         2.32 o                         
   6  13   7         12.29         11.30         2.54 o                         
  -7  14   7         72.03         53.04        22.77 o                         
  -6  14   7         11.49          1.98         2.44 o                         
  -5  14   7        111.59         61.18        30.03 o                         
  -4  14   7          6.66          2.05         1.56 o                         
  -3  14   7        181.17        132.69        43.01 o                         
  -2  14   7         52.33         42.67         9.94 o                         
  -1  14   7        141.36        128.80        23.88 o                         
   0  14   7         49.09         55.60         2.17 o                         
   1  14   7        132.95        127.85         7.04 o                         
   2  14   7          0.00          0.00         1.16 o                         
   3  14   7        176.19        219.10         3.22 o                         
   4  14   7          0.06          3.54         2.04 o                         
   5  14   7        127.26        129.62         2.89 o                         
  -6  15   7         15.65          5.44         5.00 o                         
  -5  15   7         19.29         10.34         5.35 o                         
  -4  15   7          2.32         -0.40         0.58 o                         
  -3  15   7          0.18         -0.05         0.60 o                         
  -2  15   7          0.04         -0.50         0.61 o                         
  -1  15   7         16.52         12.12         3.87 o                         
   0  15   7          0.28          0.04         0.93 o                         
   1  15   7          2.79          3.59         0.75 o                         
   2  15   7          1.10         -0.75         2.22 o                         
   3  15   7          1.57          0.57         2.61 o                         
  -4  16   7          1.30          0.62         0.48 o                         
  -3  16   7         44.63         27.91        13.24 o                         
  -2  16   7          0.67          0.35         0.57 o                         
  -1  16   7         75.99         58.91        27.13 o                         
   0  16   7          0.85         -0.12         0.68 o                         
 -12   0   8        178.40        174.60         2.18 o                         
 -10   0   8        326.28        305.97        10.33 o                         
  -8   0   8        313.74        291.28         4.06 o                         
  -6   0   8       2874.35       2748.12        68.19 o                         
  -4   0   8       8739.28       9460.31       411.94 o                         
  -2   0   8       3511.98       3306.66        18.76 o                         
   0   0   8        971.50        958.56         3.09 o                         
   2   0   8       3948.48       4144.74         5.95 o                         
   4   0   8        548.17        541.95         2.78 o                         
   6   0   8        761.50        782.90         4.10 o                         
   8   0   8        357.11        362.90         3.67 o                         
 -12   1   8         82.42         82.76         1.61 o                         
 -11   1   8         10.21         14.06         1.30 o                         
 -10   1   8        181.47        190.08         2.01 o                         
  -9   1   8          5.77          7.22         2.55 o                         
  -8   1   8        409.34        390.61         3.97 o                         
  -7   1   8         88.70         96.45         2.23 o                         
  -6   1   8          2.44          5.20         1.49 o                         
  -5   1   8         56.73         49.05         1.48 o                         
  -4   1   8       1436.17       1436.95        37.46 o                         
  -3   1   8        129.82        104.85         1.04 o                         
  -2   1   8       1401.09       1441.25        14.30 o                         
  -1   1   8        280.93        324.56         3.60 o                         
   0   1   8        125.04        136.01         1.25 o                         
   1   1   8        465.78        544.26         2.27 o                         
   2   1   8        771.32        767.24        11.91 o                         
   3   1   8         29.18         37.21         1.20 o                         
   4   1   8         17.31         16.47         1.33 o                         
   5   1   8         22.49         21.90         1.27 o                         
   6   1   8        106.09        115.55         1.51 o                         
   7   1   8         31.39         31.38         1.65 o                         
   8   1   8        117.63        122.85         1.98 o                         
   9   1   8          9.09          8.48         1.68 o                         
 -12   2   8        169.39        168.01         1.67 o                         
 -11   2   8         11.66         15.77         1.20 o                         
 -10   2   8        401.19        405.39         1.92 o                         
  -9   2   8         79.21         82.43         1.20 o                         
  -8   2   8        516.99        499.72         3.28 o                         
  -7   2   8        278.03        260.09         4.66 o                         
  -6   2   8       1793.89       1761.39        21.24 o                         
  -5   2   8         83.10         79.82         1.20 o                         
  -4   2   8       3740.84       3690.09        17.20 o                         
  -3   2   8        122.04        113.48         2.09 o                         
  -2   2   8       1730.49       1699.05        14.31 o                         
  -1   2   8        109.67        128.03         5.35 o                         
   0   2   8       1365.03       1209.47         2.15 o                         
   1   2   8          2.90          2.00         1.12 o                         
   2   2   8       1670.63       1686.07        31.96 o                         
   3   2   8         15.12         13.40         1.41 o                         
   4   2   8        426.22        440.91         8.74 o                         
   5   2   8        112.05         98.98         1.83 o                         
   6   2   8        914.64        880.77        32.96 o                         
   7   2   8         13.24         15.80         1.44 o                         
   8   2   8        363.10        370.63        10.65 o                         
   9   2   8          0.02         -2.04         2.43 o                         
 -12   3   8         51.47         50.54         1.41 o                         
 -11   3   8         24.86         23.65         1.50 o                         
 -10   3   8        108.91        109.62         2.00 o                         
  -9   3   8         75.57         78.73         1.12 o                         
  -8   3   8        526.99        551.12         4.13 o                         
  -7   3   8        126.73        113.33         2.82 o                         
  -6   3   8        265.56        262.77         2.38 o                         
  -5   3   8          4.31          6.26         1.13 o                         
  -4   3   8        932.98        922.67         5.81 o                         
  -3   3   8         36.43         36.09         0.90 o                         
  -2   3   8        190.22        214.17         1.42 o                         
  -1   3   8        619.84        657.68         2.96 o                         
   0   3   8        248.31        237.56         1.38 o                         
   1   3   8       1390.06       1460.69         2.41 o                         
   2   3   8        173.24        158.06         2.61 o                         
   3   3   8          0.01          2.98         1.40 o                         
   4   3   8         20.52         24.01         2.79 o                         
   5   3   8         49.36         52.62         4.57 o                         
   6   3   8         15.51         10.09         1.89 o                         
   7   3   8         53.21         46.98         2.29 o                         
   8   3   8         19.58         24.01         1.98 o                         
   9   3   8         11.73         11.82         1.90 o                         
 -12   4   8         71.88         69.91         2.58 o                         
 -11   4   8          2.48          2.70         1.55 o                         
 -10   4   8        193.92        197.77         2.80 o                         
  -9   4   8        108.67        129.44         1.87 o                         
  -8   4   8        479.14        496.76         5.57 o                         
  -7   4   8        428.36        428.51         8.40 o                         
  -6   4   8        244.21        269.66         4.42 o                         
  -5   4   8          7.03          4.85         0.73 o                         
  -4   4   8        516.51        507.22         6.67 o                         
  -3   4   8        145.30        144.49         2.19 o                         
  -2   4   8       1374.23       1388.92         6.90 o                         
  -1   4   8        130.76        132.77         1.81 o                         
   0   4   8       2689.80       2580.05         4.03 o                         
   1   4   8         72.09         82.67         4.27 o                         
   2   4   8        930.00        903.87         4.74 o                         
   3   4   8         11.76          9.95         1.46 o                         
   4   4   8        523.74        476.74         3.54 o                         
   5   4   8        143.60        150.48         3.97 o                         
   6   4   8        603.04        606.86         2.25 o                         
   7   4   8          2.80          6.62         1.72 o                         
   8   4   8        219.56        235.00         2.60 o                         
   9   4   8          4.42          5.80         1.90 o                         
 -12   5   8         36.15         42.40         1.35 o                         
 -11   5   8          3.90          5.08         1.61 o                         
 -10   5   8        133.82        132.11         1.46 o                         
  -9   5   8         49.89         55.34         1.28 o                         
  -8   5   8        110.70        113.65         1.53 o                         
  -7   5   8          0.06          0.19         0.86 o                         
  -6   5   8        430.43        414.95         4.76 o                         
  -5   5   8         76.37         76.00         1.35 o                         
  -4   5   8        129.30        101.76         2.04 o                         
  -3   5   8         69.82         81.19         2.88 o                         
  -2   5   8         19.93         15.54         1.69 o                         
  -1   5   8        141.56        138.40         2.74 o                         
   0   5   8        451.39        404.88        16.68 o                         
   1   5   8         53.56         55.98         3.11 o                         
   2   5   8          1.23          1.22         1.35 o                         
   3   5   8         96.83        105.81         1.71 o                         
   4   5   8         76.52         72.48         2.90 o                         
   5   5   8          1.96          1.23         1.59 o                         
   6   5   8        106.91        103.50         1.67 o                         
   7   5   8          0.04          5.39         1.50 o                         
   8   5   8         11.87          9.14         1.93 o                         
   9   5   8          0.40         -2.73         2.73 o                         
 -11   6   8          4.41          3.68         1.21 o                         
 -10   6   8         51.90         56.36         2.14 o                         
  -9   6   8          1.82         -0.15         1.04 o                         
  -8   6   8        179.56        186.48         2.39 o                         
  -7   6   8         17.21         17.44         1.03 o                         
  -6   6   8          6.20          8.11         0.88 o                         
  -5   6   8          6.04          8.48         1.58 o                         
  -4   6   8         53.70         53.76         1.52 o                         
  -3   6   8        122.38        112.76         2.35 o                         
  -2   6   8       1471.57       1478.38        44.38 o                         
  -1   6   8         28.28         38.26         1.16 o                         
   0   6   8       2018.76       2050.06        28.33 o                         
   1   6   8         30.61         26.20         1.08 o                         
   2   6   8        620.66        677.09        37.19 o                         
   3   6   8          9.89         10.80         1.58 o                         
   4   6   8       1010.95        955.39         7.71 o                         
   5   6   8          3.87          5.71         1.01 o                         
   6   6   8        520.44        546.30         7.90 o                         
   7   6   8         13.81         14.27         1.37 o                         
   8   6   8         85.44         99.16         2.83 o                         
   9   6   8          1.19          4.37         1.79 o                         
 -11   7   8         24.16         24.64         1.13 o                         
 -10   7   8        160.57        167.23         4.32 o                         
  -9   7   8         21.41         21.66         1.15 o                         
  -8   7   8         29.30         34.89         1.04 o                         
  -7   7   8          6.92          4.90         1.05 o                         
  -6   7   8        432.33        439.75        10.91 o                         
  -5   7   8         17.96         16.80         0.97 o                         
  -4   7   8         51.45         54.73         1.13 o                         
  -3   7   8        142.78        143.74         1.23 o                         
  -2   7   8         38.35         38.15         1.13 o                         
  -1   7   8          1.48          0.62         0.79 o                         
   0   7   8        390.88        407.19         6.44 o                         
   1   7   8        325.09        334.44        10.15 o                         
   2   7   8         16.70         16.02         3.49 o                         
   3   7   8          7.17          7.48         0.98 o                         
   4   7   8          1.46          4.96         2.09 o                         
   5   7   8         11.94         12.25         1.20 o                         
   6   7   8        138.31        134.61         1.95 o                         
   7   7   8         18.01         23.70         1.37 o                         
   8   7   8          0.04         -1.50         1.50 o                         
 -11   8   8          0.09          0.49         1.12 o                         
 -10   8   8         64.30         68.99         1.21 o                         
  -9   8   8          3.34          4.07         0.93 o                         
  -8   8   8        117.94        122.94         1.07 o                         
  -7   8   8        384.17        382.73         4.88 o                         
  -6   8   8        210.79        198.98         4.28 o                         
  -5   8   8         72.37         69.94         1.06 o                         
  -4   8   8         88.63         99.00         1.81 o                         
  -3   8   8         81.62         73.93         1.34 o                         
  -2   8   8        799.81        806.00         6.64 o                         
  -1   8   8         25.84         34.28         0.85 o                         
   0   8   8        954.34        930.25         6.22 o                         
   1   8   8        132.73        117.28         2.56 o                         
   2   8   8        178.41        175.31         7.54 o                         
   3   8   8          1.79          1.03         0.96 o                         
   4   8   8        905.36        952.21        12.84 o                         
   5   8   8         42.58         44.57         1.09 o                         
   6   8   8        462.62        470.56         7.27 o                         
   7   8   8          3.90          6.97         1.33 o                         
   8   8   8         50.79         60.76         1.82 o                         
 -10   9   8         91.77         75.10         9.44 o                         
  -9   9   8         73.62         79.49         2.10 o                         
  -8   9   8         27.80         28.30         1.20 o                         
  -7   9   8          0.07         -0.52         1.09 o                         
  -6   9   8         93.02         96.19         2.41 o                         
  -5   9   8          3.20          2.52         1.70 o                         
  -4   9   8        224.48        222.29         4.53 o                         
  -3   9   8         42.81         52.53         0.91 o                         
  -2   9   8         38.57         40.81         0.94 o                         
  -1   9   8         50.71         41.91         0.72 o                         
   0   9   8        262.63        270.01         8.65 o                         
   1   9   8        372.66        377.01         1.65 o                         
   2   9   8         44.74         45.61         1.14 o                         
   3   9   8          1.79          2.70         1.05 o                         
   4   9   8          5.73          4.69         0.88 o                         
   5   9   8         54.39         56.81         1.09 o                         
   6   9   8         11.99          9.65         1.01 o                         
   7   9   8         29.57         30.90         2.12 o                         
   8   9   8          3.82         11.17         2.59 o                         
 -10  10   8         53.12         35.81        13.13 o                         
  -9  10   8          0.95          1.50         1.19 o                         
  -8  10   8         73.34         84.85         5.54 o                         
  -7  10   8         56.46         60.65         1.91 o                         
  -6  10   8        605.62        634.07         6.24 o                         
  -5  10   8         42.17         43.77         1.52 o                         
  -4  10   8        720.65        767.75        11.90 o                         
  -3  10   8         13.32         14.10         0.79 o                         
  -2  10   8        724.88        753.38        12.36 o                         
  -1  10   8          4.36          4.95         1.09 o                         
   0  10   8        538.02        585.70        38.26 o                         
   1  10   8          7.39          5.22         1.29 o                         
   2  10   8        348.72        345.82        17.58 o                         
   3  10   8          0.37          1.21         0.83 o                         
   4  10   8        340.17        350.00        10.26 o                         
   5  10   8         25.35         20.74         1.52 o                         
   6  10   8        101.19        100.34         2.88 o                         
   7  10   8          1.03         -0.31         0.97 o                         
  -9  11   8         16.89         15.66         6.03 o                         
  -8  11   8         20.44         10.70         3.90 o                         
  -7  11   8          0.18         -0.36         1.13 o                         
  -6  11   8          4.18          4.54         2.62 o                         
  -5  11   8         25.49         24.56         1.37 o                         
  -4  11   8        240.52        249.62         3.33 o                         
  -3  11   8         33.44         37.36         0.78 o                         
  -2  11   8        104.20         96.99         2.40 o                         
  -1  11   8         33.14         32.88         0.86 o                         
   0  11   8         70.60         65.87         1.67 o                         
   1  11   8         31.59         34.22         4.07 o                         
   2  11   8        116.43        118.90         3.62 o                         
   3  11   8          6.42          7.52         0.76 o                         
   4  11   8          7.29          6.71         0.82 o                         
   5  11   8         70.23         68.63         3.16 o                         
   6  11   8          0.61          1.42         2.53 o                         
  -8  12   8         46.19         47.33        17.00 o                         
  -7  12   8          0.54         -0.15         0.95 o                         
  -6  12   8        411.19        290.10        94.05 o                         
  -5  12   8          2.69          0.80         0.76 o                         
  -4  12   8        593.63        596.84        12.94 o                         
  -3  12   8         20.65         20.60         1.10 o                         
  -2  12   8        370.69        422.59         6.38 o                         
  -1  12   8         44.76         42.49         0.84 o                         
   0  12   8        190.94        192.02         6.52 o                         
   1  12   8          0.29          2.24         1.03 o                         
   2  12   8        249.34        258.75         3.80 o                         
   3  12   8          0.02          0.10         0.71 o                         
   4  12   8        172.42        171.84         3.85 o                         
   5  12   8          1.55          3.58         0.64 o                         
   6  12   8        102.47         98.70         3.04 o                         
  -8  13   8         38.96         24.95        11.83 o                         
  -7  13   8         18.81         13.87         6.18 o                         
  -6  13   8         19.73         15.11         6.35 o                         
  -5  13   8          0.54          0.34         0.67 o                         
  -4  13   8        106.72         86.91        16.84 o                         
  -3  13   8         14.58         14.15         1.35 o                         
  -2  13   8         24.10         25.59         1.14 o                         
  -1  13   8         35.52         34.70         3.58 o                         
   0  13   8          4.54          4.95         1.17 o                         
   1  13   8         47.35         49.40         3.20 o                         
   2  13   8          7.67          7.89         1.11 o                         
   3  13   8          0.28         -0.23         1.37 o                         
   4  13   8         22.39         22.91         1.46 o                         
   5  13   8         14.43         14.37         3.01 o                         
  -7  14   8          2.51         -0.80         0.85 o                         
  -6  14   8        122.89         98.93        38.21 o                         
  -5  14   8          3.85          1.76         1.10 o                         
  -4  14   8        133.70         98.93        36.00 o                         
  -3  14   8         31.65         24.03         6.44 o                         
  -2  14   8        104.37         84.22        24.93 o                         
  -1  14   8         22.76         18.68         3.47 o                         
   0  14   8        160.29        163.93         4.31 o                         
   1  14   8          5.05          4.79         2.04 o                         
   2  14   8        110.34        113.55         4.13 o                         
   3  14   8          0.73          0.94         2.02 o                         
   4  14   8         88.89         94.12         3.44 o                         
  -5  15   8          5.14          1.39         1.11 o                         
  -4  15   8         26.71         15.47         5.83 o                         
  -3  15   8          0.03         -0.19         0.62 o                         
  -2  15   8          0.96         -0.01         0.70 o                         
  -1  15   8         10.75         10.16         2.03 o                         
   0  15   8          4.91          5.82         0.86 o                         
   1  15   8          9.38         10.80         2.68 o                         
   2  15   8          0.89          0.41         0.54 o                         
 -11   0   9        313.31        330.65         5.31 o                         
  -9   0   9        313.14        288.56         2.05 o                         
  -7   0   9        691.91        686.86         5.78 o                         
  -5   0   9       3818.52       3735.35        81.53 o                         
  -3   0   9       3167.17       3267.59        42.86 o                         
  -1   0   9       1565.72       1564.20         3.87 o                         
   1   0   9       1962.13       1973.32         4.59 o                         
   3   0   9        277.82        259.62         2.89 o                         
   5   0   9        627.34        624.63         3.74 o                         
   7   0   9        207.53        218.37         2.74 o                         
   9   0   9        200.41        196.67         3.27 o                         
 -12   1   9          0.09          0.08         1.30 o                         
 -11   1   9         42.50         44.56         1.98 o                         
 -10   1   9         25.48         26.70         1.58 o                         
  -9   1   9        299.04        282.71         4.37 o                         
  -8   1   9          2.13          5.52         1.39 o                         
  -7   1   9         45.39         44.28         0.84 o                         
  -6   1   9          3.21         -0.06         0.98 o                         
  -5   1   9        761.00        720.19         8.61 o                         
  -4   1   9         77.95         75.76         0.98 o                         
  -3   1   9       1407.29       1407.11         6.56 o                         
  -2   1   9        143.13        110.61         3.92 o                         
  -1   1   9         47.28         45.30         1.44 o                         
   0   1   9        103.58        129.61         3.42 o                         
   1   1   9        355.23        362.86         3.44 o                         
   2   1   9         38.11         25.76         1.18 o                         
   3   1   9         60.46         61.69         2.35 o                         
   4   1   9          0.85         -1.09         1.41 o                         
   5   1   9        325.24        311.15         1.89 o                         
   6   1   9          3.10          4.47         3.25 o                         
   7   1   9          6.02          2.60         3.06 o                         
   8   1   9         18.98         17.11         2.23 o                         
   9   1   9          0.17          3.68         1.70 o                         
 -12   2   9         10.72          9.14         1.98 o                         
 -11   2   9        191.00        201.22         1.84 o                         
 -10   2   9         95.28         96.91         1.95 o                         
  -9   2   9        563.85        560.44         7.24 o                         
  -8   2   9          0.87         -1.19         1.97 o                         
  -7   2   9        236.29        204.14         2.40 o                         
  -6   2   9         39.09         33.08         0.96 o                         
  -5   2   9       1900.27       1813.98        14.64 o                         
  -4   2   9         19.82         16.42         0.87 o                         
  -3   2   9       2852.78       2812.02        91.81 o                         
  -2   2   9       2064.57       1999.54        16.02 o                         
  -1   2   9       1396.04       1307.20        38.87 o                         
   0   2   9         92.16        108.33         1.36 o                         
   1   2   9       1452.92       1412.47         7.40 o                         
   2   2   9         13.58         17.44         1.88 o                         
   3   2   9        683.02        697.64        28.76 o                         
   4   2   9          3.55          9.71         1.27 o                         
   5   2   9        925.24        951.44         3.07 o                         
   6   2   9          1.39          1.88         1.59 o                         
   7   2   9        195.46        180.73         3.01 o                         
   8   2   9          1.43          2.28         3.69 o                         
   9   2   9        114.94        113.50         2.36 o                         
 -12   3   9          0.49          0.65         1.21 o                         
 -11   3   9         14.78         20.99         2.67 o                         
 -10   3   9         66.40         68.06         2.19 o                         
  -9   3   9        185.13        186.59         2.83 o                         
  -8   3   9         10.89          8.72         1.39 o                         
  -7   3   9        616.49        623.61         8.14 o                         
  -6   3   9        116.38        116.12         1.39 o                         
  -5   3   9          6.11          3.99         0.82 o                         
  -4   3   9         12.67         14.43         0.89 o                         
  -3   3   9        270.34        247.85         7.88 o                         
  -2   3   9         19.80         15.72         1.45 o                         
  -1   3   9        421.14        442.91         1.65 o                         
   0   3   9        168.14        199.69         5.10 o                         
   1   3   9        125.23        121.81         1.27 o                         
   2   3   9         12.33         13.60         1.27 o                         
   3   3   9          0.14         -1.69         1.76 o                         
   4   3   9          2.95          0.69         1.44 o                         
   5   3   9         42.85         49.98         2.01 o                         
   6   3   9         14.38         13.82         1.38 o                         
   7   3   9         31.46         42.55         3.41 o                         
   8   3   9          7.50          9.91         4.79 o                         
   9   3   9          3.50          2.08         2.08 o                         
 -12   4   9          1.67         -0.64         1.22 o                         
 -11   4   9         28.42         25.09         1.28 o                         
 -10   4   9         52.08         51.93         1.37 o                         
  -9   4   9        428.30        437.46         4.38 o                         
  -8   4   9        146.38        140.94         2.44 o                         
  -7   4   9        284.06        265.47         3.70 o                         
  -6   4   9         45.93         38.28         0.88 o                         
  -5   4   9        231.35        232.56         1.80 o                         
  -4   4   9         66.86         67.10         2.99 o                         
  -3   4   9       1009.89        986.17        13.61 o                         
  -2   4   9        652.89        639.22        18.40 o                         
  -1   4   9       2030.70       1970.72        81.84 o                         
   0   4   9        438.80        415.47         1.93 o                         
   1   4   9       1401.63       1352.15        11.85 o                         
   2   4   9         23.51         25.06         1.37 o                         
   3   4   9        796.78        755.36        23.13 o                         
   4   4   9          2.65          1.98         1.14 o                         
   5   4   9        492.22        526.13         5.38 o                         
   6   4   9          9.84          7.24         1.91 o                         
   7   4   9        287.18        285.60         5.35 o                         
   8   4   9          0.48          0.07         1.80 o                         
 -11   5   9         25.97         30.20         1.48 o                         
 -10   5   9          1.26         -1.18         1.18 o                         
  -9   5   9         62.68         59.84         2.77 o                         
  -8   5   9         17.47         18.74         1.60 o                         
  -7   5   9        583.60        598.58         5.70 o                         
  -6   5   9        134.75        133.31         1.37 o                         
  -5   5   9         96.95         86.72         1.50 o                         
  -4   5   9          0.02          0.03         1.03 o                         
  -3   5   9         73.22         65.53         2.15 o                         
  -2   5   9        119.57        106.13         1.40 o                         
  -1   5   9        487.68        510.11        11.24 o                         
   0   5   9          5.18          5.50         1.02 o                         
   1   5   9        177.68        177.12         2.12 o                         
   2   5   9         20.41         18.54         1.32 o                         
   3   5   9        103.17        107.40         1.86 o                         
   4   5   9          0.88          1.17         1.75 o                         
   5   5   9        201.07        197.55         1.56 o                         
   6   5   9          8.33          9.53         1.57 o                         
   7   5   9          8.66         11.76         2.68 o                         
   8   5   9          2.43          0.58         1.61 o                         
 -11   6   9          6.97          8.02         1.01 o                         
 -10   6   9          3.49          4.08         1.10 o                         
  -9   6   9        242.33        252.45         2.81 o                         
  -8   6   9         15.45         19.88         1.00 o                         
  -7   6   9        422.84        437.75         5.27 o                         
  -6   6   9         63.43         69.36         1.35 o                         
  -5   6   9         23.50         19.13         1.00 o                         
  -4   6   9          0.28         -0.29         1.54 o                         
  -3   6   9        118.11        122.96         2.57 o                         
  -2   6   9          7.39          8.39         2.55 o                         
  -1   6   9       1320.34       1342.64         8.83 o                         
   0   6   9         31.21         19.90         1.09 o                         
   1   6   9        798.41        797.53         3.32 o                         
   2   6   9          0.04          2.47         1.46 o                         
   3   6   9        497.42        492.62         5.47 o                         
   4   6   9          0.00          0.80         1.23 o                         
   5   6   9        208.68        199.41         6.05 o                         
   6   6   9          0.04         -1.39         1.39 o                         
   7   6   9        355.03        388.10         6.68 o                         
   8   6   9          0.96         -0.10         2.29 o                         
 -11   7   9         18.88         19.57         1.21 o                         
 -10   7   9         39.48         41.78         1.49 o                         
  -9   7   9        120.51        131.19         2.41 o                         
  -8   7   9         19.06         18.28         1.00 o                         
  -7   7   9        676.38        690.25         5.83 o                         
  -6   7   9         66.59         60.45         1.69 o                         
  -5   7   9        114.59        119.03         1.63 o                         
  -4   7   9         24.74         22.46         1.07 o                         
  -3   7   9         28.07         23.58         0.97 o                         
  -2   7   9         57.91         55.45         1.31 o                         
  -1   7   9        342.89        370.70         1.68 o                         
   0   7   9        106.45        120.27         3.37 o                         
   1   7   9         26.27         30.66         2.16 o                         
   2   7   9         84.85         89.75         3.34 o                         
   3   7   9         11.53         15.37         1.19 o                         
   4   7   9          3.20          2.74         1.78 o                         
   5   7   9        143.95        144.98         1.61 o                         
   6   7   9          7.10          4.91         2.07 o                         
   7   7   9          3.58          2.23         1.53 o                         
   8   7   9          4.50          1.68         1.68 o                         
 -10   8   9          4.14          6.36         1.30 o                         
  -9   8   9        317.88        335.53         2.31 o                         
  -8   8   9         21.07         22.74         2.02 o                         
  -7   8   9        130.93        130.20         2.62 o                         
  -6   8   9         17.59         17.78         1.32 o                         
  -5   8   9          4.53          7.31         1.11 o                         
  -4   8   9          3.27          6.43         1.14 o                         
  -3   8   9        500.96        488.12         8.01 o                         
  -2   8   9        379.24        384.02         5.99 o                         
  -1   8   9        541.31        577.86         7.16 o                         
   0   8   9        122.69        124.59         5.14 o                         
   1   8   9        109.88        117.66         2.29 o                         
   2   8   9         11.23          8.88         1.03 o                         
   3   8   9        757.03        773.67        11.83 o                         
   4   8   9          0.46          2.12         1.13 o                         
   5   8   9        358.89        372.36         3.87 o                         
   6   8   9          1.11          0.46         1.06 o                         
   7   8   9        129.35        134.66         3.76 o                         
 -10   9   9         44.98         38.89         2.33 o                         
  -9   9   9         58.10         60.99         1.40 o                         
  -8   9   9          0.96          0.47         2.52 o                         
  -7   9   9        231.81        241.96         5.31 o                         
  -6   9   9        109.71        114.30         1.37 o                         
  -5   9   9          8.10         10.62         1.17 o                         
  -4   9   9          2.15          4.15         1.05 o                         
  -3   9   9        118.95        107.82         1.03 o                         
  -2   9   9         37.88         32.60         0.90 o                         
  -1   9   9        205.31        191.37         4.56 o                         
   0   9   9        168.20        163.57         6.31 o                         
   1   9   9         44.85         47.95         3.44 o                         
   2   9   9         91.57         89.62         1.38 o                         
   3   9   9          0.10         -1.34         1.34 o                         
   4   9   9         10.79         11.54         1.02 o                         
   5   9   9         53.70         53.59         1.60 o                         
   6   9   9          4.62          3.16         1.42 o                         
   7   9   9          0.83          0.80         1.26 o                         
  -9  10   9        110.95         79.47        22.11 o                         
  -8  10   9          0.67          2.45         2.58 o                         
  -7  10   9        168.95        183.39         1.49 o                         
  -6  10   9          1.97          0.51         1.18 o                         
  -5  10   9        426.23        436.35         2.62 o                         
  -4  10   9          0.90          1.93         1.13 o                         
  -3  10   9        909.04        935.49        14.22 o                         
  -2  10   9        200.52        180.66         1.54 o                         
  -1  10   9        477.78        522.96        14.22 o                         
   0  10   9         32.62         29.46         1.34 o                         
   1  10   9        115.20        131.54         5.83 o                         
   2  10   9         13.90         15.47         1.21 o                         
   3  10   9        446.54        456.37         3.60 o                         
   4  10   9          0.31          0.79         1.10 o                         
   5  10   9        185.96        187.47         3.39 o                         
   6  10   9          1.50          1.35         2.05 o                         
  -9  11   9         19.23         12.91         5.31 o                         
  -8  11   9         21.87         18.49         5.71 o                         
  -7  11   9         11.94          9.73         1.13 o                         
  -6  11   9         12.08         12.52         0.96 o                         
  -5  11   9         80.35         86.08         1.39 o                         
  -4  11   9          2.01          2.91         0.83 o                         
  -3  11   9        147.63        142.37         2.34 o                         
  -2  11   9         66.92         67.89         1.09 o                         
  -1  11   9         37.81         36.99         1.06 o                         
   0  11   9         19.46         18.42         1.35 o                         
   1  11   9         57.88         52.16         2.83 o                         
   2  11   9         12.13         12.64         0.92 o                         
   3  11   9          7.31          8.04         2.31 o                         
   4  11   9          7.39          6.38         1.45 o                         
   5  11   9         11.54         13.30         0.93 o                         
   6  11   9          0.03         -1.00         1.00 o                         
  -8  12   9          3.09          0.61         1.00 o                         
  -7  12   9        133.23        105.73        37.00 o                         
  -6  12   9          3.60          1.20         1.07 o                         
  -5  12   9        265.17        252.50        38.73 o                         
  -4  12   9          5.48          4.25         1.32 o                         
  -3  12   9        361.48        385.18         4.03 o                         
  -2  12   9         50.02         57.74         0.94 o                         
  -1  12   9        196.01        210.05         3.97 o                         
   0  12   9         29.65         33.46         1.99 o                         
   1  12   9        163.91        171.06         8.02 o                         
   2  12   9          0.14          0.83         0.93 o                         
   3  12   9        179.15        186.44         5.30 o                         
   4  12   9          0.46          0.26         1.50 o                         
   5  12   9        100.06         94.69         2.42 o                         
  -7  13   9         34.85         25.56         9.74 o                         
  -6  13   9          3.45          1.74         1.71 o                         
  -5  13   9         74.18         60.56        19.95 o                         
  -4  13   9          9.13          6.97         1.28 o                         
  -3  13   9         26.14         27.71         2.28 o                         
  -2  13   9         24.34         30.73         1.36 o                         
  -1  13   9         21.20         20.00         1.90 o                         
   0  13   9         13.33         15.92         1.26 o                         
   1  13   9          0.19          0.81         1.11 o                         
   2  13   9         13.55         11.59         0.89 o                         
   3  13   9          0.04          0.06         0.72 o                         
   4  13   9          3.17          4.07         1.51 o                         
  -6  14   9          0.08         -0.23         1.02 o                         
  -5  14   9         81.49         72.18        25.48 o                         
  -4  14   9          7.78         10.07         3.74 o                         
  -3  14   9        164.00        119.84        25.68 o                         
  -2  14   9        104.91         80.01        22.61 o                         
  -1  14   9        106.57        108.33         5.49 o                         
   0  14   9          5.02          4.62         1.05 o                         
   1  14   9        134.61        141.70         4.91 o                         
   2  14   9          0.08         -0.04         0.79 o                         
   3  14   9         83.82         81.22         3.35 o                         
  -4  15   9          5.65          1.33         1.43 o                         
  -3  15   9          5.11          1.29         0.76 o                         
  -2  15   9          0.83          0.70         0.78 o                         
  -1  15   9         39.82         37.64        10.03 o                         
   0  15   9          0.54          1.43         1.05 o                         
 -12   0  10         91.53         91.29         5.83 o                         
 -10   0  10        307.26        290.96         8.30 o                         
  -8   0  10         72.41         74.22         2.89 o                         
  -6   0  10       1349.34       1301.02         4.70 o                         
  -4   0  10        686.00        633.89        12.73 o                         
  -2   0  10       2347.94       2312.41         4.86 o                         
   0   0  10        758.84        734.98         3.30 o                         
   2   0  10        391.93        355.40         9.70 o                         
   4   0  10        838.88        853.92         4.02 o                         
   6   0  10        460.38        466.25         3.84 o                         
   8   0  10         63.94         65.18         2.65 o                         
 -12   1  10         42.22         47.58         1.93 o                         
 -11   1  10          0.51          1.78         1.33 o                         
 -10   1  10        107.93         99.53         1.29 o                         
  -9   1  10          3.61          6.53         2.03 o                         
  -8   1  10         35.65         34.87         1.01 o                         
  -7   1  10         26.85         20.17         1.13 o                         
  -6   1  10         41.37         46.63         1.98 o                         
  -5   1  10          3.59          3.70         0.93 o                         
  -4   1  10       1179.14       1112.08         6.19 o                         
  -3   1  10         14.94          7.47         0.97 o                         
  -2   1  10         27.05         28.11         1.16 o                         
  -1   1  10          2.08          5.33         2.50 o                         
   0   1  10        137.79        126.66         4.98 o                         
   1   1  10        200.47        201.65         1.87 o                         
   2   1  10        463.24        460.82         3.14 o                         
   3   1  10         99.53        105.40         4.17 o                         
   4   1  10        116.54        121.59         1.72 o                         
   5   1  10          0.07          0.81         1.92 o                         
   6   1  10          0.79          0.67         1.68 o                         
   7   1  10          3.60          4.42         1.73 o                         
   8   1  10         15.70         19.41         1.75 o                         
 -12   2  10        102.84        104.08         1.49 o                         
 -11   2  10         35.89         37.48         1.38 o                         
 -10   2  10         82.04         82.04         1.49 o                         
  -9   2  10        339.29        346.81         6.10 o                         
  -8   2  10        126.69        130.49         1.68 o                         
  -7   2  10          4.47          4.55         1.03 o                         
  -6   2  10        767.33        733.08         9.68 o                         
  -5   2  10          3.35          3.73         0.93 o                         
  -4   2  10        362.22        345.05         3.51 o                         
  -3   2  10        606.27        544.87         3.67 o                         
  -2   2  10       1015.62       1020.46         4.46 o                         
  -1   2  10        311.17        322.13         2.19 o                         
   0   2  10       1762.72       1746.46        55.56 o                         
   1   2  10        150.67        139.71         2.09 o                         
   2   2  10        831.30        829.61        10.38 o                         
   3   2  10         16.88         19.07         1.92 o                         
   4   2  10        789.95        785.69        25.11 o                         
   5   2  10          7.73         11.84         1.66 o                         
   6   2  10        382.43        377.54         6.57 o                         
   7   2  10         18.60         18.94         1.64 o                         
   8   2  10         92.70         96.21         2.14 o                         
 -11   3  10          6.52          5.60         1.97 o                         
 -10   3  10        140.45        139.09         3.83 o                         
  -9   3  10          0.09         -0.90         1.30 o                         
  -8   3  10         47.88         55.10         1.52 o                         
  -7   3  10         21.68         19.61         1.09 o                         
  -6   3  10        352.67        328.12         3.33 o                         
  -5   3  10        111.64        103.77         1.80 o                         
  -4   3  10        297.12        298.04         5.05 o                         
  -3   3  10         93.82         89.20         3.57 o                         
  -2   3  10         16.18         12.77         1.01 o                         
  -1   3  10          0.01          1.14         1.16 o                         
   0   3  10         23.36         22.49         1.62 o                         
   1   3  10        425.04        422.43         2.26 o                         
   2   3  10        269.12        297.21         3.53 o                         
   3   3  10        269.63        276.08         4.92 o                         
   4   3  10         21.70         27.74         3.13 o                         
   5   3  10          7.04          9.33         1.38 o                         
   6   3  10         35.19         39.17         1.71 o                         
   7   3  10         25.14         24.53         2.00 o                         
   8   3  10          0.07          0.61         1.61 o                         
 -11   4  10          1.90         -1.09         1.15 o                         
 -10   4  10         15.81         14.73         1.67 o                         
  -9   4  10        136.72        123.06         1.28 o                         
  -8   4  10        446.51        461.74         6.33 o                         
  -7   4  10         69.36         60.35         1.03 o                         
  -6   4  10        694.27        663.76         5.53 o                         
  -5   4  10         24.45         23.89         0.86 o                         
  -4   4  10        228.22        212.45         4.41 o                         
  -3   4  10        503.04        476.38         4.33 o                         
  -2   4  10        307.48        304.99         4.33 o                         
  -1   4  10        187.39        166.80         8.11 o                         
   0   4  10       2654.81       2659.71        49.99 o                         
   1   4  10          2.73          5.59         1.78 o                         
   2   4  10        752.86        771.26        31.77 o                         
   3   4  10         14.28         12.18         1.11 o                         
   4   4  10        250.93        240.12         6.83 o                         
   5   4  10          3.02          1.96         1.31 o                         
   6   4  10        222.82        229.46         2.12 o                         
   7   4  10          3.92          7.35         3.13 o                         
   8   4  10        178.30        187.27        10.63 o                         
 -11   5  10          8.93          7.69         1.66 o                         
 -10   5  10         42.49         45.43         1.85 o                         
  -9   5  10          1.01          2.90         1.10 o                         
  -8   5  10        144.45        149.72         2.80 o                         
  -7   5  10         22.75         25.12         3.35 o                         
  -6   5  10        694.82        708.88         7.89 o                         
  -5   5  10          3.73          2.40         1.39 o                         
  -4   5  10        229.02        239.80         8.92 o                         
  -3   5  10          1.82          5.12         1.07 o                         
  -2   5  10         75.74         73.53         1.06 o                         
  -1   5  10          4.69          3.69         1.76 o                         
   0   5  10        427.88        436.96         7.05 o                         
   1   5  10         34.74         36.07         1.36 o                         
   2   5  10        104.29        110.65         3.70 o                         
   3   5  10         45.34         43.38         1.12 o                         
   4   5  10        163.82        161.36         2.72 o                         
   5   5  10          2.30          2.43         1.31 o                         
   6   5  10         22.79         26.26         1.33 o                         
   7   5  10         13.72         13.37         2.49 o                         
   8   5  10          3.88          1.06         1.86 o                         
 -11   6  10          0.07          0.03         1.35 o                         
 -10   6  10         52.68         54.96         1.24 o                         
  -9   6  10         14.99         19.35         1.17 o                         
  -8   6  10        536.22        545.92         4.54 o                         
  -7   6  10         13.12         14.21         1.08 o                         
  -6   6  10        697.13        734.83        12.08 o                         
  -5   6  10         38.20         36.12         1.11 o                         
  -4   6  10        304.15        287.84         1.37 o                         
  -3   6  10         24.16         24.43         1.02 o                         
  -2   6  10        352.74        334.89         2.89 o                         
  -1   6  10         30.15         27.92         1.78 o                         
   0   6  10       1261.73       1267.65        28.58 o                         
   1   6  10         42.86         42.41         2.92 o                         
   2   6  10        340.76        330.27         7.48 o                         
   3   6  10          0.02          0.75         2.16 o                         
   4   6  10         74.23         82.40         1.11 o                         
   5   6  10          0.24          1.76         2.02 o                         
   6   6  10        191.60        195.17         3.25 o                         
   7   6  10          0.14          2.08         1.37 o                         
 -10   7  10         60.46         62.28         2.12 o                         
  -9   7  10          1.21         -0.14         1.27 o                         
  -8   7  10        137.20        137.99         1.84 o                         
  -7   7  10         35.12         39.53         1.49 o                         
  -6   7  10        444.93        450.15         2.06 o                         
  -5   7  10         44.36         44.33         1.76 o                         
  -4   7  10        152.35        148.35         3.54 o                         
  -3   7  10         12.33         14.88         1.23 o                         
  -2   7  10        136.08        134.16         2.36 o                         
  -1   7  10          8.51         12.90         1.21 o                         
   0   7  10        222.07        233.57         4.48 o                         
   1   7  10        109.88        106.48         1.45 o                         
   2   7  10         30.28         27.77         3.12 o                         
   3   7  10          2.87          3.49         2.16 o                         
   4   7  10        117.19        123.88         4.54 o                         
   5   7  10          0.02          1.61         1.18 o                         
   6   7  10          4.75          8.91         2.34 o                         
   7   7  10          0.73         -1.01         1.75 o                         
 -10   8  10         27.96         28.06         1.11 o                         
  -9   8  10        104.08        105.66         1.39 o                         
  -8   8  10        291.60        313.97         4.54 o                         
  -7   8  10          0.69          1.22         1.46 o                         
  -6   8  10        283.20        293.49         2.95 o                         
  -5   8  10         23.09         22.84         1.96 o                         
  -4   8  10        284.25        293.38         5.66 o                         
  -3   8  10        318.37        321.94         6.15 o                         
  -2   8  10        331.71        326.76         4.46 o                         
  -1   8  10        119.51        117.50         2.66 o                         
   0   8  10        537.84        530.91        10.79 o                         
   1   8  10          7.55          9.79         1.48 o                         
   2   8  10        442.66        443.54         2.20 o                         
   3   8  10         15.46         13.72         1.10 o                         
   4   8  10        144.76        140.00         1.89 o                         
   5   8  10          0.75         -0.54         1.39 o                         
   6   8  10        173.70        162.54         2.06 o                         
   7   8  10          2.26          1.87         1.30 o                         
 -10   9  10         72.23         62.63         2.07 o                         
  -9   9  10          1.25          2.09         1.38 o                         
  -8   9  10         19.28         18.49         2.11 o                         
  -7   9  10         25.58         27.37         2.81 o                         
  -6   9  10        204.79        215.00         2.45 o                         
  -5   9  10          0.03         -0.45         1.07 o                         
  -4   9  10        120.08        124.97         2.22 o                         
  -3   9  10          4.96          5.34         0.91 o                         
  -2   9  10         50.55         55.40         1.06 o                         
  -1   9  10         53.29         46.14         2.69 o                         
   0   9  10          0.44         -0.50         1.14 o                         
   1   9  10        292.65        297.08        10.04 o                         
   2   9  10         61.36         64.94         5.04 o                         
   3   9  10         12.66         13.76         1.46 o                         
   4   9  10         15.72         17.76         1.48 o                         
   5   9  10          6.38          6.13         1.30 o                         
   6   9  10         13.79         18.55         1.32 o                         
  -9  10  10         48.73         43.70         7.94 o                         
  -8  10  10        129.10        140.74         4.29 o                         
  -7  10  10          1.59          1.90         1.20 o                         
  -6  10  10        143.28        154.73         4.17 o                         
  -5  10  10          1.45          4.65         2.00 o                         
  -4  10  10        247.13        253.49         2.28 o                         
  -3  10  10        108.67        111.06         1.98 o                         
  -2  10  10        273.76        274.34         4.95 o                         
  -1  10  10         59.57         59.45         2.54 o                         
   0  10  10        140.79        146.64         2.25 o                         
   1  10  10         22.63         20.91         1.47 o                         
   2  10  10        304.49        319.74         8.71 o                         
   3  10  10         11.88         11.86         1.18 o                         
   4  10  10        132.28        127.17         1.88 o                         
   5  10  10          7.13          7.40         3.17 o                         
  -8  11  10         17.63         14.88         3.63 o                         
  -7  11  10         34.80         37.51         1.06 o                         
  -6  11  10         46.74         52.73         1.25 o                         
  -5  11  10          6.80          6.80         1.07 o                         
  -4  11  10        107.19        116.01         2.17 o                         
  -3  11  10         56.86         65.38         1.16 o                         
  -2  11  10         41.30         40.54         0.99 o                         
  -1  11  10         14.75         11.98         1.08 o                         
   0  11  10          0.17         -0.31         1.07 o                         
   1  11  10         12.65         12.76         1.38 o                         
   2  11  10         22.60         24.25         1.70 o                         
   3  11  10         29.58         26.50         1.97 o                         
   4  11  10          5.79          5.62         1.20 o                         
   5  11  10          4.43          3.51         1.04 o                         
  -7  12  10          0.35         -0.14         1.00 o                         
  -6  12  10         78.36         65.50        14.93 o                         
  -5  12  10          0.18          0.58         0.95 o                         
  -4  12  10        142.45        153.74         1.12 o                         
  -3  12  10         33.26         34.90         1.11 o                         
  -2  12  10        208.09        224.06         3.79 o                         
  -1  12  10         22.61         25.45         1.07 o                         
   0  12  10         50.45         58.01         1.31 o                         
   1  12  10          0.70         -0.31         1.36 o                         
   2  12  10        188.15        196.93         2.74 o                         
   3  12  10          1.52          3.48         1.27 o                         
   4  12  10        111.70        113.51         3.89 o                         
  -6  13  10          4.99          1.59         1.47 o                         
  -5  13  10          3.30          2.89         1.48 o                         
  -4  13  10         41.09         40.70         6.34 o                         
  -3  13  10          8.80          8.67         0.99 o                         
  -2  13  10         15.61         15.35         0.95 o                         
  -1  13  10          3.10          4.36         1.14 o                         
   0  13  10          4.49          6.40         1.08 o                         
   1  13  10          2.36          4.93         1.35 o                         
   2  13  10         15.53         18.50         1.00 o                         
   3  13  10         10.35         15.13         0.93 o                         
  -5  14  10          0.87          1.85         1.52 o                         
  -4  14  10         76.32         57.53        19.57 o                         
  -3  14  10         13.59         11.20         3.22 o                         
  -2  14  10         87.06         71.54        18.41 o                         
  -1  14  10          8.19          9.08         2.47 o                         
   0  14  10        153.91        171.71         5.54 o                         
   1  14  10          5.21          5.71         1.31 o                         
 -11   0  11         32.97         36.29         2.75 o                         
  -9   0  11        226.13        236.95         8.90 o                         
  -7   0  11        123.21        132.73         3.20 o                         
  -5   0  11         56.05         52.80         1.69 o                         
  -3   0  11        646.81        627.73         2.94 o                         
  -1   0  11        783.93        788.26         3.67 o                         
   1   0  11         45.49         59.05         2.52 o                         
   3   0  11       1230.87       1231.31         4.74 o                         
   5   0  11        812.15        823.79         4.79 o                         
   7   0  11         14.80         10.86         2.28 o                         
 -11   1  11        165.49        174.25         1.69 o                         
 -10   1  11          0.51          1.11         1.33 o                         
  -9   1  11         62.78         64.14         1.25 o                         
  -8   1  11         32.36         33.16         1.48 o                         
  -7   1  11         27.09         27.08         0.96 o                         
  -6   1  11         48.89         44.82         1.03 o                         
  -5   1  11        187.16        203.41         3.57 o                         
  -4   1  11         11.08         13.24         1.21 o                         
  -3   1  11          2.57          3.21         2.07 o                         
  -2   1  11         11.28          9.40         1.20 o                         
  -1   1  11         14.09         13.26         1.18 o                         
   0   1  11        118.57        121.73         1.82 o                         
   1   1  11        119.38        150.56         1.90 o                         
   2   1  11          5.46          5.96         1.45 o                         
   3   1  11         18.87         21.11         1.29 o                         
   4   1  11          5.22          5.62         1.63 o                         
   5   1  11        190.39        199.99         1.99 o                         
   6   1  11         15.04         13.67         2.02 o                         
   7   1  11          0.99          2.24         1.84 o                         
 -11   2  11         76.31         87.11         1.60 o                         
 -10   2  11         11.74         11.50         1.15 o                         
  -9   2  11        114.62        115.47         1.58 o                         
  -8   2  11        176.42        178.62         3.17 o                         
  -7   2  11        154.37        148.66         3.41 o                         
  -6   2  11         16.24         19.32         1.07 o                         
  -5   2  11        105.88        107.27         1.73 o                         
  -4   2  11          8.63         10.35         1.09 o                         
  -3   2  11        888.15        879.30        12.07 o                         
  -2   2  11        558.50        555.71         5.36 o                         
  -1   2  11        502.25        485.78         1.93 o                         
   0   2  11          4.40          4.78         1.37 o                         
   1   2  11        247.65        244.57         3.08 o                         
   2   2  11          9.86          8.66         1.14 o                         
   3   2  11       1087.58       1091.63        17.20 o                         
   4   2  11          0.54         -0.50         3.82 o                         
   5   2  11        493.02        485.84         9.28 o                         
   6   2  11          0.64          1.06         1.97 o                         
   7   2  11         31.55         31.53         2.39 o                         
 -11   3  11         88.28         88.70         3.43 o                         
 -10   3  11          0.15          0.27         1.31 o                         
  -9   3  11        151.67        156.17         1.59 o                         
  -8   3  11         96.78        102.39         2.27 o                         
  -7   3  11        176.76        175.75         3.53 o                         
  -6   3  11        228.47        223.22         6.13 o                         
  -5   3  11        158.72        134.65         1.99 o                         
  -4   3  11         97.28         89.35         1.39 o                         
  -3   3  11        131.51        125.88         1.15 o                         
  -2   3  11          0.12         -1.17         1.17 o                         
  -1   3  11        408.03        409.85         3.41 o                         
   0   3  11        107.10        110.35         5.89 o                         
   1   3  11          5.92          4.18         2.91 o                         
   2   3  11         33.57         29.53         1.57 o                         
   3   3  11         22.04         23.17         1.90 o                         
   4   3  11          1.99          3.25         2.19 o                         
   5   3  11        139.04        141.41         2.10 o                         
   6   3  11         34.28         32.47         1.79 o                         
   7   3  11          0.23          0.22         1.92 o                         
 -11   4  11         61.52         69.18         1.49 o                         
 -10   4  11          6.22          5.63         1.31 o                         
  -9   4  11         88.59         93.39         2.45 o                         
  -8   4  11         49.78         47.23         1.01 o                         
  -7   4  11        635.24        628.46        18.07 o                         
  -6   4  11          7.06          9.94         1.24 o                         
  -5   4  11        721.71        703.73         8.72 o                         
  -4   4  11         64.19         63.45         2.00 o                         
  -3   4  11        583.94        576.39         4.45 o                         
  -2   4  11        420.60        409.84        12.33 o                         
  -1   4  11        391.29        393.05        14.66 o                         
   0   4  11          0.65          0.73         1.39 o                         
   1   4  11        797.54        781.21        13.86 o                         
   2   4  11         29.51         31.53         2.12 o                         
   3   4  11        429.93        447.46         2.81 o                         
   4   4  11         29.37         26.10         3.35 o                         
   5   4  11         71.42         74.51         1.66 o                         
   6   4  11          0.36         -0.48         1.83 o                         
   7   4  11        157.85        156.48         3.95 o                         
 -11   5  11         26.32         28.04         3.49 o                         
 -10   5  11          1.10          1.00         1.19 o                         
  -9   5  11         50.01         50.95         1.28 o                         
  -8   5  11         36.02         40.77         1.55 o                         
  -7   5  11        304.81        311.81         3.95 o                         
  -6   5  11         19.68         23.00         1.48 o                         
  -5   5  11        540.40        548.01        15.20 o                         
  -4   5  11        114.29        111.08         2.20 o                         
  -3   5  11        579.06        556.03        13.23 o                         
  -2   5  11          2.56          4.96         1.16 o                         
  -1   5  11        585.51        572.72        25.69 o                         
   0   5  11          0.84          1.39         1.68 o                         
   1   5  11         12.27         14.53         1.21 o                         
   2   5  11         85.80         85.16         3.50 o                         
   3   5  11        197.80        187.85         2.14 o                         
   4   5  11          0.18          0.20         1.37 o                         
   5   5  11         19.30         21.88         3.29 o                         
   6   5  11          5.89          7.64         1.34 o                         
   7   5  11          4.41          4.57         1.66 o                         
 -10   6  11          3.06          3.62         1.26 o                         
  -9   6  11        109.07        114.34         1.31 o                         
  -8   6  11          2.65          3.42         1.22 o                         
  -7   6  11        685.17        686.57        13.00 o                         
  -6   6  11          8.46          8.43         1.17 o                         
  -5   6  11       1335.29       1361.64        26.55 o                         
  -4   6  11          3.56          4.61         1.41 o                         
  -3   6  11        263.34        247.60         3.51 o                         
  -2   6  11         23.93         24.09         1.18 o                         
  -1   6  11        598.38        591.02        20.33 o                         
   0   6  11          1.37          0.72         1.13 o                         
   1   6  11       1145.30       1146.08        16.83 o                         
   2   6  11          0.82          1.56         3.18 o                         
   3   6  11        266.60        270.31         7.35 o                         
   4   6  11          3.71          3.32         1.24 o                         
   5   6  11         10.16         13.35         1.21 o                         
   6   6  11          0.54          2.51         1.97 o                         
 -10   7  11          1.76          1.48         1.90 o                         
  -9   7  11         46.34         46.61         1.24 o                         
  -8   7  11          0.65          0.35         1.40 o                         
  -7   7  11        167.95        159.48         2.60 o                         
  -6   7  11         71.45         69.23         3.15 o                         
  -5   7  11        168.42        172.45         3.77 o                         
  -4   7  11          9.14         12.48         1.39 o                         
  -3   7  11        445.63        413.27        11.37 o                         
  -2   7  11         15.45         18.25         1.12 o                         
  -1   7  11        167.86        162.12         2.28 o                         
   0   7  11          5.87          6.05         1.81 o                         
   1   7  11          6.02          5.36         1.24 o                         
   2   7  11          2.97          1.35         2.97 o                         
   3   7  11        239.51        241.89         3.28 o                         
   4   7  11          0.13         -1.34         1.36 o                         
   5   7  11          4.97          7.13         1.32 o                         
   6   7  11          0.14          1.72         1.25 o                         
  -9   8  11         68.63         69.02         2.64 o                         
  -8   8  11         18.41         20.51         1.35 o                         
  -7   8  11        117.96        122.61         2.49 o                         
  -6   8  11          7.56          7.53         1.18 o                         
  -5   8  11        541.82        576.68         7.37 o                         
  -4   8  11         65.93         63.09         1.22 o                         
  -3   8  11        484.70        476.71         8.76 o                         
  -2   8  11        119.45        122.36         2.67 o                         
  -1   8  11        322.96        318.77         5.33 o                         
   0   8  11          1.16         -0.37         1.78 o                         
   1   8  11        559.71        560.32         2.24 o                         
   2   8  11          0.07         -2.30         2.30 o                         
   3   8  11        286.18        297.91         4.14 o                         
   4   8  11          0.38          1.90         1.23 o                         
   5   8  11         64.66         70.35         1.25 o                         
   6   8  11          2.73          0.94         2.05 o                         
  -9   9  11         92.10         96.62         4.61 o                         
  -8   9  11         19.70         18.60         1.39 o                         
  -7   9  11         74.02         75.89         1.79 o                         
  -6   9  11         80.45         86.12         3.79 o                         
  -5   9  11         33.16         36.52         2.44 o                         
  -4   9  11          2.01          0.15         1.88 o                         
  -3   9  11        279.84        269.34         2.80 o                         
  -2   9  11          1.95          1.92         1.01 o                         
  -1   9  11         29.84         39.91         1.73 o                         
   0   9  11         71.30         74.99         2.48 o                         
   1   9  11         13.79         11.52         2.64 o                         
   2   9  11          0.29          0.47         1.19 o                         
   3   9  11         30.66         29.43         1.24 o                         
   4   9  11          1.61          0.89         1.11 o                         
   5   9  11          6.55          4.89         1.33 o                         
  -8  10  11         11.17          9.37         1.76 o                         
  -7  10  11         30.47         37.44         1.61 o                         
  -6  10  11          1.22          1.78         1.48 o                         
  -5  10  11        118.45        125.95         5.48 o                         
  -4  10  11         17.38         16.31         1.02 o                         
  -3  10  11        276.25        305.11         5.74 o                         
  -2  10  11         43.32         43.56         2.23 o                         
  -1  10  11         70.82         77.33         3.95 o                         
   0  10  11          0.05          1.10         1.52 o                         
   1  10  11         69.06         61.89         1.50 o                         
   2  10  11          5.04          4.58         1.02 o                         
   3  10  11        119.92        134.60         1.38 o                         
   4  10  11          0.63          1.80         1.37 o                         
  -7  11  11         18.86         18.82         1.44 o                         
  -6  11  11         23.37         25.51         1.76 o                         
  -5  11  11         36.58         36.22         1.20 o                         
  -4  11  11          0.08          1.91         1.22 o                         
  -3  11  11         89.21         97.00         1.31 o                         
  -2  11  11         16.37         20.12         1.01 o                         
  -1  11  11          0.50          0.61         1.75 o                         
   0  11  11         14.27         13.90         1.83 o                         
   1  11  11         35.99         42.23         1.82 o                         
   2  11  11          0.88          0.70         1.15 o                         
   3  11  11          0.91          0.49         1.08 o                         
   4  11  11         10.70          9.59         1.22 o                         
  -6  12  11          0.60         -0.37         0.97 o                         
  -5  12  11         49.65         48.46         5.03 o                         
  -4  12  11          3.63          3.59         0.92 o                         
  -3  12  11        103.19        121.64         2.13 o                         
  -2  12  11          6.13          5.54         1.05 o                         
  -1  12  11         82.05         87.17         2.99 o                         
   0  12  11          3.71          5.10         2.35 o                         
   1  12  11         65.52         70.11         2.17 o                         
   2  12  11          0.98          2.88         1.30 o                         
   3  12  11        122.28        122.91         1.58 o                         
  -5  13  11          2.52          1.54         1.50 o                         
  -4  13  11          1.43          0.61         1.16 o                         
  -3  13  11          4.33          4.17         1.08 o                         
  -2  13  11          3.33          1.90         1.19 o                         
  -1  13  11          0.66          1.68         1.19 o                         
   0  13  11          1.88          1.89         1.19 o                         
   1  13  11         12.11         12.64         2.61 o                         
 -10   0  12        119.75        123.95         2.22 o                         
  -8   0  12        137.13        133.17         1.86 o                         
  -6   0  12         20.85         19.39         1.30 o                         
  -4   0  12        124.28        133.01         3.34 o                         
  -2   0  12       1218.18       1183.30         4.00 o                         
   0   0  12          5.70          6.87         1.72 o                         
   2   0  12        279.67        268.79         2.07 o                         
   4   0  12        623.48        630.20         4.48 o                         
   6   0  12        186.53        178.55         2.97 o                         
 -11   1  12          3.09          1.41         1.39 o                         
 -10   1  12        204.15        202.31         3.95 o                         
  -9   1  12         14.29         13.29         1.35 o                         
  -8   1  12        170.04        183.24         2.47 o                         
  -7   1  12          0.42         -0.53         1.14 o                         
  -6   1  12        165.93        158.91         1.24 o                         
  -5   1  12         43.93         36.88         1.10 o                         
  -4   1  12          1.70          1.87         1.08 o                         
  -3   1  12          3.41          3.66         1.68 o                         
  -2   1  12         75.80         75.76         5.77 o                         
  -1   1  12          7.37          7.86         1.80 o                         
   0   1  12         16.22         19.57         3.36 o                         
   1   1  12          0.82          2.19         1.42 o                         
   2   1  12          2.91          0.76         1.42 o                         
   3   1  12         26.36         23.83         1.32 o                         
   4   1  12         34.40         33.94         1.45 o                         
   5   1  12          1.85          0.99         1.60 o                         
   6   1  12          2.67          2.09         2.18 o                         
   7   1  12          0.27          0.36         2.59 o                         
 -11   2  12          3.74          2.59         1.62 o                         
 -10   2  12         67.55         72.77         1.48 o                         
  -9   2  12         60.52         63.84         1.29 o                         
  -8   2  12        111.67        115.64         1.43 o                         
  -7   2  12          0.03          0.23         1.26 o                         
  -6   2  12        203.49        213.30         1.78 o                         
  -5   2  12        109.75        110.11         1.26 o                         
  -4   2  12        328.82        317.63         6.39 o                         
  -3   2  12          3.97          8.40         5.00 o                         
  -2   2  12        850.15        782.10        35.23 o                         
  -1   2  12          1.05          4.60         1.41 o                         
   0   2  12         88.93         91.06         2.02 o                         
   1   2  12          1.62          5.60         1.33 o                         
   2   2  12        487.38        482.11         4.68 o                         
   3   2  12          9.28         14.34         1.74 o                         
   4   2  12        324.06        299.00         2.69 o                         
   5   2  12         12.95         11.80         1.73 o                         
   6   2  12         97.81         93.52         2.23 o                         
   7   2  12          3.26          5.34         2.59 o                         
 -11   3  12          3.73          5.22         1.37 o                         
 -10   3  12        105.42         95.61         1.32 o                         
  -9   3  12         10.81         11.66         1.57 o                         
  -8   3  12         48.28         46.25         1.38 o                         
  -7   3  12          0.10          3.74         1.10 o                         
  -6   3  12        152.19        156.18         3.80 o                         
  -5   3  12         57.79         58.45         1.43 o                         
  -4   3  12        245.68        242.05         3.44 o                         
  -3   3  12        100.98         86.54         1.87 o                         
  -2   3  12        389.55        360.85         2.05 o                         
  -1   3  12        285.78        282.93         2.00 o                         
   0   3  12         71.11         67.79         1.58 o                         
   1   3  12          4.36          5.53         1.73 o                         
   2   3  12         58.58         60.60         1.87 o                         
   3   3  12         37.32         34.52         2.15 o                         
   4   3  12        110.33        127.55         1.39 o                         
   5   3  12          0.19         -0.39         1.89 o                         
   6   3  12          3.53          0.97         1.71 o                         
 -10   4  12         53.02         58.30         1.32 o                         
  -9   4  12         51.03         53.82         1.97 o                         
  -8   4  12        133.01        146.18         4.43 o                         
  -7   4  12         10.58         11.76         1.33 o                         
  -6   4  12        851.31        907.15        18.12 o                         
  -5   4  12        105.26        103.85         4.69 o                         
  -4   4  12        704.35        681.67         7.97 o                         
  -3   4  12        107.97        108.81         3.03 o                         
  -2   4  12        134.34        143.06         2.50 o                         
  -1   4  12         25.21         29.72         1.62 o                         
   0   4  12        725.22        690.51         5.95 o                         
   1   4  12         30.40         31.85         1.35 o                         
   2   4  12        534.16        544.27         7.60 o                         
   3   4  12          1.17          0.97         1.50 o                         
   4   4  12        111.21        106.04         1.70 o                         
   5   4  12          1.63          0.63         1.32 o                         
   6   4  12        123.71        124.93         6.07 o                         
 -10   5  12         46.70         48.25         1.24 o                         
  -9   5  12          0.02         -0.86         1.19 o                         
  -8   5  12        155.47        154.05         1.64 o                         
  -7   5  12          0.40          1.14         1.31 o                         
  -6   5  12         94.35         98.02         2.16 o                         
  -5   5  12         17.11         17.59         3.25 o                         
  -4   5  12        600.61        601.30         7.58 o                         
  -3   5  12         26.39         27.22         1.20 o                         
  -2   5  12        428.28        439.02        10.32 o                         
  -1   5  12         95.13         98.53         6.09 o                         
   0   5  12         92.81         86.78         3.51 o                         
   1   5  12          1.97          3.30         1.32 o                         
   2   5  12         47.25         40.69         2.50 o                         
   3   5  12          4.36          1.24         2.68 o                         
   4   5  12         18.24         21.23         1.87 o                         
   5   5  12          2.12          2.97         1.53 o                         
   6   5  12          4.27          7.28         1.48 o                         
 -10   6  12         30.95         32.78         1.21 o                         
  -9   6  12          0.99         -1.28         1.28 o                         
  -8   6  12         69.43         75.33         1.45 o                         
  -7   6  12          0.76          1.06         1.23 o                         
  -6   6  12        506.64        522.85         9.41 o                         
  -5   6  12          8.00          6.80         1.49 o                         
  -4   6  12        817.05        814.89        10.09 o                         
  -3   6  12          3.96          6.04         1.27 o                         
  -2   6  12         25.50         33.67         8.09 o                         
  -1   6  12          0.02         -1.51         1.51 o                         
   0   6  12       1098.80       1082.23        31.70 o                         
   1   6  12          2.45          1.48         1.56 o                         
   2   6  12        379.46        367.96         3.76 o                         
   3   6  12          1.07          0.95         2.64 o                         
   4   6  12        110.35        115.24         4.13 o                         
   5   6  12          0.14          1.85         1.40 o                         
   6   6  12        194.20        190.04         3.17 o                         
  -9   7  12          0.71          1.98         1.49 o                         
  -8   7  12         60.31         60.58         2.29 o                         
  -7   7  12          3.70          5.08         1.27 o                         
  -6   7  12         10.41         10.25         1.36 o                         
  -5   7  12         23.86         22.66         1.89 o                         
  -4   7  12        405.05        408.41         7.58 o                         
  -3   7  12         13.22         13.68         1.16 o                         
  -2   7  12        166.01        181.63         5.30 o                         
  -1   7  12         36.54         38.57         1.34 o                         
   0   7  12         76.06         74.44         1.63 o                         
   1   7  12          8.08          8.07         1.17 o                         
   2   7  12         78.43         73.97         2.65 o                         
   3   7  12          0.05         -1.34         1.44 o                         
   4   7  12          4.93          6.58         1.46 o                         
   5   7  12          0.07          0.48         1.40 o                         
  -9   8  12         35.26         37.13         1.43 o                         
  -8   8  12         12.52         17.18         2.15 o                         
  -7   8  12         10.28         13.25         1.23 o                         
  -6   8  12        310.71        309.17         3.16 o                         
  -5   8  12         47.19         46.52         1.36 o                         
  -4   8  12        426.76        442.34         7.73 o                         
  -3   8  12         62.02         61.68         2.38 o                         
  -2   8  12        169.01        183.26         6.09 o                         
  -1   8  12          0.63          0.27         1.36 o                         
   0   8  12        534.08        525.23         9.61 o                         
   1   8  12          1.01         -0.40         1.61 o                         
   2   8  12        224.58        222.59         3.13 o                         
   3   8  12          1.29          3.59         1.31 o                         
   4   8  12         90.46         88.92         1.83 o                         
   5   8  12          0.33          2.98         1.39 o                         
  -8   9  12          4.59          3.99         1.61 o                         
  -7   9  12          5.59          6.00         1.39 o                         
  -6   9  12         31.33         33.42         1.50 o                         
  -5   9  12          0.15          0.95         1.22 o                         
  -4   9  12        186.78        191.77         6.18 o                         
  -3   9  12          0.16         -0.37         1.15 o                         
  -2   9  12         34.59         33.15         1.35 o                         
  -1   9  12          2.22          3.32         1.20 o                         
   0   9  12         52.69         56.74         1.70 o                         
   1   9  12          9.82         11.73         2.76 o                         
   2   9  12         97.93         95.84         2.05 o                         
   3   9  12          8.38          9.98         1.36 o                         
   4   9  12          0.17         -1.16         1.37 o                         
  -7  10  12          3.63          2.55         1.28 o                         
  -6  10  12         75.47         76.77         2.45 o                         
  -5  10  12         20.81         23.96         1.63 o                         
  -4  10  12         71.99         82.32         1.73 o                         
  -3  10  12          6.48          4.25         1.14 o                         
  -2  10  12        278.54        297.41         6.30 o                         
  -1  10  12          2.82          3.74         1.21 o                         
   0  10  12         88.30        106.46         3.24 o                         
   1  10  12          4.06          3.41         1.36 o                         
   2  10  12         67.38         69.80         1.35 o                         
   3  10  12          0.05         -1.62         1.62 o                         
  -6  11  12         26.79         27.46         1.67 o                         
  -5  11  12         13.36         14.49         1.22 o                         
  -4  11  12         14.70         16.60         1.79 o                         
  -3  11  12          0.72         -0.30         1.17 o                         
  -2  11  12          1.58         -0.51         1.16 o                         
  -1  11  12          2.56          0.02         1.46 o                         
   0  11  12         25.99         30.16         2.08 o                         
   1  11  12          3.43          0.67         1.36 o                         
   2  11  12         22.55         22.14         1.84 o                         
  -5  12  12          1.42          3.71         1.17 o                         
  -4  12  12         37.95         48.39         1.92 o                         
  -3  12  12          5.17          3.35         1.17 o                         
  -2  12  12        184.61        193.85         6.02 o                         
  -1  12  12          0.01         -1.67         2.17 o                         
   0  12  12         28.43         33.54         1.38 o                         
   1  12  12          3.02          3.15         2.61 o                         
  -9   0  13        329.54        330.15         6.06 o                         
  -7   0  13         30.83         35.55         1.67 o                         
  -5   0  13          5.34         10.93         1.74 o                         
  -3   0  13       1139.78       1063.59         4.17 o                         
  -1   0  13        278.38        271.83         2.65 o                         
   1   0  13         56.22         65.78         1.77 o                         
   3   0  13        177.38        161.60         4.53 o                         
   5   0  13        186.95        187.13         5.24 o                         
 -10   1  13         15.56         19.12         2.37 o                         
  -9   1  13        173.65        171.50         3.37 o                         
  -8   1  13         10.17          7.53         2.51 o                         
  -7   1  13        401.68        384.59         2.10 o                         
  -6   1  13         14.57         15.97         1.24 o                         
  -5   1  13         71.16         79.45         1.43 o                         
  -4   1  13         21.36         22.61         1.59 o                         
  -3   1  13        262.41        247.59         2.03 o                         
  -2   1  13         57.72         55.45         1.51 o                         
  -1   1  13         99.41         81.44         2.18 o                         
   0   1  13         66.68         66.11         4.17 o                         
   1   1  13        224.72        241.31         7.46 o                         
   2   1  13         21.66         21.83         1.21 o                         
   3   1  13          3.92          5.15         1.26 o                         
   4   1  13          0.51          2.90         1.60 o                         
   5   1  13         13.23         11.86         1.40 o                         
   6   1  13          1.78          0.09         1.65 o                         
 -10   2  13          4.02          6.90         1.33 o                         
  -9   2  13        213.85        205.91         6.08 o                         
  -8   2  13          2.03          2.37         1.06 o                         
  -7   2  13         50.28         51.44         1.35 o                         
  -6   2  13         18.84         19.90         1.23 o                         
  -5   2  13        187.77        198.42         3.05 o                         
  -4   2  13        145.32        143.41         4.74 o                         
  -3   2  13        953.78        955.42        10.76 o                         
  -2   2  13         74.05         67.40         3.26 o                         
  -1   2  13        356.70        354.38        13.54 o                         
   0   2  13          4.64          6.35         1.53 o                         
   1   2  13        167.76        165.14         1.58 o                         
   2   2  13         34.10         44.44         1.27 o                         
   3   2  13        168.60        155.83         3.14 o                         
   4   2  13          7.13         11.70         1.40 o                         
   5   2  13        129.55        124.12         5.13 o                         
   6   2  13          1.73          2.01         1.78 o                         
 -10   3  13         18.38         21.92         1.93 o                         
  -9   3  13        163.38        173.40         4.31 o                         
  -8   3  13         10.49          9.22         2.00 o                         
  -7   3  13        113.38        103.53         1.32 o                         
  -6   3  13          4.86          4.73         2.26 o                         
  -5   3  13         43.57         43.19         1.42 o                         
  -4   3  13        160.14        161.42         4.73 o                         
  -3   3  13        167.16        185.02         1.96 o                         
  -2   3  13        217.21        231.31         7.03 o                         
  -1   3  13        295.90        301.14         2.49 o                         
   0   3  13        125.38        119.43         1.83 o                         
   1   3  13         55.38         65.24         2.02 o                         
   2   3  13         51.82         50.98         1.22 o                         
   3   3  13         40.97         38.24         2.34 o                         
   4   3  13          8.47          8.46         2.01 o                         
   5   3  13          6.78          8.11         1.78 o                         
 -10   4  13          4.24          4.65         1.36 o                         
  -9   4  13         76.93         82.01         2.27 o                         
  -8   4  13         13.31         14.10         1.29 o                         
  -7   4  13         96.89         94.23         2.58 o                         
  -6   4  13         31.83         29.92         1.23 o                         
  -5   4  13        367.67        373.54         7.60 o                         
  -4   4  13         24.39         29.52         1.81 o                         
  -3   4  13        302.99        314.35         2.00 o                         
  -2   4  13          8.79         14.93         1.59 o                         
  -1   4  13        209.06        217.62         6.24 o                         
   0   4  13          0.02         -1.15         1.40 o                         
   1   4  13        426.11        413.96         8.87 o                         
   2   4  13          9.77         10.54         1.15 o                         
   3   4  13        238.23        234.46         1.81 o                         
   4   4  13          7.19          4.86         1.46 o                         
   5   4  13        129.50        133.63         1.73 o                         
  -9   5  13         98.31         96.14         2.17 o                         
  -8   5  13          0.62          2.23         1.16 o                         
  -7   5  13        152.46        152.53         4.56 o                         
  -6   5  13          2.34          0.29         1.42 o                         
  -5   5  13         48.86         47.69         2.05 o                         
  -4   5  13         38.87         34.17         1.39 o                         
  -3   5  13         96.47        100.10         1.82 o                         
  -2   5  13         18.24         21.15         1.42 o                         
  -1   5  13        234.95        243.81         4.93 o                         
   0   5  13          5.19          3.97         1.84 o                         
   1   5  13          9.78          8.83         1.43 o                         
   2   5  13         19.32         15.28         2.71 o                         
   3   5  13         30.52         32.88         1.23 o                         
   4   5  13          1.54         -0.02         1.41 o                         
   5   5  13          7.81          9.71         1.40 o                         
  -9   6  13         31.34         39.11         1.56 o                         
  -8   6  13          9.00         11.07         1.57 o                         
  -7   6  13        144.62        152.25         1.96 o                         
  -6   6  13          8.63         10.40         1.32 o                         
  -5   6  13        249.75        255.44         5.01 o                         
  -4   6  13          9.98          9.72         1.18 o                         
  -3   6  13         88.42         89.02         4.39 o                         
  -2   6  13          0.27          2.85         1.50 o                         
  -1   6  13        114.88        122.24         3.75 o                         
   0   6  13          3.47          4.55         1.25 o                         
   1   6  13        374.57        387.56         5.64 o                         
   2   6  13          1.58          3.49         1.19 o                         
   3   6  13        254.83        242.30         3.37 o                         
   4   6  13          0.04         -1.23         1.71 o                         
  -9   7  13         45.43         41.80         3.06 o                         
  -8   7  13          0.10         -1.62         1.62 o                         
  -7   7  13         72.14         73.77         2.01 o                         
  -6   7  13          0.23          2.04         1.54 o                         
  -5   7  13         43.50         46.28         1.40 o                         
  -4   7  13          4.22          3.24         1.26 o                         
  -3   7  13         82.25         84.80         4.41 o                         
  -2   7  13         14.61         16.57         1.19 o                         
  -1   7  13        158.02        167.20         2.45 o                         
   0   7  13          0.24          0.71         1.59 o                         
   1   7  13          3.29          2.76         2.28 o                         
   2   7  13          0.16          1.13         1.25 o                         
   3   7  13         32.17         32.04         1.45 o                         
   4   7  13          3.65          5.65         1.50 o                         
  -8   8  13          0.14          2.18         1.42 o                         
  -7   8  13         54.12         59.46         3.03 o                         
  -6   8  13         13.49         14.35         1.40 o                         
  -5   8  13        164.56        173.61         3.53 o                         
  -4   8  13         23.19         22.89         2.24 o                         
  -3   8  13        186.04        193.90         3.83 o                         
  -2   8  13         12.58         10.87         2.64 o                         
  -1   8  13        251.27        274.84         6.38 o                         
   0   8  13          4.44          3.71         1.75 o                         
   1   8  13        112.50        111.34         1.60 o                         
   2   8  13          0.07         -1.12         1.39 o                         
   3   8  13        150.47        154.05         1.90 o                         
  -7   9  13         29.87         27.58         1.38 o                         
  -6   9  13          2.73          3.12         1.37 o                         
  -5   9  13         17.26         18.20         1.47 o                         
  -4   9  13          3.42          4.51         1.53 o                         
  -3   9  13          9.62          7.46         1.46 o                         
  -2   9  13          8.44         11.04         1.37 o                         
  -1   9  13         66.52         68.39         1.46 o                         
   0   9  13          4.45          3.84         1.34 o                         
   1   9  13         74.96         86.81         1.57 o                         
   2   9  13          7.77          7.04         1.78 o                         
   3   9  13          9.10         12.17         1.28 o                         
  -6  10  13          1.47          0.20         1.30 o                         
  -5  10  13         10.52         10.16         1.53 o                         
  -4  10  13         40.08         39.15         1.34 o                         
  -3  10  13        220.29        232.67         3.52 o                         
  -2  10  13         21.99         21.93         1.71 o                         
  -1  10  13        284.72        314.11         2.49 o                         
   0  10  13          9.85          5.63         1.50 o                         
   1  10  13         17.36         16.86         1.39 o                         
   2  10  13          2.56          4.24         1.24 o                         
  -5  11  13         10.93         13.95         1.09 o                         
  -4  11  13          6.10          7.32         1.05 o                         
  -3  11  13          1.57         -1.70         2.46 o                         
  -2  11  13          1.32          1.58         1.29 o                         
  -1  11  13         21.78         23.57         1.47 o                         
   0  11  13          6.17          1.75         1.53 o                         
  -8   0  14         88.56         82.54         3.81 o                         
  -6   0  14         93.17         87.19         7.15 o                         
  -4   0  14        196.14        203.04         3.06 o                         
  -2   0  14        989.90        995.80         4.40 o                         
   0   0  14        418.76        403.62         3.34 o                         
   2   0  14        114.03        116.04         2.82 o                         
   4   0  14         32.56         27.88         2.01 o                         
  -9   1  14         14.84         18.00         1.37 o                         
  -8   1  14         41.72         33.54         1.96 o                         
  -7   1  14          1.20         -0.93         1.22 o                         
  -6   1  14        306.93        306.89         4.86 o                         
  -5   1  14          0.76          1.11         1.74 o                         
  -4   1  14        240.35        221.18         2.12 o                         
  -3   1  14          1.48          1.28         1.70 o                         
  -2   1  14        181.90        176.85         2.49 o                         
  -1   1  14         15.58         21.14         1.64 o                         
   0   1  14        291.89        299.30         2.36 o                         
   1   1  14         21.20         22.01         1.35 o                         
   2   1  14        378.82        385.39         3.08 o                         
   3   1  14          1.76          1.06         1.25 o                         
   4   1  14          6.59         10.62         2.53 o                         
  -9   2  14          4.52          2.34         1.47 o                         
  -8   2  14         97.70        103.56         2.40 o                         
  -7   2  14         11.06         10.76         1.24 o                         
  -6   2  14        178.37        184.70         4.48 o                         
  -5   2  14          8.06          8.12         1.39 o                         
  -4   2  14        172.65        167.24         2.59 o                         
  -3   2  14         48.92         50.75         1.58 o                         
  -2   2  14        380.36        371.02         3.18 o                         
  -1   2  14         35.80         37.50         3.18 o                         
   0   2  14        378.82        385.92         9.27 o                         
   1   2  14         11.51         10.33         1.52 o                         
   2   2  14        115.52        111.97         2.46 o                         
   3   2  14          5.33          7.08         1.29 o                         
   4   2  14         56.89         56.77         1.53 o                         
  -9   3  14          6.40          6.39         1.93 o                         
  -8   3  14        105.83         97.05         1.53 o                         
  -7   3  14          0.05         -1.49         1.49 o                         
  -6   3  14        124.33        126.18         2.81 o                         
  -5   3  14          6.73          7.81         1.45 o                         
  -4   3  14        242.03        241.41         2.07 o                         
  -3   3  14          2.32          1.57         2.36 o                         
  -2   3  14         49.01         50.41         1.90 o                         
  -1   3  14        111.46        104.75         1.99 o                         
   0   3  14         74.76         71.33         1.91 o                         
   1   3  14          9.53         13.01         1.49 o                         
   2   3  14         62.78         67.17         1.39 o                         
   3   3  14          0.62          1.48         1.20 o                         
   4   3  14          1.54          1.81         1.40 o                         
  -9   4  14          0.05         -0.07         1.44 o                         
  -8   4  14         63.25         69.95         3.20 o                         
  -7   4  14          1.40         -1.66         2.22 o                         
  -6   4  14        172.76        182.24         4.53 o                         
  -5   4  14         34.55         37.28         3.90 o                         
  -4   4  14         92.60         88.63         1.70 o                         
  -3   4  14         22.76         25.14         1.71 o                         
  -2   4  14         20.47         20.36         2.72 o                         
  -1   4  14          0.00          2.18         3.82 o                         
   0   4  14        398.68        412.14         4.11 o                         
   1   4  14         46.90         48.76         1.57 o                         
   2   4  14        134.02        141.25         1.92 o                         
   3   4  14         17.04         16.51         2.63 o                         
   4   4  14        127.37        120.25         1.94 o                         
  -9   5  14          0.13         -2.18         2.18 o                         
  -8   5  14        147.29        142.32         1.78 o                         
  -7   5  14          0.31          0.44         1.43 o                         
  -6   5  14         44.43         41.71         2.79 o                         
  -5   5  14          8.09          8.98         1.33 o                         
  -4   5  14         38.67         37.04         1.42 o                         
  -3   5  14          7.50          5.24         1.49 o                         
  -2   5  14          1.71          3.30         1.64 o                         
  -1   5  14         74.36         71.74         1.65 o                         
   0   5  14          6.99          8.90         1.44 o                         
   1   5  14          0.29          1.03         1.58 o                         
   2   5  14          3.42          3.59         1.26 o                         
   3   5  14          0.01          0.51         1.53 o                         
   4   5  14          1.14          4.00         2.27 o                         
  -8   6  14         56.59         55.53         1.63 o                         
  -7   6  14          1.50         -1.73         1.73 o                         
  -6   6  14        123.76        128.43         1.80 o                         
  -5   6  14         11.47         13.48         3.58 o                         
  -4   6  14        100.30         97.04         2.84 o                         
  -3   6  14          2.84          2.72         1.94 o                         
  -2   6  14         19.88         25.31         1.59 o                         
  -1   6  14          0.04         -1.10         1.70 o                         
   0   6  14        311.14        306.44         5.23 o                         
   1   6  14          0.06          0.75         1.56 o                         
   2   6  14        109.81        117.13         1.61 o                         
   3   6  14          0.07          0.66         1.37 o                         
  -8   7  14         64.98         61.65         4.93 o                         
  -7   7  14          0.62          2.83         1.95 o                         
  -6   7  14         38.76         34.05         1.50 o                         
  -5   7  14          4.14          4.27         1.64 o                         
  -4   7  14         20.97         19.65         1.44 o                         
  -3   7  14          3.46          3.93         1.66 o                         
  -2   7  14          7.14          8.11         2.00 o                         
  -1   7  14          0.34         -0.43         1.67 o                         
   0   7  14         16.47         20.74         1.78 o                         
   1   7  14          1.25          1.20         1.55 o                         
   2   7  14         11.09         12.58         1.61 o                         
   3   7  14         10.59          7.69         1.50 o                         
  -7   8  14         15.41         17.60         1.88 o                         
  -6   8  14         68.16         68.36         4.09 o                         
  -5   8  14          3.19          4.90         1.36 o                         
  -4   8  14         65.64         73.19         2.73 o                         
  -3   8  14         12.30         13.84         2.10 o                         
  -2   8  14         99.71        101.36         2.85 o                         
  -1   8  14          7.65          7.78         1.76 o                         
   0   8  14        115.67        128.27         1.78 o                         
   1   8  14         13.61         25.76         3.16 o                         
   2   8  14         75.99         76.63         2.30 o                         
  -6   9  14         67.10         65.08         1.89 o                         
  -5   9  14          6.70          8.61         1.93 o                         
  -4   9  14         27.96         28.36         3.38 o                         
  -3   9  14          2.62          2.42         1.27 o                         
  -2   9  14          3.16          4.24         1.56 o                         
  -1   9  14         16.95         19.37         1.56 o                         
   0   9  14         30.77         30.25         1.58 o                         
   1   9  14          6.16          8.76         1.92 o                         
  -4  10  14         12.94         13.18         1.23 o                         
  -3  10  14         17.00         21.37         1.55 o                         
  -2  10  14        215.49        193.08         4.43 o                         
  -1  10  14         15.67         14.46         2.57 o                         
  -7   0  15         77.58         87.35         2.02 o                         
  -5   0  15         84.30         83.92         2.52 o                         
  -3   0  15        245.52        234.63         2.96 o                         
  -1   0  15        430.65        431.52         3.54 o                         
   1   0  15        155.82        153.40         2.12 o                         
   3   0  15        138.86        140.23         2.22 o                         
  -8   1  15          0.92          3.26         2.12 o                         
  -7   1  15         41.30         40.68         1.32 o                         
  -6   1  15          0.17         -0.90         1.54 o                         
  -5   1  15        190.78        189.32         2.01 o                         
  -4   1  15         16.02         13.05         1.54 o                         
  -3   1  15        197.38        190.70         2.18 o                         
  -2   1  15          0.04         -1.03         1.71 o                         
  -1   1  15         51.18         51.63         3.23 o                         
   0   1  15          0.15         -0.68         1.83 o                         
   1   1  15        370.78        356.22         3.58 o                         
   2   1  15          0.48          2.58         1.44 o                         
   3   1  15         24.03         29.24         1.77 o                         
  -8   2  15          3.62          1.33         1.43 o                         
  -7   2  15        113.73        110.06         2.52 o                         
  -6   2  15         15.61         16.65         1.56 o                         
  -5   2  15         97.95         98.85         2.22 o                         
  -4   2  15          3.53          4.46         2.16 o                         
  -3   2  15         94.73         95.59         1.74 o                         
  -2   2  15          9.37         11.95         1.99 o                         
  -1   2  15        260.09        243.88         2.34 o                         
   0   2  15         17.85         17.75         1.99 o                         
   1   2  15        129.18        126.71         1.84 o                         
   2   2  15         16.23         14.62         2.58 o                         
   3   2  15         89.78         89.11         1.61 o                         
  -8   3  15          7.91          9.34         1.38 o                         
  -7   3  15        120.43        114.83         3.50 o                         
  -6   3  15          0.41         -1.03         1.40 o                         
  -5   3  15        165.62        143.03         2.41 o                         
  -4   3  15         13.79         15.29         1.82 o                         
  -3   3  15         94.49         95.68         1.94 o                         
  -2   3  15         11.68         12.95         1.59 o                         
  -1   3  15         51.27         52.64         1.95 o                         
   0   3  15         14.49         11.19         4.08 o                         
   1   3  15         72.91         71.96         2.28 o                         
   2   3  15          0.49          1.35         1.53 o                         
   3   3  15         10.51          9.11         1.57 o                         
  -8   4  15          1.47          0.07         1.96 o                         
  -7   4  15        112.23        100.91         3.42 o                         
  -6   4  15          2.35          3.38         1.62 o                         
  -5   4  15         97.34        104.34         1.58 o                         
  -4   4  15         15.55         17.15         1.83 o                         
  -3   4  15         57.95         64.64         4.71 o                         
  -2   4  15          0.12          1.39         1.74 o                         
  -1   4  15        133.45        134.92         3.09 o                         
   0   4  15          2.22          3.07         1.42 o                         
   1   4  15        124.65        121.50         1.61 o                         
   2   4  15          0.58         -1.05         1.40 o                         
   3   4  15         99.36         88.67         3.61 o                         
  -7   5  15         74.63         67.83         1.80 o                         
  -6   5  15          1.83          0.83         1.46 o                         
  -5   5  15         45.29         40.92         1.98 o                         
  -4   5  15          0.09          0.78         1.80 o                         
  -3   5  15          0.47         -1.75         1.75 o                         
  -2   5  15          9.96         11.36         1.84 o                         
  -1   5  15         78.53         79.67         3.39 o                         
   0   5  15          3.12          3.34         1.44 o                         
   1   5  15          8.17          4.89         1.96 o                         
   2   5  15          4.32          4.99         1.55 o                         
  -7   6  15         94.04         90.74         5.03 o                         
  -6   6  15          0.33          0.22         1.60 o                         
  -5   6  15         70.60         79.45         3.04 o                         
  -4   6  15          0.02          0.34         2.13 o                         
  -3   6  15         88.05         84.89         2.25 o                         
  -2   6  15          1.82         -0.10         1.76 o                         
  -1   6  15         68.38         75.01         1.74 o                         
   0   6  15          1.76          3.00         2.04 o                         
   1   6  15        108.81        114.97         2.03 o                         
  -6   7  15          0.06         -1.46         1.80 o                         
  -5   7  15         61.35         60.18         2.69 o                         
  -4   7  15          0.02         -1.71         1.71 o                         
  -3   7  15          2.68          2.65         1.84 o                         
  -2   7  15          3.28          5.21         1.36 o                         
  -1   7  15         43.11         36.15         2.49 o                         
   0   7  15          1.49         -1.91         1.91 o                         
   1   7  15         14.93         17.56         1.64 o                         
  -5   8  15         31.43         27.94         1.87 o                         
  -4   8  15          0.42         -1.11         1.93 o                         
  -3   8  15         52.28         50.00         1.69 o                         
  -2   8  15         24.73         22.91         1.65 o                         
  -1   8  15         30.48         29.31         1.68 o                         
   0   8  15          1.01          0.43         3.09 o                         
  -6   0  16         97.81         86.04         3.22 o                         
  -4   0  16         37.68         46.52         2.55 o                         
  -2   0  16        159.81        146.12         3.65 o                         
   0   0  16         35.65         37.01         2.09 o                         
  -7   1  16          0.07          0.32         3.04 o                         
  -6   1  16        110.01         92.95         2.48 o                         
  -5   1  16          3.32          5.99         1.75 o                         
  -4   1  16         79.94         75.28         5.03 o                         
  -3   1  16          1.06          0.01         2.20 o                         
  -2   1  16         46.66         46.92         4.32 o                         
  -1   1  16          4.16          6.81         3.06 o                         
   0   1  16         27.01         29.42         1.77 o                         
   1   1  16          3.66          4.02         1.69 o                         
  -7   2  16          5.58         10.49         1.82 o                         
  -6   2  16         89.57         80.61         3.76 o                         
  -5   2  16         15.75         12.13         2.30 o                         
  -4   2  16         58.82         63.42         2.39 o                         
  -3   2  16          1.51         -2.77         3.34 o                         
  -2   2  16         98.64         95.36         3.51 o                         
  -1   2  16          1.56         -0.41         1.86 o                         
   0   2  16         54.43         52.10         2.99 o                         
   1   2  16         19.45         15.78         1.36 o                         
  -6   3  16         78.46         77.59         2.33 o                         
  -5   3  16          0.02          0.90         2.23 o                         
  -4   3  16         73.94         71.85         3.51 o                         
  -3   3  16         24.14         23.42         2.18 o                         
  -2   3  16         66.76         71.04         2.05 o                         
  -1   3  16         37.12         38.97         1.59 o                         
   0   3  16         33.20         30.04         2.69 o                         
   1   3  16         11.98         11.89         1.58 o                         
  -6   4  16        110.79        118.70         2.38 o                         
  -5   4  16         16.11         14.76         1.82 o                         
  -4   4  16        118.07        115.04         2.07 o                         
  -3   4  16          1.32          1.09         2.96 o                         
  -2   4  16         56.62         60.04         1.95 o                         
  -1   4  16          0.35         -1.81         1.81 o                         
   0   4  16        137.78        118.42         5.89 o                         
  -5   5  16          0.41         -1.03         2.27 o                         
  -4   5  16         86.75         70.50         5.17 o                         
  -3   5  16          9.20         11.01         1.98 o                         
  -2   5  16         47.58         48.77         2.46 o                         
  -1   5  16          7.12         12.95         5.08 o                         
   0   5  16         37.13         36.47         2.75 o                         
  -4   6  16         81.62         76.83         2.61 o                         
  -3   6  16          1.88          0.99         1.84 o                         
  -2   6  16         21.26         24.98         1.53 o                         
  -1   6  16          4.83          2.89         1.93 o                         
  -3   0  17        121.57        116.76         3.11 o                         
  -4   1  17          0.00          2.28         2.51 o                         
  -3   1  17        108.55        100.72         2.23 o                         
  -2   1  17          0.07          0.53         5.80 o                         
  -4   2  17          0.12         -1.38         2.20 o                         
  -3   2  17        101.24         97.87         2.61 o                         
  -2   2  17         11.93         10.88         6.39 o                         
                                                                                
