# Supplementary material for: Syntheses and crystal structures of three [M(acac)2(TMEDA)] complexes (M = Mn, Fe and Zn)
Source: Acta Crystallogr E Crystallogr Commun. 2020 Jan 1;76(Pt 1):66–71. doi: 10.1107/S2056989019016372 (PMC6944083; doi:10.1107/S2056989019016372)
Supplement: Supplementary file 3 [file e-76-00066-2sup3.hkl]

data_2                                                                          
_shelx_title ' ipds5003_a.res in P2(1)/n'                                       
_shelx_refln_list_code          4                                               
_shelx_F_calc_maximum      188.79                                               
_exptl_crystal_F_000       792.00                                               
_reflns_d_resolution_high  0.7269                                               
                                                                                
loop_                                                                           
 _space_group_symop_operation_xyz                                               
 'x, y, z'                                                                      
 '-x+1/2, y+1/2, -z+1/2'                                                        
 '-x, -y, -z'                                                                   
 'x-1/2, -y-1/2, z-1/2'                                                         
                                                                                
_cell_length_a    10.2021                                                       
_cell_length_b    15.4708                                                       
_cell_length_c    12.4881                                                       
_cell_angle_alpha  90.000                                                       
_cell_angle_beta   95.382                                                       
_cell_angle_gamma  90.000                                                       
                                                                                
_shelx_F_squared_multiplier     1.000                                           
                                                                                
loop_                                                                           
 _refln_index_h                                                                 
 _refln_index_k                                                                 
 _refln_index_l                                                                 
 _refln_F_squared_calc                                                          
 _refln_F_squared_meas                                                          
 _refln_F_squared_sigma                                                         
 _refln_observed_status                                                         
   2   0   0      15913.53      16181.36       261.45 o                         
   4   0   0      11330.02      11159.64       283.51 o                         
   6   0   0       6539.01       6548.56       106.66 o                         
   8   0   0        334.56        300.25         3.55 o                         
  10   0   0       1247.57       1248.29        17.31 o                         
  12   0   0        244.15        278.98         6.28 o                         
   1   1   0       5134.78       5749.59        73.35 o                         
   2   1   0        171.27        174.42         0.83 o                         
   3   1   0       2044.74       2055.84        10.72 o                         
   4   1   0        423.14        446.00         2.61 o                         
   5   1   0        869.01        823.62         4.01 o                         
   6   1   0        327.63        263.97         2.60 o                         
   7   1   0          2.49          7.39         2.30 o                         
   8   1   0       1033.52       1015.46        10.85 o                         
   9   1   0        213.28        205.77         2.84 o                         
  10   1   0        403.72        423.93         8.36 o                         
  11   1   0        117.56        112.18         4.21 o                         
  12   1   0         92.17         81.82         3.14 o                         
  13   1   0         30.32         31.19         4.20 o                         
   0   2   0      12615.14      15074.87       197.45 o                         
   1   2   0       7650.05       7796.12        65.46 o                         
   2   2   0      10235.14      10585.70       185.16 o                         
   3   2   0        597.29        643.08         2.98 o                         
   4   2   0          8.68         23.53         3.14 o                         
   5   2   0       4015.11       4177.35        87.13 o                         
   6   2   0        835.51        712.24         5.48 o                         
   7   2   0        990.58       1032.62        15.99 o                         
   8   2   0        583.67        537.93         3.99 o                         
   9   2   0          6.10         11.50         3.56 o                         
  10   2   0        412.10        391.15         5.20 o                         
  11   2   0        220.53        220.76         3.29 o                         
  12   2   0        224.38        221.61         3.96 o                         
  13   2   0         34.27         27.42         3.98 o                         
   1   3   0       3183.00       3196.32        57.84 o                         
   2   3   0       1035.39       1087.81        11.33 o                         
   3   3   0       2721.02       2879.02        44.58 o                         
   4   3   0        882.71       1048.69        10.66 o                         
   5   3   0        349.35        317.29         2.39 o                         
   6   3   0         33.25         28.39         1.65 o                         
   7   3   0       2549.39       2427.23        33.26 o                         
   8   3   0        100.81         87.46         2.36 o                         
   9   3   0        440.57        422.18         8.64 o                         
  10   3   0        166.25        155.02         3.36 o                         
  11   3   0          0.02          3.76         3.16 o                         
  12   3   0         28.66         29.22         3.76 o                         
  13   3   0        149.54        151.68         3.90 o                         
   0   4   0       1259.38       1201.12        11.95 o                         
   1   4   0       1934.11       2121.30        57.16 o                         
   2   4   0       1958.18       2127.79        74.25 o                         
   3   4   0       1097.49       1175.36        12.36 o                         
   4   4   0       2643.98       2958.54        13.50 o                         
   5   4   0        250.88        209.75         1.81 o                         
   6   4   0        766.90        745.41        15.75 o                         
   7   4   0        870.98        853.85        13.41 o                         
   8   4   0        728.20        653.23         7.98 o                         
   9   4   0         18.99         18.00         2.33 o                         
  10   4   0        287.67        281.64         6.87 o                         
  11   4   0        387.37        394.55         4.10 o                         
  12   4   0         22.83         21.77         3.23 o                         
  13   4   0         51.66         54.05         4.72 o                         
   1   5   0        159.44        168.21         3.23 o                         
   2   5   0       2076.25       1918.82         3.38 o                         
   3   5   0       3636.34       3962.20       102.25 o                         
   4   5   0        344.59        315.12         5.17 o                         
   5   5   0         37.66         28.90         1.29 o                         
   6   5   0        761.80        750.55        14.67 o                         
   7   5   0       1278.79       1271.71        10.28 o                         
   8   5   0        766.35        751.20        10.08 o                         
   9   5   0        240.56        239.23         2.63 o                         
  10   5   0         26.63         31.47         3.36 o                         
  11   5   0          8.49         11.04         3.01 o                         
  12   5   0          1.17         -4.38         4.38 o                         
  13   5   0         75.28         61.49         4.82 o                         
   0   6   0       1724.71       1491.48        15.89 o                         
   1   6   0        441.85        480.39         4.48 o                         
   2   6   0       4013.04       3829.24         8.84 o                         
   3   6   0        628.56        673.46         9.97 o                         
   4   6   0       2294.86       2381.79        56.95 o                         
   5   6   0         43.24         46.01         2.45 o                         
   6   6   0       3255.38       3242.39        57.18 o                         
   7   6   0         42.22         48.01         1.85 o                         
   8   6   0         65.56         63.54         2.22 o                         
   9   6   0        141.99        130.33         5.32 o                         
  10   6   0        209.30        226.97         4.07 o                         
  11   6   0          2.53          4.41         4.37 o                         
  12   6   0        249.00        261.80         6.15 o                         
  13   6   0          6.52          3.96         3.67 o                         
   1   7   0        550.79        590.29         4.64 o                         
   2   7   0       3368.51       3265.66        31.35 o                         
   3   7   0       2113.65       2017.15         9.18 o                         
   4   7   0        703.98        663.06        10.04 o                         
   5   7   0         19.09         27.08         2.25 o                         
   6   7   0        205.26        191.12         3.90 o                         
   7   7   0        187.24        199.48         3.45 o                         
   8   7   0       1543.24       1506.31         7.64 o                         
   9   7   0         28.02         23.97         3.16 o                         
  10   7   0         84.84         94.09         3.98 o                         
  11   7   0         20.20         22.10         2.78 o                         
  12   7   0         66.35         67.21         3.84 o                         
  13   7   0         22.45         30.34         4.63 o                         
   0   8   0        831.14        820.68         3.65 o                         
   1   8   0       2018.73       1858.87        12.37 o                         
   2   8   0        568.55        514.31         7.65 o                         
   3   8   0        518.28        541.09         7.29 o                         
   4   8   0        331.74        303.00         3.29 o                         
   5   8   0       2164.42       2186.55        34.34 o                         
   6   8   0        158.22        153.07         4.00 o                         
   7   8   0         94.93        109.57         1.60 o                         
   8   8   0        880.81        857.63        13.58 o                         
   9   8   0         54.59         52.32         4.61 o                         
  10   8   0        195.09        201.65         2.80 o                         
  11   8   0         68.53         70.26         3.55 o                         
  12   8   0         26.32         29.25         3.36 o                         
   1   9   0        239.33        215.42         3.04 o                         
   2   9   0         35.56         30.24         2.03 o                         
   3   9   0       1176.06       1128.05        22.38 o                         
   4   9   0         29.01         33.52         2.46 o                         
   5   9   0       1219.81       1224.52        16.80 o                         
   6   9   0         47.54         45.41         1.01 o                         
   7   9   0         27.05         40.71         1.36 o                         
   8   9   0         54.97         56.73         2.01 o                         
   9   9   0       1256.11       1324.01        21.78 o                         
  10   9   0         30.27         35.36         2.73 o                         
  11   9   0          3.95          4.43         2.51 o                         
  12   9   0          1.65         -3.00         3.00 o                         
   0  10   0        515.50        566.42         3.18 o                         
   1  10   0       1252.10       1186.61        31.61 o                         
   2  10   0         24.56         23.06         4.20 o                         
   3  10   0        238.75        244.91         3.63 o                         
   4  10   0          2.86          9.99         2.69 o                         
   5  10   0        971.36       1006.17         5.60 o                         
   6  10   0        137.17        143.54         3.39 o                         
   7  10   0        510.28        490.55         5.49 o                         
   8  10   0         19.74         25.61         1.32 o                         
   9  10   0        120.16        115.58         3.38 o                         
  10  10   0          0.43         -2.51         2.73 o                         
  11  10   0        106.45        103.84         3.79 o                         
  12  10   0          0.23          0.48         2.81 o                         
   1  11   0         42.92         44.78         1.29 o                         
   2  11   0        652.63        632.63         8.00 o                         
   3  11   0        580.91        559.91        11.44 o                         
   4  11   0       1226.19       1249.84        18.99 o                         
   5  11   0          5.19         -1.30         4.18 o                         
   6  11   0         47.54         43.81         3.30 o                         
   7  11   0         39.67         50.76         5.25 o                         
   8  11   0        275.11        273.32         7.45 o                         
   9  11   0        392.33        427.45         7.79 o                         
  10  11   0        330.94        329.11         2.95 o                         
  11  11   0          8.68          6.27         3.78 o                         
   0  12   0        769.73        672.01         8.92 o                         
   1  12   0        678.44        636.57        11.72 o                         
   2  12   0         51.57         43.96         2.84 o                         
   3  12   0        263.02        258.08        10.34 o                         
   4  12   0         34.14         34.02         3.04 o                         
   5  12   0        902.31        860.89        25.80 o                         
   6  12   0        650.92        661.41         6.59 o                         
   7  12   0         27.86         45.72        13.34 o                         
   8  12   0        221.63        211.65        12.14 o                         
   9  12   0         77.30         69.07         6.18 o                         
  10  12   0         58.06         69.32         7.31 o                         
  11  12   0         15.83         12.95         6.80 o                         
   1  13   0        411.75        393.42        10.00 o                         
   2  13   0       1568.25       1517.53        28.66 o                         
   3  13   0         14.27         12.64         2.93 o                         
   4  13   0        368.13        358.17        14.86 o                         
   5  13   0         86.79         94.88         3.69 o                         
   6  13   0        284.96        277.66         9.88 o                         
   7  13   0         56.29         56.40         7.48 o                         
   8  13   0        268.79        272.60         5.14 o                         
   9  13   0         19.08         15.59         4.85 o                         
  10  13   0          3.12         -1.93         6.10 o                         
   0  14   0         78.05         92.25         6.25 o                         
   1  14   0        127.93        118.54         4.43 o                         
   2  14   0         49.50         49.99         2.89 o                         
   3  14   0         89.61         83.56         3.52 o                         
   4  14   0        164.19        172.47         4.16 o                         
   5  14   0         19.28         38.20        11.61 o                         
   6  14   0        863.47        841.45        25.63 o                         
   7  14   0         40.79         40.07         5.38 o                         
   8  14   0          4.04          5.28         5.04 o                         
   9  14   0          5.22          0.53         5.07 o                         
  10  14   0         14.62         13.19         6.40 o                         
   1  15   0         21.87         24.16         1.30 o                         
   2  15   0        107.15        104.80         3.10 o                         
   3  15   0        117.27        121.47         3.25 o                         
   4  15   0        123.02        116.87         4.12 o                         
   5  15   0          2.01          2.06         3.90 o                         
   6  15   0         13.25         14.12         4.39 o                         
   7  15   0        205.05        205.13         5.02 o                         
   8  15   0          0.33         -0.97         6.16 o                         
   9  15   0          2.51          2.83         5.44 o                         
   0  16   0          1.70          3.63         1.94 o                         
   1  16   0        831.63        804.13         5.38 o                         
   2  16   0        110.28        109.92         3.47 o                         
   3  16   0         17.58         18.60         2.99 o                         
   4  16   0         10.26          5.05         7.59 o                         
   5  16   0        347.52        369.56         9.43 o                         
   6  16   0          7.10         12.39         4.38 o                         
   7  16   0         52.72         61.95         5.24 o                         
   8  16   0          0.93          0.64         6.93 o                         
   9  16   0         99.14        109.82         6.07 o                         
   1  17   0        153.05        161.51         6.81 o                         
   2  17   0          0.75          4.14         4.45 o                         
   3  17   0        100.81        110.36         5.65 o                         
   4  17   0         30.28         33.57         4.33 o                         
   5  17   0         67.37         64.38         4.47 o                         
   6  17   0          1.72          1.33         5.43 o                         
   7  17   0         28.66         36.35         8.13 o                         
   8  17   0         81.72         95.09         6.97 o                         
   0  18   0        288.46        205.26        66.83 o                         
   1  18   0        226.54        233.57        20.27 o                         
   2  18   0         73.23         68.38         3.21 o                         
   3  18   0          0.02         -2.16         3.94 o                         
   4  18   0        243.86        243.44        13.85 o                         
   5  18   0         41.72         53.43         4.69 o                         
   6  18   0         93.76        103.71         8.94 o                         
   7  18   0          1.26         -0.51         5.20 o                         
   1  19   0         53.29         45.60        22.65 o                         
   2  19   0        295.37        238.63        78.87 o                         
   3  19   0          0.21          4.22         4.30 o                         
   4  19   0        179.25        188.52         6.81 o                         
   5  19   0          4.44         10.51         6.88 o                         
   6  19   0          0.12          0.92         5.16 o                         
   2  20   0          0.31         -1.68         3.20 o                         
   3  20   0          9.39          8.08         7.64 o                         
   4  20   0        112.10         96.09        28.54 o                         
 -13   0   1         91.01         95.12         5.50 o                         
 -11   0   1       1326.06       1319.35        13.34 o                         
  -9   0   1         71.22         71.11         3.99 o                         
  -7   0   1       1838.58       1762.72        28.61 o                         
  -5   0   1       4086.49       3592.47        26.20 o                         
  -3   0   1       3380.58       3333.06        17.38 o                         
  -1   0   1      25690.43      33511.48       723.02 o                         
   1   0   1      35641.72      32735.82        11.06 o                         
   3   0   1        654.63        636.59         3.20 o                         
   5   0   1       9783.83       9113.52       132.46 o                         
   7   0   1        385.94        351.36        11.40 o                         
   9   0   1        255.84        258.76         4.02 o                         
  11   0   1       1545.79       1571.29        30.99 o                         
  13   0   1         68.70         75.10         5.98 o                         
 -13   1   1        272.36        266.71         4.62 o                         
 -12   1   1         54.67         47.85         3.38 o                         
 -11   1   1         29.57         29.74         2.89 o                         
 -10   1   1          0.66          3.42         2.44 o                         
  -9   1   1        486.63        509.75         3.13 o                         
  -8   1   1        333.18        300.78         7.01 o                         
  -7   1   1       1397.30       1420.25        17.63 o                         
  -6   1   1       1736.85       1876.93        31.30 o                         
  -5   1   1       1826.91       1840.44        28.36 o                         
  -4   1   1        691.42        619.17        11.17 o                         
  -3   1   1       3798.98       3616.41        16.34 o                         
  -2   1   1       1620.75       1699.59        10.05 o                         
  -1   1   1       5279.64       6297.65       148.92 o                         
   0   1   1       1776.73       2006.43        48.24 o                         
   1   1   1      11171.78      11847.67       127.62 o                         
   2   1   1         44.87         53.23         1.97 o                         
   3   1   1        323.10        292.89         2.04 o                         
   4   1   1        301.06        378.06         4.74 o                         
   5   1   1          0.27         10.85         6.69 o                         
   6   1   1         16.73         18.32         4.78 o                         
   7   1   1        862.01        887.63        14.30 o                         
   8   1   1         78.24         72.21         2.95 o                         
   9   1   1        167.22        175.74         2.82 o                         
  10   1   1         79.45         79.14         4.05 o                         
  11   1   1          0.87          2.70         5.06 o                         
  12   1   1          1.25          0.93         3.40 o                         
  13   1   1        104.71        102.59         4.37 o                         
 -13   2   1         41.63         44.99         5.48 o                         
 -12   2   1        204.17        203.12         4.11 o                         
 -11   2   1        183.84        186.83         4.44 o                         
 -10   2   1        991.92        974.79        10.98 o                         
  -9   2   1         57.01         53.11         2.37 o                         
  -8   2   1        164.36        149.62         3.13 o                         
  -7   2   1         36.28         35.14         1.91 o                         
  -6   2   1       4695.10       4571.49        51.48 o                         
  -5   2   1        298.93        261.06         3.82 o                         
  -4   2   1       4056.40       4240.72        41.04 o                         
  -3   2   1         89.46         99.69         1.68 o                         
  -2   2   1        441.44        503.00        12.15 o                         
  -1   2   1       9009.48      10086.38       533.76 o                         
   0   2   1      16127.94      19612.79       568.14 o                         
   1   2   1       3252.48       3150.86        48.03 o                         
   2   2   1       3576.13       3562.02        45.30 o                         
   3   2   1         48.24         53.44         2.34 o                         
   4   2   1       7563.44       7627.93        60.81 o                         
   5   2   1       1075.69        923.13        13.53 o                         
   6   2   1       1890.40       1730.63        39.76 o                         
   7   2   1        131.94        138.83         3.29 o                         
   8   2   1         31.81         28.41         2.10 o                         
   9   2   1        486.65        462.50         6.23 o                         
  10   2   1        440.00        452.95         6.75 o                         
  11   2   1        692.28        671.38         8.49 o                         
  12   2   1        123.80        125.14         4.46 o                         
  13   2   1         39.39         38.09         3.77 o                         
 -13   3   1          1.20          2.12         5.15 o                         
 -12   3   1        102.50        117.26         5.24 o                         
 -11   3   1         43.50         40.80         3.40 o                         
 -10   3   1        171.01        184.49         7.23 o                         
  -9   3   1        372.61        348.82         2.90 o                         
  -8   3   1        548.30        571.35         6.96 o                         
  -7   3   1        710.64        735.17         8.23 o                         
  -6   3   1        344.95        299.17         2.78 o                         
  -5   3   1         13.95         20.29         1.85 o                         
  -4   3   1       6062.12       6255.16        33.33 o                         
  -3   3   1        330.27        303.17         2.42 o                         
  -2   3   1      15610.53      15589.61       105.05 o                         
  -1   3   1       8387.12       9329.16       309.56 o                         
   0   3   1       2977.38       3097.07        65.13 o                         
   1   3   1       2293.32       2432.66        79.77 o                         
   2   3   1       3135.93       3036.00        25.02 o                         
   3   3   1        391.86        409.64         5.11 o                         
   4   3   1       2516.45       2629.71        27.78 o                         
   5   3   1       1948.86       2012.09        10.12 o                         
   6   3   1         65.80         58.09         1.97 o                         
   7   3   1        416.95        428.75         8.49 o                         
   8   3   1        389.01        394.71         4.82 o                         
   9   3   1        124.22        111.08         2.52 o                         
  10   3   1        117.52        120.44         4.07 o                         
  11   3   1         24.49         28.65         3.24 o                         
  12   3   1         80.96         82.72         3.55 o                         
  13   3   1          6.48          5.01         4.46 o                         
 -13   4   1          9.07         10.01         3.61 o                         
 -12   4   1        239.76        247.69         7.27 o                         
 -11   4   1          0.55         -4.18         4.18 o                         
 -10   4   1        129.94        133.48         2.92 o                         
  -9   4   1        105.71        102.43         2.79 o                         
  -8   4   1          6.95          8.37         4.86 o                         
  -7   4   1        958.72        992.01        10.57 o                         
  -6   4   1       3529.79       3522.60        31.93 o                         
  -5   4   1       1178.15       1126.54        11.13 o                         
  -4   4   1       2128.72       2125.39        20.16 o                         
  -3   4   1        320.64        330.54         6.73 o                         
  -2   4   1        774.98        810.55        10.98 o                         
  -1   4   1      12820.60      13562.08       385.84 o                         
   0   4   1       1230.20       1306.80        16.50 o                         
   1   4   1        297.25        297.57        10.25 o                         
   2   4   1         16.99         24.93         1.16 o                         
   3   4   1       4793.72       5263.31        51.64 o                         
   4   4   1       2117.45       2105.58        23.02 o                         
   5   4   1        487.92        524.28         8.28 o                         
   6   4   1       1955.41       1983.37        14.36 o                         
   7   4   1        196.23        199.43         3.07 o                         
   8   4   1         50.58         56.47         2.10 o                         
   9   4   1          0.52          0.97         4.05 o                         
  10   4   1        187.95        184.33         2.93 o                         
  11   4   1          0.43          1.13         2.95 o                         
  12   4   1        195.91        194.64         8.01 o                         
  13   4   1         69.27         69.15         4.13 o                         
 -13   5   1         34.94         33.97         3.60 o                         
 -12   5   1         50.38         50.92         3.49 o                         
 -11   5   1         62.75         61.09         3.28 o                         
 -10   5   1        255.61        247.57         3.28 o                         
  -9   5   1       1060.59       1030.43        17.36 o                         
  -8   5   1        352.66        342.94         3.68 o                         
  -7   5   1       2234.91       2219.07        39.25 o                         
  -6   5   1        331.88        288.60         4.54 o                         
  -5   5   1        127.43        149.40         3.62 o                         
  -4   5   1       2575.50       2668.31        54.09 o                         
  -3   5   1      10489.49      11362.25       217.42 o                         
  -2   5   1       3281.84       3328.49        65.18 o                         
  -1   5   1        750.01        764.85         4.42 o                         
   0   5   1        152.67        162.44         4.47 o                         
   1   5   1        358.48        401.13         7.28 o                         
   2   5   1        792.01        815.46        25.21 o                         
   3   5   1       6771.68       7241.24        82.85 o                         
   4   5   1       2994.83       3132.66        29.24 o                         
   5   5   1         26.76         30.17         1.33 o                         
   6   5   1        128.82        132.96         1.88 o                         
   7   5   1       1035.87       1009.93        13.11 o                         
   8   5   1       1595.58       1636.70        26.55 o                         
   9   5   1         65.85         72.46         2.61 o                         
  10   5   1         40.73         41.08         4.07 o                         
  11   5   1         69.11         64.63         2.96 o                         
  12   5   1        138.05        148.49         3.29 o                         
  13   5   1         71.52         64.93         4.03 o                         
 -13   6   1        139.29        150.88         4.24 o                         
 -12   6   1          0.32          3.10         3.54 o                         
 -11   6   1        479.41        516.81         9.76 o                         
 -10   6   1         30.73         27.83         2.71 o                         
  -9   6   1         13.09         11.43         2.11 o                         
  -8   6   1         76.04         77.43         1.86 o                         
  -7   6   1       1408.13       1364.48        23.76 o                         
  -6   6   1         17.73         26.02         1.59 o                         
  -5   6   1       1819.00       1777.65        35.38 o                         
  -4   6   1        304.91        304.46         6.84 o                         
  -3   6   1        857.36        860.60         9.73 o                         
  -2   6   1       1878.15       2233.40        91.79 o                         
  -1   6   1       3650.25       3627.06        28.37 o                         
   0   6   1         98.33        113.40         1.02 o                         
   1   6   1        346.27        325.89         7.63 o                         
   2   6   1        878.83        880.16         5.05 o                         
   3   6   1        181.77        159.22         3.09 o                         
   4   6   1         39.39         37.64         1.88 o                         
   5   6   1       1736.48       1665.33        13.56 o                         
   6   6   1         13.99         13.27         1.49 o                         
   7   6   1        683.73        665.58         7.88 o                         
   8   6   1          5.07          4.70         2.98 o                         
   9   6   1        230.31        230.05         6.14 o                         
  10   6   1         37.59         31.56         2.82 o                         
  11   6   1        150.02        164.24         3.34 o                         
  12   6   1         10.96          9.67         3.07 o                         
  13   6   1         12.63         22.44        10.16 o                         
 -13   7   1        148.19        152.36         4.23 o                         
 -12   7   1         36.85         38.49         4.66 o                         
 -11   7   1         20.88         25.86         2.87 o                         
 -10   7   1         24.47         22.47         2.46 o                         
  -9   7   1       1543.59       1551.67        32.46 o                         
  -8   7   1        143.37        146.10         2.72 o                         
  -7   7   1        186.25        186.81         2.92 o                         
  -6   7   1        399.57        429.10         7.36 o                         
  -5   7   1        100.80         76.35         3.00 o                         
  -4   7   1        103.36        109.47         3.83 o                         
  -3   7   1       2785.76       2653.43        60.07 o                         
  -2   7   1        145.29        174.17        10.61 o                         
  -1   7   1        187.78        256.37         1.09 o                         
   0   7   1         11.48         12.69         1.02 o                         
   1   7   1        339.57        305.41         5.71 o                         
   2   7   1         29.97         77.40        26.92 o                         
   3   7   1       6801.65       6629.28         7.57 o                         
   4   7   1        296.62        312.63         6.00 o                         
   5   7   1         85.09         97.18         4.84 o                         
   6   7   1         80.89         80.49         3.12 o                         
   7   7   1        531.69        527.54         5.44 o                         
   8   7   1          2.12          1.30         2.97 o                         
   9   7   1        997.95        962.89         4.37 o                         
  10   7   1         50.54         56.45         2.61 o                         
  11   7   1         39.18         47.69         3.06 o                         
  12   7   1         18.75         20.62         4.19 o                         
  13   7   1        200.29        198.98        11.26 o                         
 -12   8   1        169.82        167.93         3.55 o                         
 -11   8   1         30.04         33.14         2.89 o                         
 -10   8   1        195.57        194.19         6.62 o                         
  -9   8   1         51.07         54.71         2.25 o                         
  -8   8   1         20.37         19.55         2.63 o                         
  -7   8   1        361.63        373.35         4.44 o                         
  -6   8   1        690.29        705.94         6.59 o                         
  -5   8   1        150.38        138.72         1.60 o                         
  -4   8   1        285.51        276.58         5.24 o                         
  -3   8   1          6.89         20.13         4.08 o                         
  -2   8   1        297.79        354.70         8.80 o                         
  -1   8   1       1435.56       1364.77         8.27 o                         
   0   8   1        649.78        610.56         3.16 o                         
   1   8   1       1379.36       1434.64        41.65 o                         
   2   8   1       1674.87       1672.01        22.38 o                         
   3   8   1       1544.19       1561.43         6.40 o                         
   4   8   1        179.10        159.73         2.68 o                         
   5   8   1       1710.01       1782.89        42.45 o                         
   6   8   1       1141.97       1114.60        16.97 o                         
   7   8   1        215.57        219.49         3.97 o                         
   8   8   1          3.46          1.49         2.11 o                         
   9   8   1        181.26        195.86         2.87 o                         
  10   8   1        180.73        181.98         3.34 o                         
  11   8   1        175.34        185.63         3.80 o                         
  12   8   1         52.03         60.55         3.43 o                         
 -12   9   1         13.44         16.61         3.00 o                         
 -11   9   1          9.66         13.55         2.55 o                         
 -10   9   1        177.74        190.77         5.40 o                         
  -9   9   1         20.99         22.94         2.02 o                         
  -8   9   1        938.32        972.30        11.59 o                         
  -7   9   1         46.69         46.99         2.30 o                         
  -6   9   1        109.04        101.83         3.60 o                         
  -5   9   1        360.20        365.93         3.43 o                         
  -4   9   1        803.30        774.19        20.50 o                         
  -3   9   1          1.64         -0.87         4.40 o                         
  -2   9   1       1325.19       1174.12        34.97 o                         
  -1   9   1        379.26        381.76         2.10 o                         
   0   9   1         10.49         15.75         1.59 o                         
   1   9   1         95.49        103.48         2.63 o                         
   2   9   1       3906.19       3923.84        35.55 o                         
   3   9   1        430.84        381.24         3.03 o                         
   4   9   1       1767.97       1702.98        17.67 o                         
   5   9   1        196.14        179.24         3.52 o                         
   6   9   1          4.40          3.97         2.09 o                         
   7   9   1        277.85        272.34         3.06 o                         
   8   9   1        627.17        627.24        10.95 o                         
   9   9   1         32.01         31.86         2.25 o                         
  10   9   1        344.91        365.39        11.41 o                         
  11   9   1         12.80         16.16         3.33 o                         
  12   9   1         26.42         27.37         2.99 o                         
 -12  10   1         19.98         15.13         2.90 o                         
 -11  10   1         32.30         36.12         2.90 o                         
 -10  10   1         96.00         98.42         3.02 o                         
  -9  10   1         31.52         30.84         1.78 o                         
  -8  10   1        107.66        103.38         1.46 o                         
  -7  10   1         22.60         33.47         3.33 o                         
  -6  10   1         12.81         14.85         3.65 o                         
  -5  10   1          6.42          4.22         4.76 o                         
  -4  10   1        363.05        341.15         3.38 o                         
  -3  10   1          2.67          3.70         2.37 o                         
  -2  10   1         71.36         69.60         2.71 o                         
  -1  10   1        101.51         85.44         1.04 o                         
   0  10   1       2244.90       2119.08        44.70 o                         
   1  10   1        120.55        122.21         2.27 o                         
   2  10   1        485.78        461.32         7.26 o                         
   3  10   1          1.59          3.53         2.18 o                         
   4  10   1       1092.41       1063.69        22.21 o                         
   5  10   1         17.59         22.90         4.14 o                         
   6  10   1        875.58        942.35         5.87 o                         
   7  10   1          3.15          6.49         3.98 o                         
   8  10   1        217.62        210.33         3.20 o                         
   9  10   1         64.52         65.93         1.79 o                         
  10  10   1        830.93        845.92         8.64 o                         
  11  10   1          4.15          7.35         2.44 o                         
  12  10   1        138.42        134.04         3.09 o                         
 -11  11   1         15.55         13.43         1.89 o                         
 -10  11   1         96.77         99.84         2.15 o                         
  -9  11   1        435.84        466.42         6.19 o                         
  -8  11   1        641.24        632.24        19.16 o                         
  -7  11   1        152.86        161.96         4.10 o                         
  -6  11   1        185.44        177.52         9.06 o                         
  -5  11   1        390.27        439.06        25.29 o                         
  -4  11   1        139.18        131.24         2.92 o                         
  -3  11   1        501.65        474.80         5.26 o                         
  -2  11   1       1142.73       1170.60         6.92 o                         
  -1  11   1       2047.08       2030.84        11.09 o                         
   0  11   1         47.56         55.36         1.28 o                         
   1  11   1       1335.51       1379.69        21.92 o                         
   2  11   1       1440.19       1388.69        16.39 o                         
   3  11   1        191.95        203.42         3.48 o                         
   4  11   1        579.23        537.51         4.31 o                         
   5  11   1        161.39        170.91         7.00 o                         
   6  11   1         78.49         75.93         4.79 o                         
   7  11   1        563.17        583.95         5.84 o                         
   8  11   1        381.39        401.69         5.83 o                         
   9  11   1        812.38        820.95         6.73 o                         
  10  11   1          1.69          5.61         1.74 o                         
  11  11   1         16.15         16.61         2.26 o                         
 -11  12   1         53.71         51.72         9.62 o                         
 -10  12   1         40.16         47.20         6.95 o                         
  -9  12   1          9.01         11.91         4.81 o                         
  -8  12   1         11.68          8.63         7.65 o                         
  -7  12   1        324.16        297.69         5.55 o                         
  -6  12   1        389.63        394.68         5.51 o                         
  -5  12   1        172.66        165.18         6.70 o                         
  -4  12   1        124.10        137.51         6.58 o                         
  -3  12   1         23.59         27.99         2.61 o                         
  -2  12   1        117.87        129.32         4.28 o                         
  -1  12   1        662.47        650.16         4.07 o                         
   0  12   1         12.30         13.34         2.65 o                         
   1  12   1        810.27        824.17        15.32 o                         
   2  12   1        363.94        363.12        13.08 o                         
   3  12   1        131.31        117.11         3.72 o                         
   4  12   1          0.63         -2.60         5.62 o                         
   5  12   1       1190.22       1123.13        24.28 o                         
   6  12   1        125.70        126.97         5.04 o                         
   7  12   1        207.91        207.23        13.37 o                         
   8  12   1          0.08         -3.60         5.00 o                         
   9  12   1         52.72         52.41         6.72 o                         
  10  12   1          0.69         -3.30         6.17 o                         
  11  12   1        205.04        214.08         8.15 o                         
 -11  13   1         36.05         33.05         6.81 o                         
 -10  13   1          3.60         13.62         6.08 o                         
  -9  13   1        164.37        165.78         6.09 o                         
  -8  13   1          7.62         15.57         5.58 o                         
  -7  13   1        189.63        199.93        10.99 o                         
  -6  13   1         35.65         36.61         6.73 o                         
  -5  13   1        204.03        202.81         4.56 o                         
  -4  13   1          3.73         13.23         6.10 o                         
  -3  13   1        528.88        562.66         5.72 o                         
  -2  13   1         21.35         19.76         2.16 o                         
  -1  13   1        268.80        268.10         3.55 o                         
   0  13   1        427.33        424.84         8.16 o                         
   1  13   1         19.86         15.96         1.04 o                         
   2  13   1          4.08          2.34         3.78 o                         
   3  13   1        394.29        400.44         3.37 o                         
   4  13   1        275.06        278.47         4.81 o                         
   5  13   1         10.45          9.93         3.67 o                         
   6  13   1         25.50         22.75         4.78 o                         
   7  13   1        471.86        462.44         6.38 o                         
   8  13   1          8.96         19.34         5.14 o                         
   9  13   1        102.75        104.37         7.03 o                         
  10  13   1         50.92         69.58         6.33 o                         
 -10  14   1         28.49         26.47         5.60 o                         
  -9  14   1         16.57         17.76         6.25 o                         
  -8  14   1         29.00         28.43        10.45 o                         
  -7  14   1        270.68        272.58         5.92 o                         
  -6  14   1        234.79        241.86         7.48 o                         
  -5  14   1       1285.77       1268.10         5.91 o                         
  -4  14   1         63.04         63.56         3.95 o                         
  -3  14   1          3.91          2.57         4.74 o                         
  -2  14   1         30.09         25.96         3.94 o                         
  -1  14   1       1154.52       1202.14        31.93 o                         
   0  14   1        337.27        345.20         8.22 o                         
   1  14   1        206.03        217.94         4.26 o                         
   2  14   1         37.95         32.25         3.34 o                         
   3  14   1         84.36         85.02         3.17 o                         
   4  14   1         27.15         37.33         9.06 o                         
   5  14   1        388.41        400.45        10.33 o                         
   6  14   1        121.29        126.79         9.79 o                         
   7  14   1         18.45         21.93         4.71 o                         
   8  14   1          2.62          7.18         9.38 o                         
   9  14   1         14.01         19.25         7.00 o                         
  10  14   1         46.33         36.53         9.35 o                         
  -9  15   1          0.21         12.06         6.97 o                         
  -8  15   1        118.76        124.61         6.01 o                         
  -7  15   1         82.83         85.50         4.71 o                         
  -6  15   1         49.39         49.44         4.51 o                         
  -5  15   1        112.04        120.49         4.87 o                         
  -4  15   1        185.69        178.03         3.77 o                         
  -3  15   1         71.25         68.25         3.82 o                         
  -2  15   1        388.36        388.93         5.17 o                         
  -1  15   1          2.38          0.66         1.14 o                         
   0  15   1         11.94         10.60         1.40 o                         
   1  15   1         72.59         66.11         1.82 o                         
   2  15   1        142.92        148.00         3.37 o                         
   3  15   1          7.35         11.77         2.64 o                         
   4  15   1         76.76         83.93         4.42 o                         
   5  15   1         25.62         20.35         5.00 o                         
   6  15   1         87.19         88.88         4.72 o                         
   7  15   1         16.40         12.78         4.48 o                         
   8  15   1        128.68        131.95         5.89 o                         
   9  15   1          2.54         13.97         7.56 o                         
  -9  16   1          2.01         -1.84         7.72 o                         
  -8  16   1         19.26         12.76         8.72 o                         
  -7  16   1         35.95         34.03         6.52 o                         
  -6  16   1        337.82        343.41        13.41 o                         
  -5  16   1         17.67         14.29         4.90 o                         
  -4  16   1         59.33         75.58         6.10 o                         
  -3  16   1          0.07         -1.64         3.66 o                         
  -2  16   1        559.80        592.02        27.11 o                         
  -1  16   1          0.62          2.57         1.14 o                         
   0  16   1        968.66        966.15        26.83 o                         
   1  16   1          1.30          0.73         2.57 o                         
   2  16   1        172.00        172.15         3.57 o                         
   3  16   1         99.56        105.34         3.29 o                         
   4  16   1         77.72         85.16         3.79 o                         
   5  16   1         21.43         19.26         3.78 o                         
   6  16   1        155.16        155.55         4.88 o                         
   7  16   1         28.26         35.81         5.26 o                         
   8  16   1         18.16         20.41         5.16 o                         
   9  16   1          1.44         11.06         7.50 o                         
  -8  17   1        124.17        125.34         7.09 o                         
  -7  17   1         48.54         49.54         5.38 o                         
  -6  17   1         38.30         45.03         4.89 o                         
  -5  17   1          3.38          7.43         5.34 o                         
  -4  17   1        162.75        168.76         6.23 o                         
  -3  17   1        166.73        179.61        13.65 o                         
  -2  17   1        157.83        166.18         3.52 o                         
  -1  17   1          8.46          9.26         3.17 o                         
   0  17   1          6.14          9.24         1.84 o                         
   1  17   1          0.80         -2.23         2.65 o                         
   2  17   1        183.38        175.00         3.51 o                         
   3  17   1         60.40         60.51         3.41 o                         
   4  17   1         58.08         56.94         4.14 o                         
   5  17   1          1.86         -0.75         5.40 o                         
   6  17   1         66.95         66.39         7.59 o                         
   7  17   1         32.28         37.57         5.55 o                         
   8  17   1         76.51         93.60         9.79 o                         
  -7  18   1         40.28         49.55         9.73 o                         
  -6  18   1          8.40         -3.18         8.25 o                         
  -5  18   1        148.11        153.80         6.16 o                         
  -4  18   1         67.58         73.45         5.87 o                         
  -3  18   1          7.89          9.36         3.98 o                         
  -2  18   1         50.49         52.62        10.63 o                         
  -1  18   1        240.86        237.29         8.60 o                         
   0  18   1        451.22        360.40        70.40 o                         
   1  18   1        184.15        169.65         4.18 o                         
   2  18   1          8.05          3.16         3.29 o                         
   3  18   1         58.80         43.47         3.99 o                         
   4  18   1          4.65          5.79         3.95 o                         
   5  18   1        385.06        401.21        16.40 o                         
   6  18   1         17.40         25.28         7.52 o                         
   7  18   1        110.79        134.91         7.69 o                         
  -6  19   1          0.15          6.40         7.98 o                         
  -5  19   1         23.28         16.72         4.74 o                         
  -4  19   1          1.12          3.69         3.61 o                         
  -3  19   1        214.48        231.66        14.11 o                         
  -2  19   1          0.23          0.42         5.96 o                         
  -1  19   1         46.08         37.21        18.51 o                         
   0  19   1          0.33         -0.95         0.95 o                         
   1  19   1        102.89         85.88        40.12 o                         
   2  19   1          6.71          2.05         4.38 o                         
   3  19   1        156.58        153.56         5.05 o                         
   4  19   1          9.33          8.03         4.25 o                         
   5  19   1          0.12         -4.18         7.41 o                         
   6  19   1         48.51         59.42         8.46 o                         
  -4  20   1         10.28          9.62         4.88 o                         
  -3  20   1          0.05          4.64         6.46 o                         
  -2  20   1          2.23          3.46         3.56 o                         
   0  20   1         15.59         -0.06         1.20 o                         
   1  20   1         39.72         10.55         4.54 o                         
   2  20   1          0.04         -0.32         3.30 o                         
   3  20   1         24.04         22.71         5.79 o                         
   4  20   1         85.67         73.29         7.60 o                         
  -1  21   1         21.09          0.49         2.21 o                         
   1  21   1         25.20         -0.51         2.36 o                         
 -12   0   2        478.98        475.81        15.96 o                         
 -10   0   2        490.71        462.96         4.36 o                         
  -8   0   2         82.73         69.84         6.83 o                         
  -6   0   2       2578.94       2423.11        69.30 o                         
  -4   0   2       1166.09       1185.51         4.35 o                         
  -2   0   2       1235.09       1259.02         3.53 o                         
   2   0   2       3516.89       3766.71        43.06 o                         
   4   0   2        301.46        263.56         3.77 o                         
   6   0   2       1714.49       1446.75         4.32 o                         
   8   0   2        204.15        186.53        10.38 o                         
  10   0   2        808.70        805.04        10.55 o                         
  12   0   2        273.72        290.04         5.82 o                         
 -13   1   2         68.54         76.31         5.21 o                         
 -12   1   2         29.85         35.49         4.63 o                         
 -11   1   2         19.72         18.54         2.98 o                         
 -10   1   2        653.43        656.63         6.06 o                         
  -9   1   2        542.20        525.66         4.36 o                         
  -8   1   2       1504.98       1403.60        19.48 o                         
  -7   1   2          1.88          4.59         1.91 o                         
  -6   1   2        106.28        122.14         2.11 o                         
  -5   1   2       1426.81       1345.28        12.83 o                         
  -4   1   2       1697.00       1671.57        13.66 o                         
  -3   1   2       2537.45       2689.65        43.15 o                         
  -2   1   2         73.84         91.44         2.47 o                         
  -1   1   2        912.12       1023.41        11.59 o                         
   0   1   2         54.33         60.70         1.03 o                         
   1   1   2       3315.71       3285.23        37.04 o                         
   2   1   2        336.38        364.80         3.90 o                         
   3   1   2         38.83         44.40         3.08 o                         
   4   1   2          4.50          3.56         1.36 o                         
   5   1   2        557.27        641.69         5.51 o                         
   6   1   2        284.43        285.02         2.21 o                         
   7   1   2         12.89         20.76         2.58 o                         
   8   1   2        417.08        398.58         2.88 o                         
   9   1   2        585.67        539.61         3.87 o                         
  10   1   2        645.62        645.46        17.32 o                         
  11   1   2          0.51         -3.47         3.47 o                         
  12   1   2         43.92         45.22         3.71 o                         
  13   1   2         50.39         60.02         3.82 o                         
 -13   2   2         53.02         55.62         5.12 o                         
 -12   2   2        111.06        106.53         4.09 o                         
 -11   2   2        601.03        588.87         6.99 o                         
 -10   2   2         33.08         37.58         2.90 o                         
  -9   2   2        243.47        234.26         2.74 o                         
  -8   2   2         17.15         21.62         2.08 o                         
  -7   2   2       1698.65       1705.63        10.25 o                         
  -6   2   2       1170.52       1220.39        16.03 o                         
  -5   2   2       2614.63       2611.53        27.49 o                         
  -4   2   2        875.54       1119.55        19.72 o                         
  -3   2   2        314.43        348.29         6.20 o                         
  -2   2   2       5552.65       6267.44       145.96 o                         
  -1   2   2         13.59         12.59         2.47 o                         
   0   2   2       5520.60       5906.34       122.54 o                         
   1   2   2       2608.47       2687.14        56.33 o                         
   2   2   2        884.83        858.43        11.52 o                         
   3   2   2        800.34        720.86         4.28 o                         
   4   2   2       1198.09       1129.15         8.64 o                         
   5   2   2       2191.42       2148.61        19.08 o                         
   6   2   2        673.61        685.58         7.94 o                         
   7   2   2        534.59        527.20         4.80 o                         
   8   2   2        233.60        228.72         4.38 o                         
   9   2   2          6.07          1.86         2.41 o                         
  10   2   2        108.53        112.42         2.86 o                         
  11   2   2        663.81        648.71         6.62 o                         
  12   2   2         18.10         19.33         4.03 o                         
  13   2   2         50.50         64.84         8.31 o                         
 -13   3   2        267.68        258.46         8.19 o                         
 -12   3   2          5.68          8.80         3.38 o                         
 -11   3   2         43.32         40.79         4.28 o                         
 -10   3   2        168.82        159.21         3.96 o                         
  -9   3   2       1199.34       1159.38        21.47 o                         
  -8   3   2          6.75          9.57         2.52 o                         
  -7   3   2        983.79        958.28        16.56 o                         
  -6   3   2        561.08        539.40         8.01 o                         
  -5   3   2       3228.67       3651.05        81.89 o                         
  -4   3   2        551.66        648.32        12.16 o                         
  -3   3   2      12526.08      13155.37       245.45 o                         
  -2   3   2       3494.07       3819.43       122.66 o                         
  -1   3   2       9729.67      10420.46       114.06 o                         
   0   3   2        540.26        582.48        10.48 o                         
   1   3   2       6002.92       5925.54       121.23 o                         
   2   3   2        362.95        384.26         5.89 o                         
   3   3   2       3962.53       3747.03        46.90 o                         
   4   3   2       2388.45       2468.77         6.58 o                         
   5   3   2          5.12          6.22         3.77 o                         
   6   3   2         78.46         67.73         1.74 o                         
   7   3   2       2831.85       2750.95        57.85 o                         
   8   3   2        242.10        239.56         3.13 o                         
   9   3   2        159.31        164.04         2.65 o                         
  10   3   2          0.17         -1.64         2.79 o                         
  11   3   2         20.77         21.17         4.13 o                         
  12   3   2          5.05          7.88         5.01 o                         
  13   3   2        101.10        108.66         4.83 o                         
 -13   4   2         32.75         35.44         3.75 o                         
 -12   4   2        194.35        205.84         6.62 o                         
 -11   4   2        461.47        474.09        10.45 o                         
 -10   4   2        662.61        652.82        10.17 o                         
  -9   4   2          0.14         -0.59         2.68 o                         
  -8   4   2        927.53        889.01        10.81 o                         
  -7   4   2       1287.95       1332.48        33.52 o                         
  -6   4   2       1371.67       1395.64        33.96 o                         
  -5   4   2       3710.96       3614.30       116.75 o                         
  -4   4   2        343.04        396.18        15.04 o                         
  -3   4   2        144.16        152.29         2.38 o                         
  -2   4   2      14011.42      15604.72       653.30 o                         
  -1   4   2      10299.92      10354.37       223.49 o                         
   0   4   2        932.48       1053.53        26.51 o                         
   1   4   2        177.71        154.78         5.10 o                         
   2   4   2          1.56          5.67         1.08 o                         
   3   4   2          6.61          4.66         2.30 o                         
   4   4   2       5041.89       5294.38        72.43 o                         
   5   4   2       2325.21       2075.70         9.83 o                         
   6   4   2         47.52         50.06         2.38 o                         
   7   4   2        885.41        949.80        11.96 o                         
   8   4   2         77.97         62.33         2.28 o                         
   9   4   2        169.38        163.76         5.23 o                         
  10   4   2        266.41        285.47         3.83 o                         
  11   4   2        120.22        119.19         4.49 o                         
  12   4   2         12.61         15.59         3.71 o                         
  13   4   2         12.24          8.59         3.78 o                         
 -13   5   2          9.67          9.68         3.93 o                         
 -12   5   2          6.98          8.40         3.41 o                         
 -11   5   2         59.62         57.56         2.84 o                         
 -10   5   2        516.51        521.64         8.81 o                         
  -9   5   2         86.94         87.01         2.82 o                         
  -8   5   2        518.60        531.33         9.21 o                         
  -7   5   2        534.03        529.23        12.19 o                         
  -6   5   2        319.42        307.00         7.24 o                         
  -5   5   2        675.43        727.72        18.54 o                         
  -4   5   2       1261.14       1160.45        22.54 o                         
  -3   5   2      12580.31      13489.69       169.58 o                         
  -2   5   2       2555.84       2629.37        66.95 o                         
  -1   5   2       3411.11       3641.47        57.78 o                         
   0   5   2        251.64        231.95         2.79 o                         
   1   5   2        350.11        347.97         8.75 o                         
   2   5   2       2825.26       2663.91        27.79 o                         
   3   5   2       4826.68       4822.80        97.33 o                         
   4   5   2        935.83        906.08        13.17 o                         
   5   5   2         32.29         40.87         2.01 o                         
   6   5   2         43.39         37.67         1.69 o                         
   7   5   2       2264.05       2266.23        21.00 o                         
   8   5   2        535.03        565.39         3.49 o                         
   9   5   2        740.12        755.41         8.64 o                         
  10   5   2         69.59         55.20         4.94 o                         
  11   5   2          2.54          2.89         3.56 o                         
  12   5   2         24.33         22.78         3.92 o                         
  13   5   2         39.12         39.81         3.83 o                         
 -13   6   2          2.99         -1.10         3.85 o                         
 -12   6   2        211.60        216.58         7.14 o                         
 -11   6   2          6.69          6.14         3.05 o                         
 -10   6   2        267.88        277.92         6.17 o                         
  -9   6   2         12.62         20.75         2.48 o                         
  -8   6   2        200.41        196.99         3.39 o                         
  -7   6   2        123.71        129.12         2.40 o                         
  -6   6   2       2129.95       2150.65        38.24 o                         
  -5   6   2          9.74         14.85         2.82 o                         
  -4   6   2        150.85        159.59         4.31 o                         
  -3   6   2         39.27         39.96         1.22 o                         
  -2   6   2      11712.64      12609.39       393.84 o                         
  -1   6   2        133.66        152.24         2.32 o                         
   0   6   2        751.50        672.97        15.50 o                         
   1   6   2        607.33        612.48        14.35 o                         
   2   6   2         47.13         51.13         4.79 o                         
   3   6   2          0.08          2.54         1.50 o                         
   4   6   2       1692.45       1632.24        12.47 o                         
   5   6   2        116.25        128.14         3.78 o                         
   6   6   2        855.84        841.18         2.54 o                         
   7   6   2         34.95         37.51         2.01 o                         
   8   6   2         55.82         60.29         2.28 o                         
   9   6   2         18.37         16.49         2.24 o                         
  10   6   2        231.96        221.91         2.84 o                         
  11   6   2          9.96          8.40         3.23 o                         
  12   6   2         88.71         92.85         3.94 o                         
  13   6   2         97.50         95.82         4.28 o                         
 -13   7   2          7.04         13.10         4.02 o                         
 -12   7   2          5.58          5.46         3.42 o                         
 -11   7   2         27.29         29.64         3.09 o                         
 -10   7   2        302.92        312.76         6.09 o                         
  -9   7   2        122.37        134.45         2.61 o                         
  -8   7   2       1496.60       1482.48        28.31 o                         
  -7   7   2        151.29        158.52         2.73 o                         
  -6   7   2        133.51        131.70         1.98 o                         
  -5   7   2         94.69         74.16         1.83 o                         
  -4   7   2       1063.35        978.33         7.28 o                         
  -3   7   2       1214.12        973.35         2.61 o                         
  -2   7   2       3300.73       3372.75        87.22 o                         
  -1   7   2       1737.71       2006.27        26.99 o                         
   0   7   2        513.57        545.71        10.12 o                         
   1   7   2          3.48          8.16         0.88 o                         
   2   7   2       8293.91       8830.97       391.95 o                         
   3   7   2       2733.54       2919.24        75.27 o                         
   4   7   2       2480.42       2530.78        33.51 o                         
   5   7   2        955.26        916.63        15.04 o                         
   6   7   2         71.07         78.12         1.61 o                         
   7   7   2        177.86        155.85         1.93 o                         
   8   7   2       1563.96       1534.86         9.11 o                         
   9   7   2          3.48          3.72         2.08 o                         
  10   7   2         60.21         56.95         2.95 o                         
  11   7   2          1.58         -2.69         2.99 o                         
  12   7   2        115.53        115.73         7.40 o                         
 -12   8   2         29.09         27.93         3.41 o                         
 -11   8   2         44.67         40.38         2.78 o                         
 -10   8   2        114.41        120.28         4.30 o                         
  -9   8   2          0.52         -2.22         2.22 o                         
  -8   8   2        155.05        151.61         5.38 o                         
  -7   8   2         44.79         48.41         3.11 o                         
  -6   8   2        253.26        247.73         1.87 o                         
  -5   8   2        758.75        798.67         2.89 o                         
  -4   8   2        191.91        185.28         1.70 o                         
  -3   8   2        773.09        817.74         6.77 o                         
  -2   8   2         69.06         53.65         1.29 o                         
  -1   8   2         30.78         19.75         2.14 o                         
   0   8   2        878.74        842.43        20.91 o                         
   1   8   2        244.41        234.34         1.93 o                         
   2   8   2        260.41        268.27         2.80 o                         
   3   8   2          1.98          0.64         1.16 o                         
   4   8   2       2656.76       2706.02        96.64 o                         
   5   8   2        322.74        340.96         2.06 o                         
   6   8   2        198.42        218.73         2.59 o                         
   7   8   2        152.34        145.92         1.88 o                         
   8   8   2         23.21         22.62         2.74 o                         
   9   8   2        166.80        143.68         2.39 o                         
  10   8   2        674.34        684.79         9.85 o                         
  11   8   2        149.47        138.02         3.12 o                         
  12   8   2          0.55          6.92         4.13 o                         
 -12   9   2         32.90         37.62         7.62 o                         
 -11   9   2         12.99         12.01         2.74 o                         
 -10   9   2         19.08         14.92         3.20 o                         
  -9   9   2       1141.79       1161.01        16.90 o                         
  -8   9   2        474.88        457.66         7.99 o                         
  -7   9   2        225.63        244.38         1.70 o                         
  -6   9   2        135.49        118.27         3.13 o                         
  -5   9   2        132.96        130.47         1.86 o                         
  -4   9   2         53.75         60.13         6.13 o                         
  -3   9   2       1137.35       1151.03        10.20 o                         
  -2   9   2         34.82         29.85         0.95 o                         
  -1   9   2        462.24        396.98         5.69 o                         
   0   9   2        105.72        119.26         4.89 o                         
   1   9   2       1929.90       1892.52        34.86 o                         
   2   9   2       1715.70       1718.99        14.89 o                         
   3   9   2       4736.88       4598.90        14.33 o                         
   4   9   2         31.76         24.88         2.87 o                         
   5   9   2        727.83        762.91        20.56 o                         
   6   9   2         38.56         34.28         2.03 o                         
   7   9   2        322.30        355.40         2.78 o                         
   8   9   2          2.23          5.43         1.63 o                         
   9   9   2        642.46        647.09         5.08 o                         
  10   9   2         65.61         61.27         2.61 o                         
  11   9   2         15.01         14.08         3.49 o                         
  12   9   2         59.81         69.37         4.09 o                         
 -12  10   2         13.71          9.02         2.84 o                         
 -11  10   2         56.43         55.49         3.40 o                         
 -10  10   2          9.73          9.59         2.10 o                         
  -9  10   2        115.60        111.17         2.03 o                         
  -8  10   2          1.14          4.59         1.48 o                         
  -7  10   2        376.40        345.33         4.05 o                         
  -6  10   2          0.97          5.74         4.15 o                         
  -5  10   2        168.08        172.03         3.53 o                         
  -4  10   2          0.86         -0.13         2.31 o                         
  -3  10   2         88.47        112.33        11.54 o                         
  -2  10   2        611.58        658.68        12.25 o                         
  -1  10   2       1034.11        968.10        17.78 o                         
   0  10   2         64.80         64.19         1.60 o                         
   1  10   2       2875.83       2792.18        30.81 o                         
   2  10   2         24.85         18.60         1.25 o                         
   3  10   2       1052.51       1070.96        11.34 o                         
   4  10   2         32.47         29.84         3.59 o                         
   5  10   2       1898.45       1889.06        43.68 o                         
   6  10   2        121.88        137.95         3.91 o                         
   7  10   2          4.25          6.42         4.01 o                         
   8  10   2         59.72         62.66         3.75 o                         
   9  10   2        435.21        438.09         6.94 o                         
  10  10   2         35.67         43.77         2.15 o                         
  11  10   2        193.79        197.85         4.19 o                         
 -11  11   2          6.97          4.80         2.03 o                         
 -10  11   2         36.76         33.57         4.11 o                         
  -9  11   2        331.52        337.56         6.83 o                         
  -8  11   2        238.24        244.54        11.10 o                         
  -7  11   2         95.73        100.09         7.23 o                         
  -6  11   2          3.57         -1.94         7.02 o                         
  -5  11   2          0.61         -0.43         3.29 o                         
  -4  11   2        807.03        810.26         4.93 o                         
  -3  11   2        544.04        551.59         8.22 o                         
  -2  11   2        883.62        848.00        12.41 o                         
  -1  11   2          3.06          8.51         1.18 o                         
   0  11   2        185.80        173.65         3.41 o                         
   1  11   2        216.14        222.93         7.16 o                         
   2  11   2       1268.11       1180.36         7.07 o                         
   3  11   2        812.35        769.25         6.83 o                         
   4  11   2         49.43         35.77         7.00 o                         
   5  11   2          7.63         10.05         5.17 o                         
   6  11   2        756.17        724.33        22.21 o                         
   7  11   2         22.89         26.90         9.73 o                         
   8  11   2        180.99        173.08        11.28 o                         
   9  11   2        115.40        119.73         2.93 o                         
  10  11   2         67.09         70.71         4.26 o                         
  11  11   2         22.13         25.25         3.38 o                         
 -11  12   2         42.81         35.16         6.26 o                         
 -10  12   2         20.03         37.19         9.33 o                         
  -9  12   2          0.19         -5.86         9.83 o                         
  -8  12   2        116.01        120.12         5.11 o                         
  -7  12   2         29.12         26.74         9.90 o                         
  -6  12   2        867.81        860.70         5.23 o                         
  -5  12   2        483.61        464.99         7.52 o                         
  -4  12   2         26.10         26.55         4.69 o                         
  -3  12   2         29.73         30.34         4.38 o                         
  -2  12   2         54.00         55.48         1.00 o                         
  -1  12   2        841.03        838.09        15.22 o                         
   0  12   2       1337.78       1315.80        24.20 o                         
   1  12   2         67.71         65.40         1.21 o                         
   2  12   2        178.48        167.13         8.24 o                         
   3  12   2          7.39          7.06         2.95 o                         
   4  12   2        622.39        626.09         5.22 o                         
   5  12   2          2.03          8.31         4.41 o                         
   6  12   2        546.72        546.08         8.12 o                         
   7  12   2         61.61         62.78         4.59 o                         
   8  12   2          0.11         -1.30         4.35 o                         
   9  12   2          4.83          9.06         5.73 o                         
  10  12   2        170.05        167.74         6.69 o                         
  11  12   2          0.12          8.21         6.19 o                         
 -11  13   2         21.16         15.10         7.15 o                         
 -10  13   2         31.37         29.92         5.62 o                         
  -9  13   2          1.22          7.30         6.30 o                         
  -8  13   2         84.02         90.84         5.26 o                         
  -7  13   2         31.88         30.84         4.52 o                         
  -6  13   2          8.91          8.04         5.22 o                         
  -5  13   2          2.80          0.86         7.64 o                         
  -4  13   2       1174.99       1173.57        24.73 o                         
  -3  13   2         80.75         69.04         4.97 o                         
  -2  13   2       1817.67       1837.24        24.72 o                         
  -1  13   2        889.81        905.33        15.11 o                         
   0  13   2        141.15        138.89         1.59 o                         
   1  13   2        178.72        180.63         5.17 o                         
   2  13   2        935.49        925.35         5.58 o                         
   3  13   2         71.62         76.81         7.38 o                         
   4  13   2        348.06        351.95         6.37 o                         
   5  13   2          7.22          3.85         4.47 o                         
   6  13   2        196.75        202.57         4.23 o                         
   7  13   2         11.11          1.52        10.07 o                         
   8  13   2        242.52        259.68         6.47 o                         
   9  13   2          8.25          2.43         8.56 o                         
  10  13   2          0.45          1.94         9.93 o                         
 -10  14   2         15.64         19.81         6.42 o                         
  -9  14   2          5.00          6.72         5.58 o                         
  -8  14   2         23.52         14.94         5.08 o                         
  -7  14   2        106.89        111.31         4.52 o                         
  -6  14   2        754.68        759.32        20.50 o                         
  -5  14   2        351.55        365.41         7.76 o                         
  -4  14   2        126.00        135.79         6.10 o                         
  -3  14   2         19.55         23.90         6.25 o                         
  -2  14   2         16.49         22.87         2.47 o                         
  -1  14   2        360.33        345.43         6.86 o                         
   0  14   2         83.09         83.72         1.46 o                         
   1  14   2         92.12         90.22         1.89 o                         
   2  14   2         25.47         20.89         3.23 o                         
   3  14   2         17.53         21.03         4.33 o                         
   4  14   2         83.23         89.67         5.82 o                         
   5  14   2        115.06        116.03         5.11 o                         
   6  14   2        507.78        529.96        18.42 o                         
   7  14   2         14.24         18.06         4.77 o                         
   8  14   2          0.07         -3.04         5.04 o                         
   9  14   2          9.56         15.27         7.50 o                         
  10  14   2         32.59         35.10         8.23 o                         
  -9  15   2          4.31          1.38         5.40 o                         
  -8  15   2         11.04          9.50         4.92 o                         
  -7  15   2         48.26         51.16         9.40 o                         
  -6  15   2          0.04          6.06         5.36 o                         
  -5  15   2        148.02        141.88         7.36 o                         
  -4  15   2        304.90        309.86         6.81 o                         
  -3  15   2        390.92        426.40        10.75 o                         
  -2  15   2         93.98        104.86         8.84 o                         
  -1  15   2        254.90        258.19         7.41 o                         
   0  15   2         85.25         81.67         1.75 o                         
   1  15   2         89.82         86.04         1.18 o                         
   2  15   2         71.07         67.96         2.86 o                         
   3  15   2        815.79        809.25        18.94 o                         
   4  15   2          6.82          7.82         4.86 o                         
   5  15   2        216.43        211.18         6.27 o                         
   6  15   2         28.43         31.58         4.47 o                         
   7  15   2        206.62        226.11        16.06 o                         
   8  15   2          1.25         -6.33         6.33 o                         
   9  15   2         79.99         77.33         7.65 o                         
  -9  16   2          2.34         -0.31         8.01 o                         
  -8  16   2          1.45         -3.18         9.52 o                         
  -7  16   2        189.89        214.28         8.66 o                         
  -6  16   2          8.76         14.86         7.50 o                         
  -5  16   2        374.54        369.86         6.30 o                         
  -4  16   2         18.85         25.68         4.51 o                         
  -3  16   2         11.63         16.34         3.01 o                         
  -2  16   2         10.43         10.60         3.65 o                         
  -1  16   2        919.30        916.29        33.66 o                         
   0  16   2          0.69          1.27         1.45 o                         
   1  16   2        175.45        169.22         4.45 o                         
   2  16   2        192.19        205.06         4.86 o                         
   3  16   2         25.74         22.49         3.54 o                         
   4  16   2         12.34         14.88         4.55 o                         
   5  16   2        457.54        478.69         5.37 o                         
   6  16   2          0.02          0.32         8.84 o                         
   7  16   2         19.94         19.78         4.71 o                         
   8  16   2          6.66         11.87         8.70 o                         
  -8  17   2          6.55         -4.52         9.35 o                         
  -7  17   2        107.78        111.71         8.60 o                         
  -6  17   2         10.23         14.01         5.92 o                         
  -5  17   2         70.51         79.44         8.73 o                         
  -4  17   2        117.37        124.89         4.65 o                         
  -3  17   2         76.99         79.27         3.92 o                         
  -2  17   2         25.54         19.94         2.67 o                         
  -1  17   2          7.31          9.94         1.43 o                         
   0  17   2         31.80         31.67         1.62 o                         
   1  17   2        196.15        201.11         6.83 o                         
   2  17   2         23.84         25.61         3.32 o                         
   3  17   2          3.81          5.07         3.37 o                         
   4  17   2         35.12         36.92         5.27 o                         
   5  17   2          0.04         -3.92         5.36 o                         
   6  17   2          3.99          1.69         5.79 o                         
   7  17   2         57.70         49.75         7.67 o                         
  -7  18   2         45.31         52.54         9.11 o                         
  -6  18   2         70.01         70.07         5.04 o                         
  -5  18   2         38.86         48.39         4.51 o                         
  -4  18   2         79.52         94.65         5.15 o                         
  -3  18   2         52.69         57.94         4.12 o                         
  -2  18   2         88.80         85.49         6.47 o                         
  -1  18   2         76.79         62.44         2.56 o                         
   0  18   2        115.55         93.22        19.96 o                         
   1  18   2          9.65         11.02         3.72 o                         
   2  18   2         13.52         13.05         3.44 o                         
   3  18   2         96.44         91.06         4.25 o                         
   4  18   2        218.33        221.23         7.48 o                         
   5  18   2         21.83         20.31         4.76 o                         
   6  18   2        108.46        102.85         9.45 o                         
   7  18   2         19.68         11.23        10.38 o                         
  -6  19   2         18.94         14.12         6.35 o                         
  -5  19   2          2.81         -2.52         4.44 o                         
  -4  19   2        243.38        261.91        10.43 o                         
  -3  19   2         10.48         12.50         4.17 o                         
  -2  19   2         41.77         28.47        13.00 o                         
  -1  19   2         21.95         17.95        11.34 o                         
   0  19   2         32.52          9.19         2.94 o                         
   1  19   2         21.74         22.88         4.35 o                         
   2  19   2        107.32        124.58         4.02 o                         
   3  19   2          2.22          3.00         4.24 o                         
   4  19   2          1.62          4.28         4.84 o                         
   5  19   2          1.01          6.54         9.02 o                         
  -4  20   2         47.32         47.53        17.17 o                         
  -3  20   2         17.35         10.69        10.38 o                         
  -2  20   2          0.55          0.30         5.02 o                         
   1  20   2         27.30         14.61         7.81 o                         
   2  20   2          3.56          3.66         4.76 o                         
   3  20   2         33.88         35.68         4.49 o                         
   4  20   2         32.55         39.52         5.94 o                         
  -1  21   2          4.76          1.55         2.00 o                         
 -13   0   3        210.69        216.87         6.06 o                         
 -11   0   3        600.93        601.63         7.40 o                         
  -9   0   3        242.78        223.45         6.27 o                         
  -7   0   3       3018.59       3028.54         9.76 o                         
  -5   0   3        377.43        311.37        12.35 o                         
  -3   0   3         23.76         28.01         1.84 o                         
  -1   0   3      10429.88      10859.55       698.24 o                         
   1   0   3       2361.02       2424.28        93.44 o                         
   3   0   3        172.97        149.73         2.43 o                         
   5   0   3       2947.22       2907.86        34.07 o                         
   7   0   3        135.38        132.01         2.74 o                         
   9   0   3        125.86        130.45         3.94 o                         
  11   0   3       1090.98       1114.55        15.34 o                         
  13   0   3         13.86         30.41         8.80 o                         
 -13   1   3        126.89        124.13         5.90 o                         
 -12   1   3          0.23          0.85         3.70 o                         
 -11   1   3        123.75        115.08         3.53 o                         
 -10   1   3         17.50         12.43         4.75 o                         
  -9   1   3        809.64        804.99        10.36 o                         
  -8   1   3        625.43        634.47         5.91 o                         
  -7   1   3       1004.37       1048.46         4.47 o                         
  -6   1   3       1096.43       1266.82        21.48 o                         
  -5   1   3       2628.49       2709.83        83.48 o                         
  -4   1   3        399.37        422.85         2.46 o                         
  -3   1   3       1351.96       1338.37        32.11 o                         
  -2   1   3       2696.53       2797.79        60.86 o                         
  -1   1   3         11.00          4.33         1.23 o                         
   0   1   3        748.37        840.31        18.85 o                         
   1   1   3      17115.66      17242.71       265.69 o                         
   2   1   3       4058.65       4079.45        59.34 o                         
   3   1   3        768.34        702.20         7.55 o                         
   4   1   3        181.93        213.93         3.25 o                         
   5   1   3         48.41         37.91         1.72 o                         
   6   1   3        159.14        138.80         3.04 o                         
   7   1   3        695.03        675.37        14.18 o                         
   8   1   3          9.32          9.95         2.34 o                         
   9   1   3         28.62         30.10         6.34 o                         
  10   1   3         94.68         94.81         5.08 o                         
  11   1   3         22.19         15.54         3.28 o                         
  12   1   3         42.68         40.56         4.76 o                         
  13   1   3         83.81         81.97         4.52 o                         
 -13   2   3         63.28         81.61         4.05 o                         
 -12   2   3        679.35        678.48        15.95 o                         
 -11   2   3         85.93         89.23         5.86 o                         
 -10   2   3        764.44        766.35        12.60 o                         
  -9   2   3        450.81        429.39         6.36 o                         
  -8   2   3        525.35        493.98        12.93 o                         
  -7   2   3       1845.51       1716.77        23.57 o                         
  -6   2   3       4744.77       4710.59        98.01 o                         
  -5   2   3        255.22        279.95        10.94 o                         
  -4   2   3       3793.97       3915.13        63.66 o                         
  -3   2   3       1027.04       1116.53        17.04 o                         
  -2   2   3        233.97        320.67        21.74 o                         
  -1   2   3        284.11        319.00         6.96 o                         
   0   2   3       7547.97       7609.35       172.72 o                         
   1   2   3      14387.13      14418.90       193.81 o                         
   2   2   3          0.08         -1.19         2.38 o                         
   3   2   3        307.28        365.24         6.86 o                         
   4   2   3       3325.82       3125.00        20.95 o                         
   5   2   3        482.56        413.02         5.94 o                         
   6   2   3       1660.34       1557.12        17.96 o                         
   7   2   3        474.87        434.67         3.69 o                         
   8   2   3         23.54         21.59         2.51 o                         
   9   2   3          1.23          1.43         2.30 o                         
  10   2   3        692.39        681.04         6.32 o                         
  11   2   3         95.85        100.65         4.62 o                         
  12   2   3        119.80        110.07         3.82 o                         
  13   2   3          6.32         12.74         4.89 o                         
 -13   3   3          1.32          6.73         4.93 o                         
 -12   3   3         38.49         42.33         3.79 o                         
 -11   3   3          0.13          5.83         5.01 o                         
 -10   3   3        451.72        484.69         6.90 o                         
  -9   3   3        262.61        273.01         4.47 o                         
  -8   3   3         10.78         12.43         3.14 o                         
  -7   3   3        419.52        393.48         5.32 o                         
  -6   3   3       1370.02       1350.39        19.91 o                         
  -5   3   3         58.28         61.08         1.82 o                         
  -4   3   3       7345.14       7437.93       164.59 o                         
  -3   3   3        377.37        453.50         8.03 o                         
  -2   3   3         20.59         11.80         1.88 o                         
  -1   3   3        575.09        623.60         8.87 o                         
   0   3   3       1170.16       1162.12        14.58 o                         
   1   3   3       4126.95       4127.71        77.44 o                         
   2   3   3       1413.17       1246.73        29.01 o                         
   3   3   3        721.11        795.43         8.28 o                         
   4   3   3       1181.11       1016.53        10.10 o                         
   5   3   3        356.01        323.63         2.13 o                         
   6   3   3        138.66        123.96         3.45 o                         
   7   3   3        490.94        455.64         5.02 o                         
   8   3   3       1734.99       1569.08        12.72 o                         
   9   3   3         27.26         26.65         2.53 o                         
  10   3   3        193.52        187.72         3.27 o                         
  11   3   3          4.61          2.62         2.93 o                         
  12   3   3        212.69        216.42         4.10 o                         
  13   3   3          0.05         -1.35         4.14 o                         
 -13   4   3         54.33         57.76         4.43 o                         
 -12   4   3        253.53        245.22         6.86 o                         
 -11   4   3         74.38         78.89         3.00 o                         
 -10   4   3        237.88        243.73         5.56 o                         
  -9   4   3        301.62        297.55         4.06 o                         
  -8   4   3         58.28         69.46         2.22 o                         
  -7   4   3        424.10        401.45         7.91 o                         
  -6   4   3       5756.71       5735.43       138.24 o                         
  -5   4   3         74.05         71.26         3.87 o                         
  -4   4   3       3587.97       3775.63        23.90 o                         
  -3   4   3        371.04        431.20        10.75 o                         
  -2   4   3       3310.52       3664.50        63.02 o                         
  -1   4   3       3351.85       3507.30        61.66 o                         
   0   4   3       3830.83       3825.04        59.44 o                         
   1   4   3       3813.06       3732.31        65.57 o                         
   2   4   3        111.19        114.92         2.01 o                         
   3   4   3        994.90       1022.57        11.93 o                         
   4   4   3       3709.88       3661.64        15.82 o                         
   5   4   3          1.78          5.17         1.56 o                         
   6   4   3       1442.40       1329.82        10.69 o                         
   7   4   3        472.38        452.40         6.67 o                         
   8   4   3         15.07         23.92         2.29 o                         
   9   4   3          0.23          1.11         2.83 o                         
  10   4   3        199.14        197.82         5.05 o                         
  11   4   3        106.43        106.47         3.34 o                         
  12   4   3         89.22         96.69         3.74 o                         
  13   4   3         85.39         84.29         4.38 o                         
 -13   5   3         32.14         22.26         4.61 o                         
 -12   5   3          9.89         10.28         3.25 o                         
 -11   5   3        154.74        160.27         6.24 o                         
 -10   5   3        133.25        136.21         3.00 o                         
  -9   5   3        798.03        792.32         8.44 o                         
  -8   5   3         36.82         45.83         2.84 o                         
  -7   5   3         90.10         79.07         3.32 o                         
  -6   5   3        174.15        173.04         6.79 o                         
  -5   5   3        453.55        435.81         7.41 o                         
  -4   5   3       3870.52       4026.96        84.30 o                         
  -3   5   3        696.52        751.14        15.35 o                         
  -2   5   3      10406.24      11365.67       261.27 o                         
  -1   5   3       3061.56       3428.90        74.30 o                         
   0   5   3        635.30        676.51        16.93 o                         
   1   5   3        139.88        117.18         2.69 o                         
   2   5   3       3366.88       3408.46        49.32 o                         
   3   5   3       1623.32       1692.85         2.75 o                         
   4   5   3       2169.58       2202.71        26.21 o                         
   5   5   3          7.10          1.39         1.80 o                         
   6   5   3       1007.51        975.71         7.39 o                         
   7   5   3        887.87        837.22        11.40 o                         
   8   5   3       1486.30       1540.70        10.63 o                         
   9   5   3        481.39        491.86         3.98 o                         
  10   5   3          3.82          2.38         2.89 o                         
  11   5   3         26.04         25.70         3.33 o                         
  12   5   3         57.55         67.40         3.66 o                         
  13   5   3        135.89        132.33         4.83 o                         
 -13   6   3         52.58         49.61         4.11 o                         
 -12   6   3         56.74         66.15         4.15 o                         
 -11   6   3        215.24        229.92         8.25 o                         
 -10   6   3          5.88          5.74         2.60 o                         
  -9   6   3          3.16         -0.17         2.56 o                         
  -8   6   3        364.00        346.98         5.14 o                         
  -7   6   3          4.63          7.50         2.07 o                         
  -6   6   3          0.92          4.08         1.47 o                         
  -5   6   3       1261.36       1223.21        16.07 o                         
  -4   6   3       1915.74       2019.02        24.25 o                         
  -3   6   3        404.50        432.95         7.78 o                         
  -2   6   3       2303.43       2798.16        68.48 o                         
  -1   6   3       7673.14       8044.65       116.86 o                         
   0   6   3       1652.27       1748.89        53.13 o                         
   1   6   3       1489.02       1581.61        34.73 o                         
   2   6   3        145.18        175.22         3.56 o                         
   3   6   3        437.27        432.88         6.43 o                         
   4   6   3        728.60        641.16         9.52 o                         
   5   6   3        964.85        964.44         9.64 o                         
   6   6   3         19.63         19.58         1.60 o                         
   7   6   3        124.12        132.79         3.39 o                         
   8   6   3        446.16        407.26         2.86 o                         
   9   6   3        814.15        832.06         6.43 o                         
  10   6   3         10.45         11.26         3.50 o                         
  11   6   3         54.71         65.30         3.44 o                         
  12   6   3         22.61         28.27         3.55 o                         
 -13   7   3         72.40         82.89         4.50 o                         
 -12   7   3         49.56         57.14         3.96 o                         
 -11   7   3         23.91         24.65         4.52 o                         
 -10   7   3         62.05         61.74         3.76 o                         
  -9   7   3       1375.72       1409.00        14.03 o                         
  -8   7   3          2.36          1.11         2.14 o                         
  -7   7   3        596.74        587.54         9.93 o                         
  -6   7   3        185.20        168.26         3.64 o                         
  -5   7   3        152.65        139.00         1.53 o                         
  -4   7   3          5.24         23.02         8.79 o                         
  -3   7   3       8558.68       8767.64       156.64 o                         
  -2   7   3        855.73        857.22        18.07 o                         
  -1   7   3        386.71        397.33         9.10 o                         
   0   7   3        997.14       1023.41         9.50 o                         
   1   7   3       2749.17       2852.77        70.62 o                         
   2   7   3       1151.98       1240.98        32.08 o                         
   3   7   3       9762.12       9556.38       232.06 o                         
   4   7   3       1740.96       1813.16        22.16 o                         
   5   7   3          0.45         -0.16         1.40 o                         
   6   7   3         13.04         13.08         2.29 o                         
   7   7   3        670.20        681.81         3.30 o                         
   8   7   3        332.60        333.21         4.89 o                         
   9   7   3        446.55        462.43         3.90 o                         
  10   7   3          6.09          7.96         2.46 o                         
  11   7   3         57.49         56.85         4.29 o                         
  12   7   3          2.25          3.47         3.70 o                         
 -12   8   3        197.20        194.34         8.57 o                         
 -11   8   3         74.87         80.22         2.98 o                         
 -10   8   3        105.92        111.88         2.73 o                         
  -9   8   3        215.23        212.09         7.25 o                         
  -8   8   3        179.79        179.37         3.22 o                         
  -7   8   3        607.63        641.90         5.61 o                         
  -6   8   3        151.42        147.93         2.86 o                         
  -5   8   3        233.89        246.53         4.38 o                         
  -4   8   3          4.55          3.63         2.48 o                         
  -3   8   3          2.63          4.80         1.95 o                         
  -2   8   3        829.19        700.10        19.16 o                         
  -1   8   3        252.97        235.97         4.22 o                         
   0   8   3        603.73        598.33        10.91 o                         
   1   8   3       1065.15       1062.68         2.09 o                         
   2   8   3         44.52         43.17         1.16 o                         
   3   8   3       1565.83       1501.20        39.86 o                         
   4   8   3        547.19        562.32        15.59 o                         
   5   8   3        341.54        354.44         2.75 o                         
   6   8   3        230.81        234.36         1.94 o                         
   7   8   3        169.65        146.48         2.25 o                         
   8   8   3        307.20        286.33         3.30 o                         
   9   8   3        301.18        301.94         3.73 o                         
  10   8   3        275.34        279.43         3.39 o                         
  11   8   3         64.94         65.62         4.41 o                         
  12   8   3         21.98         13.04         4.59 o                         
 -12   9   3         15.90         12.33         4.55 o                         
 -11   9   3         63.41         74.93         2.87 o                         
 -10   9   3        200.08        201.46         3.99 o                         
  -9   9   3         71.29         66.35         2.59 o                         
  -8   9   3       2188.86       2142.84        10.83 o                         
  -7   9   3          0.64          4.07         1.72 o                         
  -6   9   3        142.14        129.35         1.56 o                         
  -5   9   3        101.11        107.50         2.68 o                         
  -4   9   3       3498.10       3416.73        26.34 o                         
  -3   9   3          1.07          2.62         2.18 o                         
  -2   9   3       2501.41       2661.23        24.14 o                         
  -1   9   3         47.55         59.81         1.36 o                         
   0   9   3        590.69        569.47         8.56 o                         
   1   9   3         58.79         66.00         1.38 o                         
   2   9   3       7930.45       7930.84        99.06 o                         
   3   9   3        281.95        281.59         6.49 o                         
   4   9   3        192.49        188.99         2.33 o                         
   5   9   3         72.99         59.08         2.44 o                         
   6   9   3        447.36        432.53         5.03 o                         
   7   9   3         94.84        100.78         3.45 o                         
   8   9   3        275.61        276.79         3.72 o                         
   9   9   3          0.32         -1.68         2.24 o                         
  10   9   3         21.39         23.80         2.39 o                         
  11   9   3         19.34         10.19         2.70 o                         
  12   9   3         54.86         45.06         9.67 o                         
 -12  10   3        291.49        293.73         5.72 o                         
 -11  10   3          8.94          9.59         2.99 o                         
 -10  10   3        187.17        191.57         4.07 o                         
  -9  10   3          5.13          5.52         2.00 o                         
  -8  10   3        347.48        350.57         3.83 o                         
  -7  10   3         11.66         15.56         1.53 o                         
  -6  10   3        428.92        417.67         7.56 o                         
  -5  10   3          6.46          7.50         1.71 o                         
  -4  10   3         48.34         56.14         1.03 o                         
  -3  10   3         28.15         36.96         1.10 o                         
  -2  10   3        935.04        982.29        21.96 o                         
  -1  10   3          4.69          9.82         1.40 o                         
   0  10   3       1244.17       1230.20        16.95 o                         
   1  10   3         47.70         41.50         1.30 o                         
   2  10   3        400.89        418.68         8.21 o                         
   3  10   3         59.22         62.01         1.16 o                         
   4  10   3        239.33        238.29         1.00 o                         
   5  10   3         28.19         24.83         1.51 o                         
   6  10   3         32.65         40.54         1.58 o                         
   7  10   3          8.56         10.68         2.66 o                         
   8  10   3          1.39          3.50         1.67 o                         
   9  10   3          1.99          5.69         1.94 o                         
  10  10   3        362.52        300.27        59.89 o                         
  11  10   3          9.24         14.35         3.99 o                         
 -11  11   3         12.75         12.64         2.22 o                         
 -10  11   3         62.51         58.26         2.09 o                         
  -9  11   3        268.07        265.02         2.96 o                         
  -8  11   3        250.44        224.21         2.65 o                         
  -7  11   3        234.91        230.71         5.23 o                         
  -6  11   3          5.72         10.18         3.87 o                         
  -5  11   3        425.23        414.03         5.55 o                         
  -4  11   3        432.67        499.68         6.34 o                         
  -3  11   3        438.57        462.84        11.85 o                         
  -2  11   3        273.70        258.95         6.80 o                         
  -1  11   3        551.30        555.48        13.23 o                         
   0  11   3        426.28        433.43         8.57 o                         
   1  11   3        619.48        582.94         5.84 o                         
   2  11   3       2098.83       2061.95         8.38 o                         
   3  11   3         82.17         82.98         3.77 o                         
   4  11   3          0.94          8.48         3.89 o                         
   5  11   3        170.21        164.00         4.61 o                         
   6  11   3        641.92        655.41         7.96 o                         
   7  11   3        547.52        551.61        14.11 o                         
   8  11   3        173.54        183.26         5.15 o                         
   9  11   3        101.40        100.09         4.54 o                         
  10  11   3         21.82         21.98         1.92 o                         
  11  11   3          0.62          2.57         3.00 o                         
 -11  12   3        108.82        122.29         9.14 o                         
 -10  12   3         34.94         30.07        10.51 o                         
  -9  12   3         28.77         41.33         6.88 o                         
  -8  12   3          9.65          8.19        12.36 o                         
  -7  12   3        427.59        424.03         8.29 o                         
  -6  12   3          0.45          6.27         4.55 o                         
  -5  12   3        565.37        558.89         7.23 o                         
  -4  12   3         38.15         38.15         3.25 o                         
  -3  12   3         18.26         29.61         0.88 o                         
  -2  12   3        454.39        446.39         7.67 o                         
  -1  12   3       1385.41       1385.82        20.19 o                         
   0  12   3         94.15         99.97         1.57 o                         
   1  12   3        989.99        954.32         8.43 o                         
   2  12   3        233.91        209.92         2.16 o                         
   3  12   3        384.29        374.84         4.24 o                         
   4  12   3          2.06         -4.55         6.34 o                         
   5  12   3        764.34        754.20         8.89 o                         
   6  12   3         52.65         48.32         6.11 o                         
   7  12   3          0.34          4.70         4.15 o                         
   8  12   3          0.30         -5.09         5.30 o                         
   9  12   3         11.10          6.32         4.98 o                         
  10  12   3         23.10         20.36         9.83 o                         
 -10  13   3          0.68          9.18        10.31 o                         
  -9  13   3         39.28         38.56         7.12 o                         
  -8  13   3         53.89         62.33         6.54 o                         
  -7  13   3          3.56          9.93         7.53 o                         
  -6  13   3          1.05         11.85         6.54 o                         
  -5  13   3        373.25        325.17         6.99 o                         
  -4  13   3         10.83          9.08         4.16 o                         
  -3  13   3        476.98        493.21        29.95 o                         
  -2  13   3         38.18         39.01         1.55 o                         
  -1  13   3        284.94        272.87         7.35 o                         
   0  13   3        289.50        305.76         3.67 o                         
   1  13   3        293.15        282.26         3.45 o                         
   2  13   3        156.85        141.99         3.22 o                         
   3  13   3        609.54        626.03        16.49 o                         
   4  13   3        162.59        170.43         5.36 o                         
   5  13   3          0.99          1.03         3.86 o                         
   6  13   3          1.27          3.12         6.92 o                         
   7  13   3        615.40        625.25         5.82 o                         
   8  13   3          0.51          5.42         6.64 o                         
   9  13   3        226.87        249.84         5.89 o                         
  10  13   3         48.69         46.28         7.66 o                         
 -10  14   3          6.92         -6.27        10.86 o                         
  -9  14   3          5.73          7.43         9.08 o                         
  -8  14   3          1.56         -2.50         6.40 o                         
  -7  14   3         64.56         72.64         5.92 o                         
  -6  14   3        366.05        367.84         6.54 o                         
  -5  14   3        601.41        618.41        18.06 o                         
  -4  14   3        125.86        128.50         9.57 o                         
  -3  14   3         21.83         16.61         6.27 o                         
  -2  14   3         51.34         50.64         1.54 o                         
  -1  14   3       1350.71       1355.37        19.86 o                         
   0  14   3        882.17        894.86         7.24 o                         
   1  14   3         10.71          8.08         1.32 o                         
   2  14   3         70.60         79.01         8.63 o                         
   3  14   3        170.92        175.28         4.29 o                         
   4  14   3        431.84        442.49         5.50 o                         
   5  14   3        603.97        634.32        19.06 o                         
   6  14   3        184.96        177.11         6.06 o                         
   7  14   3         25.82         24.58         5.77 o                         
   8  14   3         23.01         19.86         6.39 o                         
   9  14   3        148.96        152.53         6.41 o                         
  -9  15   3         26.37         20.48        10.38 o                         
  -8  15   3        106.48        102.05         9.52 o                         
  -7  15   3          5.26          9.85         5.07 o                         
  -6  15   3          0.48          0.66         5.18 o                         
  -5  15   3        206.20        211.95         9.54 o                         
  -4  15   3        480.44        491.82        25.00 o                         
  -3  15   3         10.58          7.69         3.65 o                         
  -2  15   3        446.45        439.69        10.99 o                         
  -1  15   3          1.76          2.09         1.47 o                         
   0  15   3        321.86        306.19         5.13 o                         
   1  15   3          2.64          2.08         1.25 o                         
   2  15   3        475.23        466.57         5.56 o                         
   3  15   3         52.42         49.60         3.33 o                         
   4  15   3        473.16        476.75        32.91 o                         
   5  15   3         38.36         40.61         3.86 o                         
   6  15   3         55.13         51.63         8.46 o                         
   7  15   3         24.79         29.05         5.36 o                         
   8  15   3        338.08        354.05         7.07 o                         
   9  15   3         13.63         12.88         6.69 o                         
  -9  16   3          6.18         11.13         8.01 o                         
  -8  16   3         17.02         15.55         5.87 o                         
  -7  16   3          0.58         -0.56         4.93 o                         
  -6  16   3        359.66        398.16        10.12 o                         
  -5  16   3          0.06         -0.83         4.11 o                         
  -4  16   3         20.94         35.52         4.31 o                         
  -3  16   3         22.18         19.20         2.77 o                         
  -2  16   3        215.38        236.01        11.85 o                         
  -1  16   3         13.53         14.26         1.64 o                         
   0  16   3        362.16        380.40         5.95 o                         
   1  16   3         29.54         29.58         1.22 o                         
   2  16   3          5.28          5.80         4.81 o                         
   3  16   3          0.04          0.13         3.09 o                         
   4  16   3        146.64        150.17         5.22 o                         
   5  16   3          0.80          5.96         4.81 o                         
   6  16   3        246.93        253.61         6.14 o                         
   7  16   3         21.87         25.79         6.27 o                         
   8  16   3          0.40         -5.61        14.38 o                         
  -8  17   3        169.84        168.76         7.84 o                         
  -7  17   3          7.03          2.56         5.31 o                         
  -6  17   3          2.23          2.13         4.72 o                         
  -5  17   3         24.32         31.79         7.95 o                         
  -4  17   3         95.49        104.54        12.81 o                         
  -3  17   3        169.20        153.79         4.12 o                         
  -2  17   3          2.73          0.90         3.20 o                         
  -1  17   3         25.22         23.94         1.69 o                         
   0  17   3         54.42         53.88         2.23 o                         
   1  17   3         57.87         59.96         3.01 o                         
   2  17   3         51.83         49.47         9.47 o                         
   3  17   3         45.12         45.77         4.32 o                         
   4  17   3          0.22          3.81         9.31 o                         
   5  17   3          4.57         -6.87         8.65 o                         
   6  17   3         79.27         90.25         5.49 o                         
   7  17   3         22.89         20.57         5.35 o                         
  -7  18   3        192.29        199.85         8.72 o                         
  -6  18   3         36.52         35.03         4.54 o                         
  -5  18   3         82.13         90.26         7.16 o                         
  -4  18   3          2.10          4.54         4.50 o                         
  -3  18   3          2.67          7.93         3.81 o                         
  -2  18   3          2.55         -2.17         3.28 o                         
  -1  18   3         64.99         55.09         4.60 o                         
   0  18   3        107.51         98.67        15.24 o                         
   1  18   3         31.86         42.09         4.62 o                         
   2  18   3          1.07          2.32         3.76 o                         
   3  18   3          0.29          2.06         4.00 o                         
   4  18   3          0.74         -2.35         5.01 o                         
   5  18   3         85.38         91.68        12.00 o                         
   6  18   3         14.20         16.80         6.08 o                         
  -5  19   3         21.38         25.95         8.15 o                         
  -4  19   3         11.34         14.86         4.76 o                         
  -3  19   3        133.86        138.53        10.62 o                         
  -2  19   3          0.80         -1.28         3.13 o                         
  -1  19   3          6.52          2.77         4.50 o                         
   0  19   3         11.50          2.37         2.19 o                         
   1  19   3         51.15         58.43         3.12 o                         
   2  19   3         12.82         12.18         3.91 o                         
   3  19   3         50.97         56.13         4.42 o                         
   4  19   3          9.69          4.88         5.06 o                         
   5  19   3         24.57         29.29         6.02 o                         
  -4  20   3         30.89         20.00         7.83 o                         
  -3  20   3          8.02          4.25         3.87 o                         
  -2  20   3          1.11          0.30         3.25 o                         
  -1  20   3          3.84         -0.98         2.35 o                         
   1  20   3         31.68         27.30         3.12 o                         
   2  20   3         55.10         58.94         4.10 o                         
   3  20   3         35.75         34.54         4.67 o                         
 -12   0   4        648.21        685.32        18.37 o                         
 -10   0   4         20.09         22.72         4.08 o                         
  -8   0   4       1858.92       1804.62        69.57 o                         
  -6   0   4       7590.44       8341.10       197.43 o                         
  -4   0   4        685.11        732.41        25.14 o                         
  -2   0   4       4036.78       4234.78        35.41 o                         
   0   0   4       6602.54       6964.07       237.72 o                         
   2   0   4        304.18        302.08         8.22 o                         
   4   0   4       1108.33       1146.43         4.26 o                         
   6   0   4       3419.75       3240.67        32.45 o                         
   8   0   4         31.90         29.96         3.08 o                         
  10   0   4        126.49        128.07         7.93 o                         
  12   0   4         28.97         36.34         6.47 o                         
 -13   1   4         20.64         20.42         3.73 o                         
 -12   1   4         22.05         27.45         3.32 o                         
 -11   1   4        103.39        107.46         3.26 o                         
 -10   1   4        833.34        854.85        14.25 o                         
  -9   1   4        456.77        453.83         9.80 o                         
  -8   1   4       1698.34       1644.59        41.85 o                         
  -7   1   4         21.02         25.00         1.96 o                         
  -6   1   4         27.36         38.14         2.12 o                         
  -5   1   4       2265.56       2308.14        58.38 o                         
  -4   1   4        152.46        104.07         4.30 o                         
  -3   1   4        644.23        764.81         7.57 o                         
  -2   1   4        508.23        478.28         5.57 o                         
  -1   1   4       1178.48       1226.04        14.83 o                         
   0   1   4        137.38        120.60         3.50 o                         
   1   1   4        125.81         87.98         3.37 o                         
   2   1   4       3231.26       3103.95        17.89 o                         
   3   1   4         52.97         31.54         1.63 o                         
   4   1   4       1438.23       1396.09        31.56 o                         
   5   1   4        232.51        261.89         2.71 o                         
   6   1   4        951.29        900.21         7.00 o                         
   7   1   4          3.95          0.08         2.57 o                         
   8   1   4        545.62        548.24         6.85 o                         
   9   1   4          4.43          7.77         3.64 o                         
  10   1   4         68.64         73.55         3.25 o                         
  11   1   4         38.90         41.47         3.59 o                         
  12   1   4        333.56        331.06         7.94 o                         
  13   1   4          2.69         -3.69         4.78 o                         
 -13   2   4        213.92        220.25         4.63 o                         
 -12   2   4        101.12         97.47         4.24 o                         
 -11   2   4        349.03        375.13        11.99 o                         
 -10   2   4          5.16          6.00         3.38 o                         
  -9   2   4          5.78         12.28         2.71 o                         
  -8   2   4          1.99          3.82         2.03 o                         
  -7   2   4       2547.02       2517.98        72.44 o                         
  -6   2   4       2218.23       2304.97        55.86 o                         
  -5   2   4        980.35        877.81         6.52 o                         
  -4   2   4        267.12        290.00        11.51 o                         
  -3   2   4          2.05          4.80         2.20 o                         
  -2   2   4        351.65        351.87         4.51 o                         
  -1   2   4        922.20        882.57        27.25 o                         
   0   2   4       3235.77       3313.86        81.40 o                         
   1   2   4      13920.62      14309.78       226.08 o                         
   2   2   4       1758.85       1898.27        34.24 o                         
   3   2   4         21.18         19.71         4.37 o                         
   4   2   4       1330.03       1396.66        20.41 o                         
   5   2   4       4226.18       4020.70        55.48 o                         
   6   2   4        114.21        124.01         2.24 o                         
   7   2   4        757.62        734.59         7.01 o                         
   8   2   4          7.13          9.29         2.60 o                         
   9   2   4        140.09        127.48         3.46 o                         
  10   2   4          0.85          0.50         2.96 o                         
  11   2   4        728.12        725.97         4.93 o                         
  12   2   4         12.48         10.65         3.93 o                         
  13   2   4          0.09         -2.55         4.52 o                         
 -13   3   4         23.43         22.46         3.95 o                         
 -12   3   4          8.50          6.24         3.41 o                         
 -11   3   4        205.63        204.03         3.87 o                         
 -10   3   4        256.09        245.53         3.82 o                         
  -9   3   4        281.73        275.79         5.13 o                         
  -8   3   4          5.43          1.13         2.28 o                         
  -7   3   4        115.73        114.76         3.17 o                         
  -6   3   4        719.34        759.20        14.79 o                         
  -5   3   4       1751.07       1729.24        51.99 o                         
  -4   3   4          9.13          3.11         2.00 o                         
  -3   3   4       1387.48       1250.05        12.31 o                         
  -2   3   4        623.30        725.10        13.79 o                         
  -1   3   4         41.99         59.28        12.44 o                         
   0   3   4       4204.17       4700.69        90.02 o                         
   1   3   4       8207.74       8335.47        95.92 o                         
   2   3   4        578.88        547.63        10.13 o                         
   3   3   4       1249.04       1086.82        21.22 o                         
   4   3   4        881.04        930.62         5.08 o                         
   5   3   4        627.38        695.38         9.65 o                         
   6   3   4        220.75        202.17         5.45 o                         
   7   3   4       3032.33       2828.33         6.87 o                         
   8   3   4        345.63        331.14         2.75 o                         
   9   3   4        216.46        199.82         5.12 o                         
  10   3   4          7.46         12.12         3.18 o                         
  11   3   4         96.91        101.99         3.52 o                         
  12   3   4         39.11         50.66         4.99 o                         
  13   3   4        215.78        215.59         5.32 o                         
 -13   4   4        113.34        120.07         4.42 o                         
 -12   4   4        125.80        124.75         3.95 o                         
 -11   4   4        442.94        455.26        11.20 o                         
 -10   4   4        101.52        105.63         5.09 o                         
  -9   4   4          0.75          2.30         2.80 o                         
  -8   4   4         51.33         58.97         2.40 o                         
  -7   4   4        258.34        254.01         6.20 o                         
  -6   4   4         19.50         19.96         1.97 o                         
  -5   4   4       2430.91       2477.52        46.80 o                         
  -4   4   4        912.70       1016.90        12.77 o                         
  -3   4   4        102.92        156.52         2.58 o                         
  -2   4   4        318.35        342.39        12.39 o                         
  -1   4   4      12067.06      12674.21       140.91 o                         
   0   4   4       2515.32       2690.27        52.16 o                         
   1   4   4        652.02        603.59        17.85 o                         
   2   4   4       9037.36       9693.05       148.53 o                         
   3   4   4        139.04        111.77         2.29 o                         
   4   4   4        261.45        217.70         4.87 o                         
   5   4   4       2342.14       2233.35        24.40 o                         
   6   4   4        223.65        200.06         2.22 o                         
   7   4   4        269.97        296.19         2.89 o                         
   8   4   4         38.73         42.90         2.67 o                         
   9   4   4        518.75        510.64         5.90 o                         
  10   4   4        330.71        329.83         7.39 o                         
  11   4   4        148.61        145.67         4.61 o                         
  12   4   4         24.91         26.29         3.54 o                         
 -13   5   4         79.45         85.11         4.60 o                         
 -12   5   4          3.70          4.78         3.33 o                         
 -11   5   4         38.83         34.18         3.96 o                         
 -10   5   4        110.97        116.42         3.28 o                         
  -9   5   4        426.44        411.92         9.79 o                         
  -8   5   4        102.87         94.86         2.57 o                         
  -7   5   4        244.06        234.99         3.62 o                         
  -6   5   4         21.05         21.40         1.67 o                         
  -5   5   4       1108.89       1082.68         5.23 o                         
  -4   5   4        143.22        112.16         1.52 o                         
  -3   5   4       2412.57       2738.05        66.01 o                         
  -2   5   4         79.39         70.72         2.87 o                         
  -1   5   4         12.63          4.63         2.14 o                         
   0   5   4          4.09          2.35         1.34 o                         
   1   5   4        841.74        756.57        10.53 o                         
   2   5   4        448.51        351.41         5.64 o                         
   3   5   4          1.77          4.77         1.24 o                         
   4   5   4        263.53        277.56         3.13 o                         
   5   5   4        434.79        442.69         6.15 o                         
   6   5   4        257.16        244.11         3.39 o                         
   7   5   4        517.86        516.86         4.46 o                         
   8   5   4       2038.66       2010.85        24.82 o                         
   9   5   4        200.59        211.11         3.25 o                         
  10   5   4          3.81          3.14         3.18 o                         
  11   5   4          6.53         10.99         3.50 o                         
  12   5   4         74.44         76.29         3.74 o                         
 -13   6   4          0.04         -3.98         3.98 o                         
 -12   6   4        134.22        129.45         3.81 o                         
 -11   6   4         27.32         31.50         3.62 o                         
 -10   6   4        307.05        297.88         5.31 o                         
  -9   6   4          1.51          2.80         2.43 o                         
  -8   6   4        365.41        349.56         5.40 o                         
  -7   6   4        151.30        148.34         2.24 o                         
  -6   6   4        346.93        397.06         3.01 o                         
  -5   6   4         55.02         48.99         3.21 o                         
  -4   6   4         22.21         33.81         1.66 o                         
  -3   6   4       1572.54       1735.61        26.68 o                         
  -2   6   4       5451.00       5634.08        76.04 o                         
  -1   6   4        132.53        133.09         1.90 o                         
   0   6   4       1160.62       1082.48        31.59 o                         
   1   6   4        130.68        115.41         2.15 o                         
   2   6   4          2.72          2.24         2.41 o                         
   3   6   4        133.89        159.75         2.08 o                         
   4   6   4       1061.24        981.28        12.99 o                         
   5   6   4          5.00          4.27         1.64 o                         
   6   6   4        260.45        257.06         3.13 o                         
   7   6   4         45.80         47.39         2.11 o                         
   8   6   4        117.17        130.35         3.41 o                         
   9   6   4          0.10          0.55         2.61 o                         
  10   6   4        364.13        363.99         3.94 o                         
  11   6   4          1.21         -1.37         3.42 o                         
  12   6   4         37.48         43.47         3.92 o                         
 -13   7   4         73.89         74.49         4.35 o                         
 -12   7   4         26.73         23.35         3.48 o                         
 -11   7   4         23.18         27.48         3.21 o                         
 -10   7   4        397.28        411.09         9.65 o                         
  -9   7   4        176.56        186.29         3.33 o                         
  -8   7   4       2212.36       2295.37        41.89 o                         
  -7   7   4         88.26         86.94         2.23 o                         
  -6   7   4          0.84          0.93         2.04 o                         
  -5   7   4        150.66        135.74         2.59 o                         
  -4   7   4       4053.45       4404.47       125.32 o                         
  -3   7   4        112.05        112.14         6.51 o                         
  -2   7   4       2099.18       2327.24        33.80 o                         
  -1   7   4        853.50        933.86        23.61 o                         
   0   7   4       1115.66       1105.06        27.35 o                         
   1   7   4        812.82        798.78        15.90 o                         
   2   7   4       2770.47       2679.53        61.51 o                         
   3   7   4       1305.54       1329.59        33.41 o                         
   4   7   4         51.72         42.11         1.53 o                         
   5   7   4         59.32         65.73         2.66 o                         
   6   7   4        194.27        190.27         3.28 o                         
   7   7   4        145.05        144.62         4.77 o                         
   8   7   4        355.68        366.19         3.56 o                         
   9   7   4        118.86        126.04         2.57 o                         
  10   7   4          1.35          1.62         2.87 o                         
  11   7   4        121.66        123.07         4.70 o                         
  12   7   4         19.55         16.50         3.76 o                         
 -12   8   4         21.82         25.43         3.68 o                         
 -11   8   4        118.87        117.03         6.08 o                         
 -10   8   4         23.55         25.12         2.88 o                         
  -9   8   4         80.98         79.74         2.90 o                         
  -8   8   4        252.84        260.78        13.20 o                         
  -7   8   4        631.10        621.44         8.50 o                         
  -6   8   4        190.61        190.35         2.23 o                         
  -5   8   4        887.69        873.05        16.62 o                         
  -4   8   4        268.27        269.58         8.23 o                         
  -3   8   4        802.77        804.55        22.97 o                         
  -2   8   4       1353.20       1340.75        32.72 o                         
  -1   8   4       1249.36       1262.68        23.72 o                         
   0   8   4        563.66        552.77        12.10 o                         
   1   8   4        140.09        126.85         2.43 o                         
   2   8   4        216.24        220.30         8.59 o                         
   3   8   4       1355.46       1331.85        26.30 o                         
   4   8   4        892.13        903.58        22.90 o                         
   5   8   4        227.47        220.07         2.36 o                         
   6   8   4          3.16          6.01         1.75 o                         
   7   8   4          0.22          2.64         3.03 o                         
   8   8   4         19.96         16.29         2.34 o                         
   9   8   4        306.13        297.19         5.85 o                         
  10   8   4         76.12         74.03         2.65 o                         
  11   8   4         48.82         43.10         3.97 o                         
  12   8   4          0.54         -1.16         3.63 o                         
 -12   9   4          0.01         -0.14         3.25 o                         
 -11   9   4          8.72          9.74         2.95 o                         
 -10   9   4         15.00         16.49         2.75 o                         
  -9   9   4        914.30        908.29         5.65 o                         
  -8   9   4        137.02        139.21         3.12 o                         
  -7   9   4        328.21        320.28         2.95 o                         
  -6   9   4         27.85         29.31         1.79 o                         
  -5   9   4       1236.70       1290.86        25.31 o                         
  -4   9   4        259.37        246.88         5.15 o                         
  -3   9   4       5381.26       5732.15       116.97 o                         
  -2   9   4         35.36         38.53         1.66 o                         
  -1   9   4         22.10         24.07         2.45 o                         
   0   9   4          4.88          6.37         1.64 o                         
   1   9   4       4179.98       4144.24        43.37 o                         
   2   9   4       1782.38       1791.54        56.37 o                         
   3   9   4       2808.62       2901.26        78.74 o                         
   4   9   4         13.40         13.56         1.69 o                         
   5   9   4         91.14        100.76         5.02 o                         
   6   9   4         34.29         35.03         1.53 o                         
   7   9   4        508.32        551.60         6.25 o                         
   8   9   4          2.31          4.04         2.07 o                         
   9   9   4         37.90         42.24         3.84 o                         
  10   9   4          1.02         -0.54         2.50 o                         
  11   9   4         30.18         24.85         6.70 o                         
 -12  10   4         40.00         45.71         3.28 o                         
 -11  10   4        188.50        174.36         3.00 o                         
 -10  10   4         11.74          9.75         2.47 o                         
  -9  10   4         21.36         20.31         2.21 o                         
  -8  10   4         20.45         25.31         2.22 o                         
  -7  10   4       1966.89       1969.08        19.97 o                         
  -6  10   4         87.07         90.71         3.17 o                         
  -5  10   4        801.57        754.32        14.04 o                         
  -4  10   4         67.61         84.24         2.94 o                         
  -3  10   4        230.52        221.34         7.49 o                         
  -2  10   4          3.37          5.95         1.54 o                         
  -1  10   4       2369.06       2340.49        35.62 o                         
   0  10   4        206.18        213.86         4.46 o                         
   1  10   4       1516.67       1486.59         9.69 o                         
   2  10   4          2.08          1.08         1.86 o                         
   3  10   4        915.14        923.22        26.60 o                         
   4  10   4          0.45          1.57         1.26 o                         
   5  10   4        318.74        315.69         6.13 o                         
   6  10   4         35.57         39.52         1.47 o                         
   7  10   4         97.86         90.89         3.84 o                         
   8  10   4         12.02         14.76         2.38 o                         
   9  10   4         48.57         46.49         2.44 o                         
  10  10   4          1.89          2.49         2.48 o                         
  11  10   4         46.28         38.57         9.52 o                         
 -11  11   4          2.80          4.46         2.43 o                         
 -10  11   4          7.30          5.32         3.84 o                         
  -9  11   4        141.08        140.02         4.94 o                         
  -8  11   4        214.70        207.80         2.35 o                         
  -7  11   4          6.89          7.08         1.61 o                         
  -6  11   4          5.40          2.08         1.34 o                         
  -5  11   4        152.69        156.67         5.00 o                         
  -4  11   4        825.67        770.41        20.07 o                         
  -3  11   4        283.31        286.76         7.11 o                         
  -2  11   4        595.40        534.93        10.24 o                         
  -1  11   4         75.55         70.33         1.88 o                         
   0  11   4          1.64          4.15         1.89 o                         
   1  11   4        258.50        248.01         1.97 o                         
   2  11   4       1399.87       1337.46         5.39 o                         
   3  11   4        547.66        528.00         2.49 o                         
   4  11   4          0.46          0.57         1.95 o                         
   5  11   4         90.03         87.77         2.77 o                         
   6  11   4        314.53        323.95        12.89 o                         
   7  11   4        514.08        515.06        11.23 o                         
   8  11   4          8.60          8.06         1.57 o                         
   9  11   4        183.23        148.16        32.35 o                         
  10  11   4         81.14         91.82         5.77 o                         
  11  11   4         68.03         66.25         3.61 o                         
 -11  12   4        109.27         95.41         5.67 o                         
 -10  12   4         73.43         72.71         2.51 o                         
  -9  12   4          0.01          0.75         3.61 o                         
  -8  12   4         31.95         38.87         4.77 o                         
  -7  12   4         16.29         13.67         5.35 o                         
  -6  12   4       1200.02       1236.36        61.16 o                         
  -5  12   4         98.40         81.02         4.42 o                         
  -4  12   4         66.48         71.22         1.26 o                         
  -3  12   4        657.24        645.66        15.83 o                         
  -2  12   4        139.16        142.88         4.44 o                         
  -1  12   4        835.29        814.08         7.24 o                         
   0  12   4       1141.17       1120.73        12.54 o                         
   1  12   4          7.29          8.82         1.78 o                         
   2  12   4          5.03          5.50         1.24 o                         
   3  12   4        102.39        104.09         1.50 o                         
   4  12   4        262.08        268.60         4.01 o                         
   5  12   4          4.20          3.71         4.04 o                         
   6  12   4        393.51        392.62        11.88 o                         
   7  12   4          1.39         -1.76         5.19 o                         
   8  12   4          1.74         -4.79         4.79 o                         
   9  12   4        120.69        123.24         5.60 o                         
  10  12   4        101.95         99.23        12.36 o                         
 -10  13   4        136.08        136.80         6.45 o                         
  -9  13   4         19.72         24.13         4.98 o                         
  -8  13   4         84.94         86.13         8.05 o                         
  -7  13   4         43.30         45.40         6.99 o                         
  -6  13   4        139.87        132.22         4.48 o                         
  -5  13   4        115.36        106.22         4.55 o                         
  -4  13   4        571.91        512.29        12.99 o                         
  -3  13   4         49.89         50.59         2.40 o                         
  -2  13   4        151.10        143.54         2.75 o                         
  -1  13   4          6.36         13.63         1.66 o                         
   0  13   4        696.15        682.99         4.95 o                         
   1  13   4        284.82        279.86         1.91 o                         
   2  13   4        176.51        173.12         1.83 o                         
   3  13   4        168.41        166.72         4.16 o                         
   4  13   4         29.97         26.63         3.74 o                         
   5  13   4         65.12         62.79         4.05 o                         
   6  13   4        320.00        322.89         5.94 o                         
   7  13   4          1.03         -0.88         4.14 o                         
   8  13   4        151.24        155.54        18.17 o                         
   9  13   4          6.01          0.87         6.21 o                         
  10  13   4          0.75          2.63         6.93 o                         
 -10  14   4         16.55         17.03         8.02 o                         
  -9  14   4          0.06         -2.35         5.64 o                         
  -8  14   4         17.36         11.56         6.05 o                         
  -7  14   4        184.43        193.96         6.23 o                         
  -6  14   4        242.61        263.76         5.43 o                         
  -5  14   4        283.46        303.68        12.05 o                         
  -4  14   4         28.30         30.28         4.08 o                         
  -3  14   4         46.89         51.37         1.14 o                         
  -2  14   4         56.10         62.81         2.36 o                         
  -1  14   4        136.70        143.39         2.03 o                         
   0  14   4        339.99        333.88         4.74 o                         
   1  14   4         35.23         35.07         1.46 o                         
   2  14   4         33.06         37.12         1.09 o                         
   3  14   4        326.05        335.93         5.60 o                         
   4  14   4        306.32        348.87        23.77 o                         
   5  14   4        196.06        193.81         5.32 o                         
   6  14   4        402.09        405.97         6.81 o                         
   7  14   4          0.11        -11.01        11.01 o                         
   8  14   4         13.62         18.12         6.53 o                         
   9  14   4          9.24         14.77         6.22 o                         
  -9  15   4         97.54        107.46        12.04 o                         
  -8  15   4         14.64         18.23         5.69 o                         
  -7  15   4         94.53        122.01         4.98 o                         
  -6  15   4          1.24          0.65         3.99 o                         
  -5  15   4        110.99        111.93         4.06 o                         
  -4  15   4        126.75        118.85        12.23 o                         
  -3  15   4        102.37        111.97         7.52 o                         
  -2  15   4         73.11         69.37         1.57 o                         
  -1  15   4          0.23         -0.46         1.62 o                         
   0  15   4         99.14        104.80         2.35 o                         
   1  15   4        563.67        562.99         4.95 o                         
   2  15   4         65.38         70.59         3.77 o                         
   3  15   4        219.38        229.00        11.20 o                         
   4  15   4          0.02         -3.67         3.80 o                         
   5  15   4          6.83          7.85         4.87 o                         
   6  15   4         23.12         19.80         5.08 o                         
   7  15   4        106.34        111.34         6.93 o                         
   8  15   4          1.57          3.30         5.36 o                         
  -8  16   4          0.45         -1.03         7.03 o                         
  -7  16   4        163.50        169.47        10.62 o                         
  -6  16   4          0.33          0.03         4.97 o                         
  -5  16   4        192.46        210.61         8.34 o                         
  -4  16   4          0.01          3.02         4.32 o                         
  -3  16   4          0.41          2.17         3.22 o                         
  -2  16   4        199.53        199.79         5.23 o                         
  -1  16   4        531.48        550.35         6.43 o                         
   0  16   4          2.92          2.83         1.66 o                         
   1  16   4          4.64          4.99         1.36 o                         
   2  16   4         65.02         60.71         3.90 o                         
   3  16   4         59.72         66.00         4.49 o                         
   4  16   4         28.97         26.92         4.49 o                         
   5  16   4        392.74        416.17         6.16 o                         
   6  16   4         24.34         33.03         6.54 o                         
   7  16   4         19.80         20.91         5.84 o                         
   8  16   4          0.17          3.26         6.24 o                         
  -7  17   4         21.01         24.36         5.56 o                         
  -6  17   4          7.73         17.42         5.03 o                         
  -5  17   4         38.62         33.75         6.64 o                         
  -4  17   4         48.01         54.72         4.59 o                         
  -3  17   4         23.13         26.76         3.83 o                         
  -2  17   4         20.61         16.83         1.36 o                         
  -1  17   4          0.91         -0.05         1.91 o                         
   0  17   4         60.94         68.37         1.87 o                         
   1  17   4        213.13        186.40        24.40 o                         
   2  17   4          8.91         11.62         2.80 o                         
   3  17   4        124.11        130.96         3.98 o                         
   4  17   4          0.43         -4.50         4.98 o                         
   5  17   4         13.68         11.47         4.80 o                         
   6  17   4          6.81          3.46         5.98 o                         
   7  17   4         92.10         94.11         7.37 o                         
  -6  18   4         94.50        105.78        12.28 o                         
  -5  18   4         26.77         35.98         5.15 o                         
  -4  18   4         91.88        101.16         5.68 o                         
  -3  18   4          0.12          0.40         4.73 o                         
  -2  18   4         31.38         33.90         5.72 o                         
  -1  18   4          1.83          1.80         1.61 o                         
   0  18   4        160.31        144.87        26.03 o                         
   1  18   4         45.42         42.83         3.43 o                         
   2  18   4        113.29        109.89         4.32 o                         
   3  18   4         11.85         12.23         4.45 o                         
   4  18   4         48.23         40.92         5.53 o                         
   5  18   4         35.66         40.80         8.72 o                         
   6  18   4         90.57         91.05         7.29 o                         
  -5  19   4          1.38          0.36         5.64 o                         
  -4  19   4        172.40        176.43         6.40 o                         
  -3  19   4         20.59         13.45         4.34 o                         
  -2  19   4         19.20         13.94         4.71 o                         
  -1  19   4          0.02          0.56         1.61 o                         
   0  19   4          8.18          4.82         1.43 o                         
   1  19   4          5.57          7.50         3.18 o                         
   2  19   4        199.83        206.21         4.65 o                         
   3  19   4          0.76          2.42         4.49 o                         
   4  19   4         20.00         17.47         4.62 o                         
  -3  20   4         16.28         10.45         8.75 o                         
  -2  20   4         76.62         63.69        40.82 o                         
  -1  20   4         13.75         -0.11         2.38 o                         
   0  20   4         51.76         29.89        16.76 o                         
   1  20   4        127.31        125.41         4.40 o                         
   2  20   4          4.34          1.85         4.15 o                         
   3  20   4         11.32         12.05         7.26 o                         
 -13   0   5         80.29         77.37         6.03 o                         
 -11   0   5        121.92        127.61        10.05 o                         
  -9   0   5        182.67        194.92         8.17 o                         
  -7   0   5       3496.88       3346.50       148.71 o                         
  -5   0   5       2139.16       2117.20        88.58 o                         
  -3   0   5         64.52         32.16         2.98 o                         
  -1   0   5       3048.17       3001.71       105.79 o                         
   1   0   5      14540.16      15233.03       478.88 o                         
   3   0   5        960.30        847.95        12.45 o                         
   5   0   5       7788.91       7724.12        24.06 o                         
   7   0   5       1126.87       1023.67        18.29 o                         
   9   0   5         40.59         42.68         3.78 o                         
  11   0   5        773.67        784.37         7.10 o                         
 -13   1   5         11.78         11.61         4.29 o                         
 -12   1   5         16.16         16.34         3.39 o                         
 -11   1   5        239.59        254.08         7.50 o                         
 -10   1   5         73.09         73.82         3.46 o                         
  -9   1   5        325.57        345.57         5.31 o                         
  -8   1   5         29.62         19.37         2.93 o                         
  -7   1   5       1484.96       1493.08        25.89 o                         
  -6   1   5        309.38        318.19         3.42 o                         
  -5   1   5        393.66        380.25         7.44 o                         
  -4   1   5          3.32         23.79         2.60 o                         
  -3   1   5        574.93        559.17         6.94 o                         
  -2   1   5        152.35        179.26         3.79 o                         
  -1   1   5        342.52        368.64         7.80 o                         
   0   1   5          9.04          7.50         2.03 o                         
   1   1   5      11078.65      11261.94       183.77 o                         
   2   1   5       1528.56       1448.99        25.39 o                         
   3   1   5       4152.65       4068.06        29.50 o                         
   4   1   5          0.88          2.43         1.85 o                         
   5   1   5        107.77         83.67         2.03 o                         
   6   1   5        469.25        444.71         5.48 o                         
   7   1   5       1144.19       1082.63        11.25 o                         
   8   1   5         14.09         23.72         2.68 o                         
   9   1   5          6.60         -0.93         3.87 o                         
  10   1   5          2.20          0.26         3.78 o                         
  11   1   5        185.00        183.53         3.72 o                         
  12   1   5         56.75         45.57         4.61 o                         
 -13   2   5         22.98         23.43         4.33 o                         
 -12   2   5        368.24        365.15         8.06 o                         
 -11   2   5        265.74        259.90         3.74 o                         
 -10   2   5          0.71          1.74         3.03 o                         
  -9   2   5          4.16          3.04         3.66 o                         
  -8   2   5        888.18        864.45        19.39 o                         
  -7   2   5        969.04        992.73        29.40 o                         
  -6   2   5       2366.02       2343.94        44.39 o                         
  -5   2   5       1545.82       1701.06        45.12 o                         
  -4   2   5          0.08          2.66         3.45 o                         
  -3   2   5        366.23        449.51         6.75 o                         
  -2   2   5       3044.08       3256.83        18.86 o                         
  -1   2   5       1342.25       1300.12        21.59 o                         
   0   2   5       5536.09       5567.24       158.14 o                         
   1   2   5       3103.55       3109.00        85.91 o                         
   2   2   5        121.17        169.62         7.52 o                         
   3   2   5        122.34        101.72         2.50 o                         
   4   2   5       4490.04       4343.68        47.49 o                         
   5   2   5       1395.14       1311.28         7.97 o                         
   6   2   5       1768.07       1681.05         8.96 o                         
   7   2   5          8.43          9.35         2.40 o                         
   8   2   5        145.97        143.91         3.17 o                         
   9   2   5        122.42        129.74         3.86 o                         
  10   2   5        389.58        409.38         3.88 o                         
  11   2   5         28.88         25.39         3.80 o                         
  12   2   5         95.43        100.42         4.27 o                         
 -13   3   5         58.90         58.93         3.82 o                         
 -12   3   5          0.87          5.37         3.50 o                         
 -11   3   5          6.19          7.06         3.17 o                         
 -10   3   5        565.93        582.74        10.35 o                         
  -9   3   5        141.83        140.86         2.63 o                         
  -8   3   5         37.13         39.30         2.32 o                         
  -7   3   5        580.12        529.40         9.55 o                         
  -6   3   5        569.66        595.44         4.90 o                         
  -5   3   5         22.02         26.48         2.02 o                         
  -4   3   5       2273.06       2348.06        37.81 o                         
  -3   3   5         11.25          0.84         1.61 o                         
  -2   3   5          3.43          8.33         2.41 o                         
  -1   3   5        307.90        380.74         7.76 o                         
   0   3   5       1228.57       1167.00        24.76 o                         
   1   3   5       5010.02       5312.25        51.25 o                         
   2   3   5       2943.95       2966.29        36.13 o                         
   3   3   5        259.33        262.94         1.80 o                         
   4   3   5        250.93        268.76         4.76 o                         
   5   3   5        605.49        589.54         6.05 o                         
   6   3   5        768.65        698.90         5.58 o                         
   7   3   5         13.40          9.27         2.43 o                         
   8   3   5        944.18        903.02         3.93 o                         
   9   3   5          2.54          5.29         3.17 o                         
  10   3   5         42.77         45.88         3.46 o                         
  11   3   5         24.93         33.36         4.09 o                         
  12   3   5        280.99        279.62         7.75 o                         
 -13   4   5         18.95         13.21         4.12 o                         
 -12   4   5        421.78        437.03         7.37 o                         
 -11   4   5         23.23         25.29         3.05 o                         
 -10   4   5        188.09        195.55         3.34 o                         
  -9   4   5        215.36        221.64         8.50 o                         
  -8   4   5        314.11        331.91         8.82 o                         
  -7   4   5          3.57          7.09         2.55 o                         
  -6   4   5       1956.43       2007.47        35.51 o                         
  -5   4   5        121.12        129.65         4.84 o                         
  -4   4   5        235.08        249.00         5.41 o                         
  -3   4   5        163.28        187.67         6.89 o                         
  -2   4   5       2963.71       2888.31        57.11 o                         
  -1   4   5       2468.82       2671.05        64.72 o                         
   0   4   5       3468.16       3559.02        36.17 o                         
   1   4   5       7442.16       7849.10       172.02 o                         
   2   4   5       1667.55       1784.81        19.47 o                         
   3   4   5         36.69         47.89         1.74 o                         
   4   4   5       1891.47       1737.93        38.34 o                         
   5   4   5        761.29        777.29         9.90 o                         
   6   4   5         14.42         11.17         1.99 o                         
   7   4   5         60.68         67.99         4.46 o                         
   8   4   5        459.47        448.08         5.12 o                         
   9   4   5        210.27        198.22         2.91 o                         
  10   4   5        465.51        462.65         5.03 o                         
  11   4   5         62.58         63.52         3.56 o                         
  12   4   5          1.82          3.34         4.23 o                         
 -13   5   5         37.78         34.78         4.34 o                         
 -12   5   5          5.01          4.03         3.40 o                         
 -11   5   5        123.81        122.53         5.83 o                         
 -10   5   5        355.36        353.09         3.51 o                         
  -9   5   5       1414.54       1474.34        29.65 o                         
  -8   5   5        160.97        154.74         4.13 o                         
  -7   5   5        129.89         99.86         3.24 o                         
  -6   5   5        193.55        202.38         3.64 o                         
  -5   5   5        651.73        739.31        11.69 o                         
  -4   5   5        786.09        719.52        12.07 o                         
  -3   5   5       2466.23       2433.13        74.66 o                         
  -2   5   5         66.53         70.34         3.27 o                         
  -1   5   5        153.23        140.03         2.84 o                         
   0   5   5       2217.92       2312.77        63.09 o                         
   1   5   5         14.12          6.60         2.55 o                         
   2   5   5        142.86        162.84         2.94 o                         
   3   5   5          4.84          0.61         1.76 o                         
   4   5   5         45.65         42.73         1.79 o                         
   5   5   5        447.31        429.36         5.92 o                         
   6   5   5         10.71          9.45         2.26 o                         
   7   5   5        931.04        849.81        10.93 o                         
   8   5   5         38.02         39.05         2.59 o                         
   9   5   5        276.10        286.04         3.59 o                         
  10   5   5          0.13          0.51         2.99 o                         
  11   5   5         73.83         66.82         3.33 o                         
  12   5   5         33.95         35.95         4.09 o                         
 -13   6   5        111.62        121.36         4.73 o                         
 -12   6   5          0.14          1.34         3.87 o                         
 -11   6   5        126.33        129.44         7.34 o                         
 -10   6   5         34.22         34.27         2.61 o                         
  -9   6   5         53.29         62.17         3.15 o                         
  -8   6   5         36.94         46.89         3.64 o                         
  -7   6   5        102.72        100.23         2.80 o                         
  -6   6   5          0.71          2.67         1.99 o                         
  -5   6   5       1607.37       1547.21        45.36 o                         
  -4   6   5        554.40        631.77        16.01 o                         
  -3   6   5        486.43        446.04         7.02 o                         
  -2   6   5        421.43        479.98        14.42 o                         
  -1   6   5       5357.47       5301.01       202.65 o                         
   0   6   5        307.05        288.69         7.50 o                         
   1   6   5        505.99        434.48         8.58 o                         
   2   6   5         13.67         32.74         2.09 o                         
   3   6   5        877.84        962.54         9.70 o                         
   4   6   5         18.90         20.13         1.93 o                         
   5   6   5        375.74        359.75         4.20 o                         
   6   6   5         19.41         19.46         1.98 o                         
   7   6   5         91.33         77.01         2.49 o                         
   8   6   5          0.40          1.03         2.39 o                         
   9   6   5        534.98        526.71         3.49 o                         
  10   6   5          0.68          0.32         3.52 o                         
  11   6   5         29.33         31.07         3.74 o                         
  12   6   5         52.28         52.05         3.73 o                         
 -12   7   5          1.56         -3.22         3.22 o                         
 -11   7   5         25.26         25.52         3.43 o                         
 -10   7   5          4.73          1.81         2.80 o                         
  -9   7   5        896.26        945.11        10.42 o                         
  -8   7   5          2.58          5.04         2.39 o                         
  -7   7   5        103.79        124.97         6.15 o                         
  -6   7   5        388.91        393.11         8.27 o                         
  -5   7   5        666.08        645.37        15.15 o                         
  -4   7   5        157.90        186.66         8.62 o                         
  -3   7   5       3999.50       4177.70       115.08 o                         
  -2   7   5       2030.38       2137.41        26.12 o                         
  -1   7   5         18.10         18.40         1.80 o                         
   0   7   5        201.27        227.53         4.71 o                         
   1   7   5        442.80        390.04        13.02 o                         
   2   7   5         66.71         70.03         2.05 o                         
   3   7   5        772.48        742.98        11.70 o                         
   4   7   5         86.53         76.85         1.81 o                         
   5   7   5        211.64        184.67         2.64 o                         
   6   7   5        160.24        147.33         3.18 o                         
   7   7   5        236.20        252.08         2.82 o                         
   8   7   5        311.73        284.53         4.91 o                         
   9   7   5        252.80        252.21         4.69 o                         
  10   7   5         24.47         25.92         2.67 o                         
  11   7   5         10.11          7.03         4.33 o                         
  12   7   5         21.29         16.12         4.18 o                         
 -12   8   5        132.22        135.99         3.88 o                         
 -11   8   5         30.99         28.60         3.18 o                         
 -10   8   5          1.01          0.76         2.69 o                         
  -9   8   5        119.72        115.49         4.16 o                         
  -8   8   5       1131.41       1145.73        11.34 o                         
  -7   8   5       1877.15       1866.14        36.84 o                         
  -6   8   5        312.35        305.88         7.49 o                         
  -5   8   5          8.61          6.31         2.19 o                         
  -4   8   5         53.55         74.97         3.27 o                         
  -3   8   5       1104.34       1123.04        34.43 o                         
  -2   8   5       1854.29       1832.76        15.74 o                         
  -1   8   5         31.16         38.52         3.21 o                         
   0   8   5        183.85        136.74         4.97 o                         
   1   8   5          7.62          6.38         1.65 o                         
   2   8   5        399.06        422.17        11.41 o                         
   3   8   5       1138.43       1091.87        20.88 o                         
   4   8   5        485.17        505.82        11.78 o                         
   5   8   5        189.89        187.60         2.22 o                         
   6   8   5        214.79        211.99         2.91 o                         
   7   8   5          2.22          3.98         2.77 o                         
   8   8   5          2.50          3.85         2.77 o                         
   9   8   5         32.25         37.54         4.69 o                         
  10   8   5         88.24         95.06         3.39 o                         
  11   8   5         51.79         56.64         3.49 o                         
 -12   9   5         10.18          8.96         3.31 o                         
 -11   9   5         28.65         29.91         3.32 o                         
 -10   9   5        119.84        111.11         3.05 o                         
  -9   9   5         71.22         79.22         6.11 o                         
  -8   9   5        613.88        606.21         8.04 o                         
  -7   9   5         26.32         25.73         2.06 o                         
  -6   9   5         96.94         96.45         2.32 o                         
  -5   9   5        364.87        349.28         6.92 o                         
  -4   9   5       2699.86       2823.61        92.18 o                         
  -3   9   5        668.71        651.21        17.36 o                         
  -2   9   5       1002.34       1088.93        31.06 o                         
  -1   9   5        285.41        287.23         5.32 o                         
   0   9   5        226.12        233.38         2.88 o                         
   1   9   5        151.12        146.53         3.39 o                         
   2   9   5       3514.57       3555.50        92.13 o                         
   3   9   5        680.88        674.96        17.34 o                         
   4   9   5          0.62          6.19         2.38 o                         
   5   9   5          4.23          0.99         2.00 o                         
   6   9   5        544.66        535.39         7.44 o                         
   7   9   5         78.56         74.71         2.99 o                         
   8   9   5        367.80        376.92         3.22 o                         
   9   9   5          3.81          2.40         2.89 o                         
  10   9   5          7.46          6.31         2.60 o                         
  11   9   5          0.10          2.00         3.14 o                         
 -11  10   5          8.07          9.69         3.00 o                         
 -10  10   5         96.10         97.11         3.22 o                         
  -9  10   5          0.72          3.61         2.38 o                         
  -8  10   5        494.15        496.97        11.62 o                         
  -7  10   5         21.89         22.87         1.98 o                         
  -6  10   5       1191.54       1162.16        11.03 o                         
  -5  10   5        192.74        180.08         4.43 o                         
  -4  10   5        192.73        193.93         4.25 o                         
  -3  10   5        283.13        314.07         4.82 o                         
  -2  10   5       2451.04       2451.63        46.63 o                         
  -1  10   5        400.39        361.99         9.97 o                         
   0  10   5        252.09        244.84         6.16 o                         
   1  10   5        322.32        308.84         3.49 o                         
   2  10   5         18.97         20.45         1.64 o                         
   3  10   5        177.86        196.25         7.11 o                         
   4  10   5        910.62        915.98        25.26 o                         
   5  10   5        151.15        163.73         2.24 o                         
   6  10   5        181.34        189.92         3.00 o                         
   7  10   5         83.07         86.13         4.04 o                         
   8  10   5         38.66         39.86         2.39 o                         
   9  10   5         11.61         10.32         2.71 o                         
  10  10   5        192.87        171.38        30.30 o                         
  11  10   5         55.32         51.62        11.46 o                         
 -11  11   5         71.80         76.46         2.84 o                         
 -10  11   5         78.61         66.96         2.49 o                         
  -9  11   5        274.14        268.91         5.46 o                         
  -8  11   5        157.22        151.43         5.79 o                         
  -7  11   5        151.51        144.73         2.92 o                         
  -6  11   5         86.88         84.19         3.23 o                         
  -5  11   5        883.69        839.08        11.87 o                         
  -4  11   5        830.69        817.25        22.70 o                         
  -3  11   5        327.43        323.57        10.50 o                         
  -2  11   5        214.15        194.73         4.00 o                         
  -1  11   5          3.64          7.41         1.54 o                         
   0  11   5        176.20        183.60         2.02 o                         
   1  11   5        409.16        398.71         2.19 o                         
   2  11   5        579.83        587.97        10.31 o                         
   3  11   5        183.73        194.74         4.30 o                         
   4  11   5        128.20        123.10         3.10 o                         
   5  11   5          1.58          0.68         2.83 o                         
   6  11   5        541.77        576.14        17.83 o                         
   7  11   5        363.36        372.64         6.81 o                         
   8  11   5        117.16        109.98        11.75 o                         
   9  11   5         34.03         30.09         7.15 o                         
  10  11   5          3.17          4.65         2.33 o                         
 -11  12   5        178.82        157.52         4.73 o                         
 -10  12   5         76.18         76.32         2.02 o                         
  -9  12   5         36.02         36.43         3.11 o                         
  -8  12   5          8.84         10.77         1.92 o                         
  -7  12   5        440.71        441.49         6.79 o                         
  -6  12   5          3.68          8.53         2.12 o                         
  -5  12   5        227.72        231.03         8.78 o                         
  -4  12   5        139.79        119.07         3.59 o                         
  -3  12   5        517.06        548.49        10.47 o                         
  -2  12   5        235.92        244.23         6.96 o                         
  -1  12   5       1761.79       1685.16        17.93 o                         
   0  12   5        505.11        484.26         5.27 o                         
   1  12   5        269.23        262.97         2.07 o                         
   2  12   5         48.67         47.29         2.85 o                         
   3  12   5        465.99        480.07         2.05 o                         
   4  12   5         24.05         26.85         1.25 o                         
   5  12   5        361.92        363.34         3.84 o                         
   6  12   5         35.13         41.21         2.13 o                         
   7  12   5         20.03         16.14         3.28 o                         
   8  12   5          0.67         -0.65         3.06 o                         
   9  12   5         11.54          8.20         2.25 o                         
  10  12   5         64.97         68.99         3.67 o                         
 -10  13   5         34.39         35.73         6.68 o                         
  -9  13   5        156.40        170.08         7.22 o                         
  -8  13   5        157.21        179.46         5.45 o                         
  -7  13   5         31.29         36.34         6.30 o                         
  -6  13   5        113.19        107.68         3.21 o                         
  -5  13   5        204.52        196.43         5.92 o                         
  -4  13   5        131.77        146.73         2.81 o                         
  -3  13   5         72.28         80.15         1.70 o                         
  -2  13   5         21.21         25.26         1.71 o                         
  -1  13   5         47.60         45.73         3.40 o                         
   0  13   5        116.35        104.47         1.83 o                         
   1  13   5        131.37        131.24         2.01 o                         
   2  13   5        295.41        282.95         2.83 o                         
   3  13   5          5.32          7.70         2.13 o                         
   4  13   5         74.92         72.29         4.13 o                         
   5  13   5         11.64          9.64         4.85 o                         
   6  13   5          6.49         11.89         4.79 o                         
   7  13   5        170.95        154.64         9.79 o                         
   8  13   5         12.67         14.70         6.56 o                         
   9  13   5         99.23         94.05         6.08 o                         
  -9  14   5         16.85         20.55         6.09 o                         
  -8  14   5         13.29         10.30         9.59 o                         
  -7  14   5         58.46         56.53         4.57 o                         
  -6  14   5        185.87        186.23        12.23 o                         
  -5  14   5        163.38        154.21         6.03 o                         
  -4  14   5          7.56          5.81         1.86 o                         
  -3  14   5         52.41         50.22         3.22 o                         
  -2  14   5         60.79         63.83         1.94 o                         
  -1  14   5        958.19        973.21         9.22 o                         
   0  14   5        126.48        131.61         3.13 o                         
   1  14   5         12.68         11.33         2.35 o                         
   2  14   5        240.11        243.12         2.23 o                         
   3  14   5         52.71         52.95         2.39 o                         
   4  14   5        133.71        135.46         4.47 o                         
   5  14   5        364.20        399.12        24.74 o                         
   6  14   5         13.73         17.82         5.78 o                         
   7  14   5          9.58          1.21         5.34 o                         
   8  14   5          9.03          6.27         5.89 o                         
   9  14   5        112.69        118.43         6.44 o                         
  -9  15   5          7.42         15.37         5.63 o                         
  -8  15   5         82.22         86.87         5.78 o                         
  -7  15   5         12.27         10.51         5.38 o                         
  -6  15   5          0.76         -0.51         4.48 o                         
  -5  15   5         75.43         79.99         9.28 o                         
  -4  15   5         58.17         72.97        10.92 o                         
  -3  15   5          3.33          3.94         2.55 o                         
  -2  15   5          1.02         -0.28         1.72 o                         
  -1  15   5          5.24          3.79         1.86 o                         
   0  15   5        334.76        312.26         3.17 o                         
   1  15   5         83.69         84.39         1.96 o                         
   2  15   5          2.69          4.41         1.34 o                         
   3  15   5          6.36          3.06         5.39 o                         
   4  15   5         22.98         22.30         5.79 o                         
   5  15   5          0.10         -3.89         5.06 o                         
   6  15   5         46.97         47.04         4.77 o                         
   7  15   5         84.08         84.80         6.86 o                         
   8  15   5         61.83         76.07         9.42 o                         
  -8  16   5         69.48         66.56         6.19 o                         
  -7  16   5          8.53          5.61         4.86 o                         
  -6  16   5        147.19        143.05         4.55 o                         
  -5  16   5         12.36         15.82         5.07 o                         
  -4  16   5          0.43          2.29         8.89 o                         
  -3  16   5          2.58          0.81         1.22 o                         
  -2  16   5         61.02         66.64         1.75 o                         
  -1  16   5          0.47         -0.88         1.86 o                         
   0  16   5        402.40        411.56         2.41 o                         
   1  16   5          0.70          0.49         1.54 o                         
   2  16   5          0.35          0.83         1.69 o                         
   3  16   5         15.62         22.64         4.59 o                         
   4  16   5        193.74        216.28         8.42 o                         
   5  16   5          0.17         -3.00         5.35 o                         
   6  16   5        250.98        251.96         6.13 o                         
   7  16   5         41.44         53.25         5.35 o                         
  -7  17   5          3.15          4.37         7.55 o                         
  -6  17   5          5.06          3.06         4.50 o                         
  -5  17   5         15.93         13.82         5.15 o                         
  -4  17   5        187.06        191.89        11.52 o                         
  -3  17   5         47.23         58.72         4.23 o                         
  -2  17   5         33.13         32.76         1.77 o                         
  -1  17   5         11.19         16.89         1.99 o                         
   0  17   5        269.49        256.29         3.91 o                         
   1  17   5         20.22         13.70         2.97 o                         
   2  17   5        383.03        384.24        13.85 o                         
   3  17   5         24.69         29.46         3.96 o                         
   4  17   5          1.20          3.75         5.14 o                         
   5  17   5          1.13          1.53         5.98 o                         
   6  17   5        155.14        179.10         6.66 o                         
  -6  18   5         29.98         21.59         5.62 o                         
  -5  18   5         71.89         74.78         4.90 o                         
  -4  18   5          2.92          1.14         5.98 o                         
  -3  18   5         29.06         37.63         6.66 o                         
  -2  18   5         17.73         19.98         3.49 o                         
  -1  18   5        189.22        176.57        18.91 o                         
   0  18   5         56.66         60.32         9.20 o                         
   1  18   5         52.85         32.80        15.44 o                         
   2  18   5          4.20          0.68         4.20 o                         
   3  18   5         22.58         25.83         6.20 o                         
   4  18   5         56.60         69.50         5.47 o                         
   5  18   5        121.46        129.89         6.80 o                         
  -5  19   5         35.59         35.14         7.33 o                         
  -4  19   5         21.88         21.20         5.13 o                         
  -3  19   5        273.70        226.98        50.32 o                         
  -2  19   5          1.43         -3.56         3.56 o                         
  -1  19   5          1.16          1.26         1.73 o                         
   0  19   5          4.13          2.92         2.44 o                         
   1  19   5        199.84        197.96        13.58 o                         
   2  19   5          0.75         -2.26         3.34 o                         
   3  19   5        244.06        231.52         5.52 o                         
   4  19   5          0.46          1.21        10.12 o                         
  -2  20   5         35.34         24.24        15.15 o                         
  -1  20   5         62.91         41.61        17.85 o                         
   0  20   5         36.18         15.28         9.38 o                         
   1  20   5         52.47         55.02         3.66 o                         
 -12   0   6        261.96        259.55         6.09 o                         
 -10   0   6        123.01        117.56         5.62 o                         
  -8   0   6         10.79         15.25         3.50 o                         
  -6   0   6       4196.81       4458.91        62.81 o                         
  -4   0   6          0.14          4.24         2.47 o                         
  -2   0   6       4898.94       5045.68       168.66 o                         
   0   0   6       8745.21       9417.41       212.65 o                         
   2   0   6          9.43          9.42         2.35 o                         
   4   0   6       5913.91       5651.96        72.84 o                         
   6   0   6       1986.34       2003.09        35.56 o                         
   8   0   6        368.64        362.48         4.25 o                         
  10   0   6         79.69         90.55         9.55 o                         
  12   0   6         47.22         47.61         6.93 o                         
 -13   1   6          0.09         -2.15         4.85 o                         
 -12   1   6         48.72         53.54         3.35 o                         
 -11   1   6          4.38          8.56         4.19 o                         
 -10   1   6        534.73        564.81        17.18 o                         
  -9   1   6         61.53         54.51         2.82 o                         
  -8   1   6        707.78        702.95        14.35 o                         
  -7   1   6        124.36        133.61         4.28 o                         
  -6   1   6         43.41         44.53         5.16 o                         
  -5   1   6        291.47        315.43         6.51 o                         
  -4   1   6        530.94        408.65        10.50 o                         
  -3   1   6         23.48         15.53         2.01 o                         
  -2   1   6       1150.99        997.74        10.23 o                         
  -1   1   6        465.39        483.13        10.21 o                         
   0   1   6        515.44        555.39        18.40 o                         
   1   1   6       1069.82       1131.95        15.73 o                         
   2   1   6       3173.37       3053.35        27.17 o                         
   3   1   6        815.00        723.27        16.19 o                         
   4   1   6        633.52        565.02         7.93 o                         
   5   1   6       1404.72       1314.93        10.04 o                         
   6   1   6       1610.80       1522.19         9.48 o                         
   7   1   6        617.31        600.47        11.51 o                         
   8   1   6        448.49        454.62         4.56 o                         
   9   1   6         93.40         85.21         3.15 o                         
  10   1   6          1.88         -1.10         3.15 o                         
  11   1   6         82.35         90.23         3.61 o                         
  12   1   6        345.83        342.28         5.21 o                         
 -13   2   6        104.46        109.58         4.68 o                         
 -12   2   6         59.97         58.70         3.55 o                         
 -11   2   6        243.57        254.31         5.20 o                         
 -10   2   6          0.81         -3.13         3.13 o                         
  -9   2   6         16.38         14.56         2.40 o                         
  -8   2   6         17.17         18.96         2.47 o                         
  -7   2   6       1016.45        997.33        17.54 o                         
  -6   2   6        775.59        768.80        15.05 o                         
  -5   2   6        448.29        412.87         9.82 o                         
  -4   2   6         26.48         13.71         3.89 o                         
  -3   2   6        987.40       1042.12        20.14 o                         
  -2   2   6        715.10        691.92        17.12 o                         
  -1   2   6       3218.50       3363.30        38.15 o                         
   0   2   6       2568.32       2405.79        82.77 o                         
   1   2   6       2149.09       2215.97        52.67 o                         
   2   2   6       2356.69       2512.46        10.02 o                         
   3   2   6       1935.26       1869.04        15.02 o                         
   4   2   6        258.20        263.25         2.24 o                         
   5   2   6       2531.72       2402.86         9.10 o                         
   6   2   6          2.25          4.52         2.41 o                         
   7   2   6          7.56         12.84         3.62 o                         
   8   2   6         19.91         21.34         3.17 o                         
   9   2   6        428.67        420.69         7.36 o                         
  10   2   6         25.77         28.66         3.10 o                         
  11   2   6        334.97        352.90         6.35 o                         
  12   2   6          6.68          3.96         4.84 o                         
 -13   3   6          2.65          5.88         4.17 o                         
 -12   3   6         35.84         38.40         4.95 o                         
 -11   3   6        304.57        292.28         6.14 o                         
 -10   3   6        644.80        649.60         7.24 o                         
  -9   3   6       1133.94       1154.09        27.01 o                         
  -8   3   6          6.37          6.35         2.48 o                         
  -7   3   6         10.69         16.16         2.41 o                         
  -6   3   6         46.20         44.67         2.13 o                         
  -5   3   6       2375.96       2355.49        19.88 o                         
  -4   3   6         10.93          6.68         1.77 o                         
  -3   3   6       3127.80       3179.18        36.91 o                         
  -2   3   6          8.64          7.35         1.65 o                         
  -1   3   6        492.43        563.96        10.26 o                         
   0   3   6          0.05          0.04         2.15 o                         
   1   3   6       3667.42       3453.54        40.95 o                         
   2   3   6        626.07        626.62        12.00 o                         
   3   3   6         17.37          5.48         1.94 o                         
   4   3   6       1142.68       1154.46         8.83 o                         
   5   3   6        291.58        307.05         6.74 o                         
   6   3   6        408.45        394.77         5.34 o                         
   7   3   6        144.12        151.29         2.62 o                         
   8   3   6         24.07         13.51         2.80 o                         
   9   3   6         12.58          9.09         3.19 o                         
  10   3   6         24.45         30.75         3.69 o                         
  11   3   6         43.06         37.35         3.91 o                         
  12   3   6         21.52         16.41         4.36 o                         
 -13   4   6        309.81        322.87         4.74 o                         
 -12   4   6         47.97         55.27         3.73 o                         
 -11   4   6        225.78        223.74         3.83 o                         
 -10   4   6         11.79          9.35         3.02 o                         
  -9   4   6        217.11        224.78         6.80 o                         
  -8   4   6        279.84        287.91         7.75 o                         
  -7   4   6        388.53        375.79        13.55 o                         
  -6   4   6        325.08        327.93         2.97 o                         
  -5   4   6          1.44          3.39         1.93 o                         
  -4   4   6         86.94        142.22         5.36 o                         
  -3   4   6       1830.47       1938.24        18.16 o                         
  -2   4   6       2220.10       2316.51        53.94 o                         
  -1   4   6       5548.56       5627.71        91.30 o                         
   0   4   6        282.46        288.23        13.81 o                         
   1   4   6         53.66         40.77         1.78 o                         
   2   4   6         22.54         19.76         1.84 o                         
   3   4   6        287.25        218.39         2.14 o                         
   4   4   6       1154.79       1095.70        19.70 o                         
   5   4   6        569.29        600.84        10.43 o                         
   6   4   6          6.31          2.94         2.39 o                         
   7   4   6         50.92         48.73         2.42 o                         
   8   4   6         18.96         16.32         2.69 o                         
   9   4   6        585.31        558.76        12.74 o                         
  10   4   6         83.53         86.07         3.41 o                         
  11   4   6        102.61         97.00         3.75 o                         
  12   4   6          2.58          2.77         4.21 o                         
 -13   5   6         60.20         60.25         4.26 o                         
 -12   5   6          5.85          4.81         3.49 o                         
 -11   5   6        120.86        121.09         4.00 o                         
 -10   5   6        656.12        677.22        10.66 o                         
  -9   5   6        640.90        651.56        11.25 o                         
  -8   5   6        559.06        580.75        13.81 o                         
  -7   5   6        146.54        135.95         4.23 o                         
  -6   5   6         12.05         12.43         2.20 o                         
  -5   5   6        293.62        299.89         7.67 o                         
  -4   5   6       5058.98       5414.54       111.18 o                         
  -3   5   6        583.69        551.96         9.00 o                         
  -2   5   6       1962.14       2020.24        57.08 o                         
  -1   5   6        220.12        244.35        10.11 o                         
   0   5   6        193.80        180.23         9.28 o                         
   1   5   6       1019.01       1032.66        22.94 o                         
   2   5   6       1101.71        929.93        20.88 o                         
   3   5   6        122.30        122.62         3.53 o                         
   4   5   6         32.17         25.54         2.67 o                         
   5   5   6          7.06          8.13         2.81 o                         
   6   5   6        116.83        134.22         5.91 o                         
   7   5   6        125.18        139.96         2.95 o                         
   8   5   6        451.03        460.56         7.27 o                         
   9   5   6         73.13         81.99         3.14 o                         
  10   5   6          6.66          6.62         3.16 o                         
  11   5   6         53.07         57.23         4.18 o                         
  12   5   6         10.83          8.40         4.07 o                         
 -12   6   6        189.36        186.71         4.52 o                         
 -11   6   6         90.36         93.22         3.42 o                         
 -10   6   6         21.59         19.77         3.11 o                         
  -9   6   6         77.30         70.88         2.64 o                         
  -8   6   6       2101.02       2095.57        34.79 o                         
  -7   6   6         64.67         66.00         2.79 o                         
  -6   6   6        238.69        230.66         9.69 o                         
  -5   6   6       1423.32       1499.35        19.53 o                         
  -4   6   6         67.31         69.67         2.89 o                         
  -3   6   6       2596.24       2656.09        58.86 o                         
  -2   6   6       2170.93       2128.61        42.80 o                         
  -1   6   6         21.24         19.39         2.92 o                         
   0   6   6       1432.01       1511.05        23.77 o                         
   1   6   6        183.64        181.15         2.49 o                         
   2   6   6        338.58        308.30         4.87 o                         
   3   6   6        141.48        139.98         5.10 o                         
   4   6   6       1796.73       1733.91        14.46 o                         
   5   6   6          5.07          5.89         2.09 o                         
   6   6   6        291.59        276.49         5.20 o                         
   7   6   6          0.77          4.92         2.93 o                         
   8   6   6         71.96         76.25         3.44 o                         
   9   6   6         27.74         33.14         2.80 o                         
  10   6   6        322.19        310.39         4.64 o                         
  11   6   6         35.51         47.17         3.58 o                         
 -12   7   6          0.37          1.90         3.77 o                         
 -11   7   6         58.22         65.47         3.35 o                         
 -10   7   6        344.44        358.07         5.95 o                         
  -9   7   6        107.10        104.56         3.80 o                         
  -8   7   6        587.98        613.26        14.64 o                         
  -7   7   6        550.76        539.20         5.50 o                         
  -6   7   6        121.63        116.50         7.06 o                         
  -5   7   6         80.90         91.89         7.07 o                         
  -4   7   6       2307.36       2188.17        67.04 o                         
  -3   7   6         88.45        107.35         3.61 o                         
  -2   7   6        941.01        982.90        29.65 o                         
  -1   7   6         83.65         96.31         1.95 o                         
   0   7   6        497.95        473.02         8.72 o                         
   1   7   6        121.26        111.69         6.37 o                         
   2   7   6       1821.55       1805.32        36.72 o                         
   3   7   6         56.90         64.32         2.63 o                         
   4   7   6          6.34         -0.01         2.04 o                         
   5   7   6         72.62         79.03         2.94 o                         
   6   7   6        803.23        763.00        14.32 o                         
   7   7   6          4.32          3.63         2.24 o                         
   8   7   6        711.05        712.55        11.48 o                         
   9   7   6         68.73         62.89         2.70 o                         
  10   7   6          0.49          1.89         2.75 o                         
  11   7   6         73.97         77.66         6.57 o                         
 -12   8   6         26.88         30.00         5.09 o                         
 -11   8   6         17.28         16.11         3.34 o                         
 -10   8   6          0.29          1.31         2.76 o                         
  -9   8   6         71.20         72.24         2.71 o                         
  -8   8   6        390.74        387.57         7.08 o                         
  -7   8   6        555.80        568.21         4.61 o                         
  -6   8   6        318.47        283.33        10.55 o                         
  -5   8   6       1234.12       1218.59        28.04 o                         
  -4   8   6        127.88        118.41         3.88 o                         
  -3   8   6          1.38          0.15         2.49 o                         
  -2   8   6       1111.49       1046.35        19.62 o                         
  -1   8   6        220.76        233.57         7.94 o                         
   0   8   6        490.40        531.39        12.08 o                         
   1   8   6          0.64         -1.04         1.91 o                         
   2   8   6        141.18        166.24         4.31 o                         
   3   8   6       1062.20       1031.41        18.62 o                         
   4   8   6       1074.96       1015.60        28.58 o                         
   5   8   6        525.27        488.60         4.07 o                         
   6   8   6        135.84        126.46         3.44 o                         
   7   8   6         73.88         73.09         4.03 o                         
   8   8   6         12.61          9.67         2.57 o                         
   9   8   6        152.82        143.98         6.27 o                         
  10   8   6         79.28         82.20         3.35 o                         
  11   8   6         13.64          6.19         3.64 o                         
 -12   9   6         25.50         27.45         3.67 o                         
 -11   9   6         30.86         32.84         3.26 o                         
 -10   9   6         64.59         57.94         2.78 o                         
  -9   9   6        137.37        147.42         4.11 o                         
  -8   9   6          5.80          8.52         3.47 o                         
  -7   9   6         12.31         10.56         2.19 o                         
  -6   9   6        301.82        301.20         7.54 o                         
  -5   9   6        654.30        657.58        11.68 o                         
  -4   9   6        547.19        586.77        14.38 o                         
  -3   9   6        803.70        797.55        18.69 o                         
  -2   9   6        177.89        180.10         6.66 o                         
  -1   9   6         70.47         77.85         2.54 o                         
   0   9   6          5.89         10.64         1.75 o                         
   1   9   6        373.77        380.31         8.96 o                         
   2   9   6        172.77        175.51         6.22 o                         
   3   9   6       1064.09       1052.02        28.73 o                         
   4   9   6        308.32        292.26         9.26 o                         
   5   9   6         14.01         19.96         2.65 o                         
   6   9   6          3.14          2.02         2.02 o                         
   7   9   6        483.19        484.49         3.68 o                         
   8   9   6          5.45          6.66         2.42 o                         
   9   9   6         98.41         97.97         5.48 o                         
  10   9   6          0.36         -3.98         4.32 o                         
  11   9   6         11.65          7.63         3.43 o                         
 -11  10   6         18.71         19.76         3.23 o                         
 -10  10   6          0.03         -0.65         2.64 o                         
  -9  10   6         37.92         37.38         3.13 o                         
  -8  10   6          2.29          6.73         2.30 o                         
  -7  10   6        896.64        881.89        14.74 o                         
  -6  10   6         53.99         57.18         2.27 o                         
  -5  10   6         16.49         20.88         2.84 o                         
  -4  10   6        548.59        542.06        13.51 o                         
  -3  10   6        790.57        791.67        19.41 o                         
  -2  10   6        361.20        332.02         9.13 o                         
  -1  10   6        284.36        278.23         6.47 o                         
   0  10   6        111.75        104.31         1.89 o                         
   1  10   6        163.89        167.53         3.31 o                         
   2  10   6          7.50          4.08         1.87 o                         
   3  10   6       1428.79       1393.88        35.19 o                         
   4  10   6          4.87          5.77         1.89 o                         
   5  10   6        285.99        291.65         4.53 o                         
   6  10   6          4.89          8.25         2.29 o                         
   7  10   6         12.69         14.73         2.85 o                         
   8  10   6          5.52          5.71         2.32 o                         
   9  10   6         59.88         46.87         8.70 o                         
  10  10   6         11.84          9.93         5.03 o                         
 -11  11   6         65.87         64.64         3.05 o                         
 -10  11   6         73.30         73.34         2.84 o                         
  -9  11   6        185.56        180.93         6.60 o                         
  -8  11   6        265.25        274.25         5.16 o                         
  -7  11   6         34.04         34.02         2.52 o                         
  -6  11   6         26.67         25.68         1.96 o                         
  -5  11   6        169.60        166.06         5.52 o                         
  -4  11   6        431.26        447.99        10.76 o                         
  -3  11   6        175.24        206.04         6.06 o                         
  -2  11   6         71.11         59.73         2.21 o                         
  -1  11   6         17.73         16.45         1.99 o                         
   0  11   6         72.58         76.90         1.89 o                         
   1  11   6         21.03         24.25         3.09 o                         
   2  11   6        703.30        722.57         9.41 o                         
   3  11   6        243.59        263.95         7.73 o                         
   4  11   6         72.07         78.14         3.28 o                         
   5  11   6          5.75          3.56         1.88 o                         
   6  11   6         17.54         19.52         1.84 o                         
   7  11   6        182.95        199.17         2.51 o                         
   8  11   6         29.04         23.09         3.90 o                         
   9  11   6         76.83         80.16        14.48 o                         
  10  11   6         64.78         55.47        12.46 o                         
 -10  12   6          2.15          1.80         2.27 o                         
  -9  12   6          6.51          5.56         2.92 o                         
  -8  12   6        102.86        103.18         5.08 o                         
  -7  12   6         32.61         32.87         2.33 o                         
  -6  12   6        318.24        334.92        10.57 o                         
  -5  12   6        465.29        442.43        13.45 o                         
  -4  12   6        351.33        322.66        10.22 o                         
  -3  12   6          8.53         10.40         2.73 o                         
  -2  12   6        527.19        557.92        13.51 o                         
  -1  12   6        573.66        561.72         5.32 o                         
   0  12   6        290.06        299.68         2.43 o                         
   1  12   6        275.06        281.51         3.28 o                         
   2  12   6         16.54         11.32         2.12 o                         
   3  12   6        127.37        123.16         3.40 o                         
   4  12   6        374.62        392.15         5.15 o                         
   5  12   6         81.91         90.32         1.75 o                         
   6  12   6        176.51        186.15         7.36 o                         
   7  12   6          1.22         -3.41         3.41 o                         
   8  12   6        130.28        111.26        23.02 o                         
   9  12   6         50.99         52.72        12.23 o                         
 -10  13   6        245.70        208.03         8.16 o                         
  -9  13   6          5.31          4.14         2.18 o                         
  -8  13   6        106.16         99.88         2.27 o                         
  -7  13   6         12.31          8.64         1.60 o                         
  -6  13   6        163.09        160.82         2.91 o                         
  -5  13   6        234.83        221.73         5.92 o                         
  -4  13   6        415.24        413.55        11.28 o                         
  -3  13   6          0.55         -1.16         1.95 o                         
  -2  13   6         95.74         96.53         4.17 o                         
  -1  13   6         73.01         73.59         2.08 o                         
   0  13   6        437.54        441.30         7.16 o                         
   1  13   6         32.51         33.41         1.94 o                         
   2  13   6        171.52        182.78         2.04 o                         
   3  13   6         83.08         80.78         2.27 o                         
   4  13   6         79.12         78.86         1.89 o                         
   5  13   6         38.01         34.83         1.42 o                         
   6  13   6        137.94         79.01        40.08 o                         
   7  13   6          0.42         -0.86         3.88 o                         
   8  13   6         16.94         13.88         6.04 o                         
   9  13   6          0.06          3.29         7.47 o                         
  -9  14   6         68.08         69.88         5.79 o                         
  -8  14   6        112.46        116.51         6.25 o                         
  -7  14   6        112.80        118.75        17.52 o                         
  -6  14   6        318.20        317.12         3.45 o                         
  -5  14   6         11.65         13.18         2.95 o                         
  -4  14   6         82.12         74.91         3.33 o                         
  -3  14   6         13.45         13.88         1.94 o                         
  -2  14   6        128.13        137.97         2.79 o                         
  -1  14   6         12.30         11.71         2.17 o                         
   0  14   6        858.43        860.43         4.26 o                         
   1  14   6         13.21         15.21         1.98 o                         
   2  14   6         32.29         35.18         2.91 o                         
   3  14   6          7.81          9.53         1.51 o                         
   4  14   6        146.87        147.36         2.86 o                         
   5  14   6         86.60         86.30         8.41 o                         
   6  14   6        100.73         96.32         5.69 o                         
   7  14   6          0.03          4.24         5.61 o                         
   8  14   6         22.66         31.66         6.28 o                         
  -8  15   6          0.14          2.94         5.82 o                         
  -7  15   6         16.75         23.92         6.66 o                         
  -6  15   6          0.65         -1.30         6.28 o                         
  -5  15   6        142.84        146.95         3.11 o                         
  -4  15   6        173.24        182.18         3.05 o                         
  -3  15   6        134.54        145.64         3.34 o                         
  -2  15   6         19.49         17.00         1.90 o                         
  -1  15   6          0.62          1.35         3.21 o                         
   0  15   6        460.18        458.57         2.78 o                         
   1  15   6        667.76        660.18         3.19 o                         
   2  15   6        166.36        167.88         2.36 o                         
   3  15   6         47.09         43.19         3.50 o                         
   4  15   6         43.44         49.71         3.92 o                         
   5  15   6         12.82         13.94         6.93 o                         
   6  15   6         60.38         57.57         4.94 o                         
   7  15   6         72.13         70.99         6.09 o                         
   8  15   6          6.16          9.08         8.32 o                         
  -8  16   6          9.52         10.05         6.15 o                         
  -7  16   6        182.36        184.79         8.29 o                         
  -6  16   6         11.98         13.42         5.00 o                         
  -5  16   6         88.12         77.13         4.82 o                         
  -4  16   6        105.28         95.93         1.74 o                         
  -3  16   6         41.96         42.51         1.92 o                         
  -2  16   6         44.49         39.25         2.53 o                         
  -1  16   6        458.48        457.73         6.11 o                         
   0  16   6        187.74        179.37         3.62 o                         
   1  16   6          4.24          3.43         2.59 o                         
   2  16   6         28.06         25.33         5.54 o                         
   3  16   6         52.26         51.25         4.14 o                         
   4  16   6          2.84          9.18         3.87 o                         
   5  16   6        155.89        168.15         5.65 o                         
   6  16   6          5.04          4.59         6.42 o                         
   7  16   6          0.10          4.82         5.96 o                         
  -7  17   6         27.70         30.10         6.55 o                         
  -6  17   6          0.56          5.22         5.13 o                         
  -5  17   6         74.12         82.06        11.42 o                         
  -4  17   6         45.44         56.71         8.65 o                         
  -3  17   6        108.27         95.97        16.20 o                         
  -2  17   6         11.80         13.04         2.03 o                         
  -1  17   6          4.54         -1.21         2.13 o                         
   0  17   6          6.83          5.52         2.11 o                         
   1  17   6        385.01        346.47        62.59 o                         
   2  17   6          6.89          1.52         1.44 o                         
   3  17   6        100.87        102.70         5.17 o                         
   4  17   6          1.54          1.30         4.08 o                         
   5  17   6         36.53         40.36         6.75 o                         
   6  17   6          0.11         -6.83         6.83 o                         
  -5  18   6          2.15          0.67         4.35 o                         
  -4  18   6         11.10          8.61         7.12 o                         
  -3  18   6         22.10         22.10         4.31 o                         
  -2  18   6        162.09        135.51        22.08 o                         
  -1  18   6          9.72          6.32         2.08 o                         
   0  18   6        139.93        137.72        21.91 o                         
   1  18   6          0.39          0.25         1.51 o                         
   2  18   6          5.87          6.74         3.40 o                         
   3  18   6         86.85        102.10         5.42 o                         
   4  18   6        174.68        188.44         5.43 o                         
   5  18   6         55.71         51.81         8.94 o                         
  -4  19   6         60.74         47.68         6.71 o                         
  -3  19   6         11.34         13.06         6.06 o                         
  -2  19   6          4.59          2.58         1.58 o                         
  -1  19   6          5.21          5.43         2.02 o                         
   0  19   6         23.25          9.19         4.91 o                         
   1  19   6          0.37         -0.18         1.10 o                         
   2  19   6        177.41        185.32         5.17 o                         
   3  19   6          0.09          1.91         4.08 o                         
 -13   0   7        134.29        135.08         6.57 o                         
 -11   0   7        748.29        709.49         7.47 o                         
  -9   0   7         68.83         57.88         4.33 o                         
  -7   0   7       2443.54       2313.12        87.52 o                         
  -5   0   7       1719.07       2036.81         9.38 o                         
  -3   0   7       1117.89       1038.44        18.36 o                         
  -1   0   7       3200.09       2990.00       118.73 o                         
   1   0   7         51.51        421.63       202.75 o                         
   3   0   7        909.02        831.49         7.36 o                         
   5   0   7        578.75        545.13         4.10 o                         
   7   0   7         30.08         35.62         4.79 o                         
   9   0   7        261.70        263.49         8.32 o                         
  11   0   7        221.85        218.94         5.97 o                         
 -13   1   7          9.81          6.30         4.37 o                         
 -12   1   7          2.06          3.13         4.46 o                         
 -11   1   7        417.74        438.15         8.18 o                         
 -10   1   7          4.44          6.59         2.95 o                         
  -9   1   7        147.43        163.36         9.09 o                         
  -8   1   7        193.71        196.78         3.72 o                         
  -7   1   7          0.85         -3.63         3.63 o                         
  -6   1   7        108.06         92.67         3.90 o                         
  -5   1   7       4829.68       5150.04        69.11 o                         
  -4   1   7        788.74        795.02         8.91 o                         
  -3   1   7        505.67        495.09         3.45 o                         
  -2   1   7          1.32         -1.88         1.88 o                         
  -1   1   7       1271.97       1217.15        12.18 o                         
   0   1   7       2611.50       2562.78        61.53 o                         
   1   1   7       3880.41       3642.95        71.85 o                         
   2   1   7        693.89        672.47        11.73 o                         
   3   1   7         15.19         21.76         2.53 o                         
   4   1   7         87.43         73.24         3.99 o                         
   5   1   7        882.61        836.57        16.56 o                         
   6   1   7        604.12        568.39         8.25 o                         
   7   1   7        497.42        448.98         3.32 o                         
   8   1   7          0.43          5.17         3.62 o                         
   9   1   7         18.25         22.72         4.46 o                         
  10   1   7         14.62         14.97         3.40 o                         
  11   1   7         33.03         39.18         3.74 o                         
  12   1   7         50.13         54.49         6.55 o                         
 -13   2   7         32.71         24.59         4.33 o                         
 -12   2   7        351.03        349.96         7.26 o                         
 -11   2   7          7.27          6.53         3.37 o                         
 -10   2   7        134.27        152.07         4.13 o                         
  -9   2   7        185.60        183.02         6.36 o                         
  -8   2   7        213.42        194.40         4.55 o                         
  -7   2   7         53.44         56.95         3.22 o                         
  -6   2   7       2590.05       2652.21        55.75 o                         
  -5   2   7         59.14         91.88         3.95 o                         
  -4   2   7         32.52         30.35         2.01 o                         
  -3   2   7         37.38         47.72         2.03 o                         
  -2   2   7       2880.37       2823.49        51.57 o                         
  -1   2   7       1286.07       1237.02        23.63 o                         
   0   2   7          3.69         14.72         2.18 o                         
   1   2   7        121.09        117.05         1.86 o                         
   2   2   7        502.00        455.80         5.96 o                         
   3   2   7          1.35         -2.11         2.84 o                         
   4   2   7        766.31        766.45         3.33 o                         
   5   2   7       1507.88       1435.03        19.02 o                         
   6   2   7         11.40         12.15         2.56 o                         
   7   2   7         33.88         27.82         3.63 o                         
   8   2   7        362.54        355.95         8.03 o                         
   9   2   7        152.50        149.18         3.61 o                         
  10   2   7         56.09         52.68         3.15 o                         
  11   2   7         98.77        103.89         5.35 o                         
  12   2   7         43.76         41.63         4.77 o                         
 -13   3   7         44.56         49.71         4.80 o                         
 -12   3   7          0.34         -0.54         3.81 o                         
 -11   3   7         11.04         14.59         3.84 o                         
 -10   3   7        415.17        414.10        10.57 o                         
  -9   3   7          1.50          0.48         3.69 o                         
  -8   3   7        278.98        268.62         7.78 o                         
  -7   3   7        154.19        157.19         5.96 o                         
  -6   3   7        159.03        181.86         2.75 o                         
  -5   3   7         45.77         59.04         2.89 o                         
  -4   3   7       2050.64       2202.13        58.34 o                         
  -3   3   7          1.52          2.06         2.04 o                         
  -2   3   7        486.74        501.48        12.00 o                         
  -1   3   7        851.54        911.52        20.62 o                         
   0   3   7        836.75        849.03        17.57 o                         
   1   3   7        468.26        479.66         8.35 o                         
   2   3   7       3696.27       3592.60        56.16 o                         
   3   3   7          3.82          7.03         3.09 o                         
   4   3   7        382.66        402.00         4.86 o                         
   5   3   7        627.15        605.66        16.69 o                         
   6   3   7        226.20        200.69         3.12 o                         
   7   3   7         25.80         27.06         2.36 o                         
   8   3   7        240.45        250.25         4.48 o                         
   9   3   7         80.51         83.15         4.65 o                         
  10   3   7         39.13         43.89         4.46 o                         
  11   3   7          1.07          1.30         4.32 o                         
  12   3   7         96.61         96.87         5.28 o                         
 -12   4   7        178.37        186.91         5.54 o                         
 -11   4   7         51.20         57.04         3.45 o                         
 -10   4   7         26.09         32.04         5.39 o                         
  -9   4   7         17.30         11.80         3.06 o                         
  -8   4   7        705.81        677.36        13.06 o                         
  -7   4   7        243.28        251.63         4.19 o                         
  -6   4   7         94.18         84.54         2.45 o                         
  -5   4   7        537.15        470.57        14.41 o                         
  -4   4   7        203.13        223.20        10.25 o                         
  -3   4   7        171.45        150.97         3.57 o                         
  -2   4   7       1899.16       1936.56        38.71 o                         
  -1   4   7       2059.12       2150.79        57.73 o                         
   0   4   7       3014.43       2998.09        57.71 o                         
   1   4   7        731.25        704.07        16.64 o                         
   2   4   7       1232.37       1302.29        10.64 o                         
   3   4   7       1138.41       1246.91         6.50 o                         
   4   4   7        882.46        788.44         7.19 o                         
   5   4   7        623.53        619.81         5.51 o                         
   6   4   7          5.22          5.42         2.19 o                         
   7   4   7          1.07          0.96         2.26 o                         
   8   4   7        320.60        308.05         3.38 o                         
   9   4   7         58.62         61.44         3.04 o                         
  10   4   7        459.89        445.38         8.94 o                         
  11   4   7          9.15         11.79         3.75 o                         
 -12   5   7          1.13         -0.31         3.51 o                         
 -11   5   7        196.83        191.53         4.35 o                         
 -10   5   7        263.41        258.47         6.32 o                         
  -9   5   7       1428.18       1410.67        30.47 o                         
  -8   5   7        193.30        186.28         4.15 o                         
  -7   5   7        192.64        195.52         6.22 o                         
  -6   5   7        147.23        141.04         3.21 o                         
  -5   5   7        559.07        566.26         9.74 o                         
  -4   5   7        581.92        596.74        15.28 o                         
  -3   5   7       2585.72       2639.03        37.31 o                         
  -2   5   7        258.29        262.24         6.54 o                         
  -1   5   7         56.51         55.18         3.33 o                         
   0   5   7        972.09        989.82        17.93 o                         
   1   5   7       1473.95       1473.35        26.73 o                         
   2   5   7        772.30        691.67        13.91 o                         
   3   5   7        196.80        192.97         3.60 o                         
   4   5   7        675.81        653.60         5.53 o                         
   5   5   7        154.77        145.43         4.71 o                         
   6   5   7         59.02         53.92         3.63 o                         
   7   5   7        262.53        263.46         3.66 o                         
   8   5   7        168.51        171.75         3.02 o                         
   9   5   7        127.18        138.98         5.11 o                         
  10   5   7         10.35         11.26         3.78 o                         
  11   5   7         38.32         38.26         3.49 o                         
 -12   6   7         70.70         70.15         3.76 o                         
 -11   6   7        105.27        114.72         3.63 o                         
 -10   6   7         50.50         46.16         3.34 o                         
  -9   6   7        243.45        246.66         8.15 o                         
  -8   6   7          0.16         -0.57         2.88 o                         
  -7   6   7       1049.41       1020.47        21.75 o                         
  -6   6   7         64.04         71.20         3.46 o                         
  -5   6   7        653.92        649.18        23.88 o                         
  -4   6   7        307.29        286.46         7.82 o                         
  -3   6   7       1299.45       1285.07        56.91 o                         
  -2   6   7        616.54        633.35        19.35 o                         
  -1   6   7       2128.68       2209.56        57.36 o                         
   0   6   7          0.07          1.65         2.52 o                         
   1   6   7         21.05         11.61         1.89 o                         
   2   6   7          1.09          2.48         2.18 o                         
   3   6   7       2387.37       2443.88        36.31 o                         
   4   6   7         18.05         14.42         2.13 o                         
   5   6   7        449.98        436.77         3.59 o                         
   6   6   7        135.98        130.74         4.13 o                         
   7   6   7         19.57         18.02         2.49 o                         
   8   6   7        212.11        206.85         6.07 o                         
   9   6   7        349.91        359.51         3.91 o                         
  10   6   7         19.50         17.95         3.75 o                         
  11   6   7          8.27          8.85         3.57 o                         
 -12   7   7          0.32         -2.41         7.14 o                         
 -11   7   7        166.31        161.98         5.33 o                         
 -10   7   7         32.35         33.52         3.23 o                         
  -9   7   7        560.35        544.79         5.63 o                         
  -8   7   7          9.11         10.93         2.45 o                         
  -7   7   7         14.64         16.99         2.69 o                         
  -6   7   7        205.74        186.60         8.09 o                         
  -5   7   7       1114.11       1088.58        17.55 o                         
  -4   7   7        882.35        881.38        14.64 o                         
  -3   7   7       2062.11       2043.15        40.91 o                         
  -2   7   7        114.89        123.23         3.69 o                         
  -1   7   7        142.53        139.85         4.02 o                         
   0   7   7        496.12        507.65        10.22 o                         
   1   7   7       1732.26       1721.17        24.59 o                         
   2   7   7         30.28         27.56         2.09 o                         
   3   7   7       1092.17       1117.09        25.75 o                         
   4   7   7          9.11          9.35         3.90 o                         
   5   7   7        366.23        338.33         4.18 o                         
   6   7   7          0.58          0.79         2.36 o                         
   7   7   7        850.05        848.06         5.86 o                         
   8   7   7         16.07         16.66         2.75 o                         
   9   7   7        176.70        169.25         3.38 o                         
  10   7   7         11.08         16.74         5.14 o                         
  11   7   7         74.08         81.03         4.23 o                         
 -12   8   7         63.12         63.63         3.89 o                         
 -11   8   7         23.43         28.99         5.95 o                         
 -10   8   7          4.13          6.09         2.81 o                         
  -9   8   7        147.75        147.84         4.09 o                         
  -8   8   7        625.74        603.92        18.27 o                         
  -7   8   7        549.66        543.73         7.61 o                         
  -6   8   7        104.70        115.98         3.72 o                         
  -5   8   7         12.37         12.24         1.98 o                         
  -4   8   7         32.74         36.11         1.95 o                         
  -3   8   7         36.42         46.75         6.01 o                         
  -2   8   7         78.37         85.15         2.72 o                         
  -1   8   7        180.13        160.54         4.01 o                         
   0   8   7         82.60         92.04         2.85 o                         
   1   8   7         95.20         83.35         3.10 o                         
   2   8   7        390.55        362.12         5.96 o                         
   3   8   7        637.14        649.65        17.54 o                         
   4   8   7        176.20        181.72         2.50 o                         
   5   8   7        169.43        178.04         6.20 o                         
   6   8   7         62.42         67.04         2.55 o                         
   7   8   7          1.19          2.84         2.50 o                         
   8   8   7          0.39          1.86         2.92 o                         
   9   8   7        123.91        135.37         3.72 o                         
  10   8   7         38.60         36.40         3.52 o                         
  11   8   7         20.54         20.35         4.46 o                         
 -11   9   7         14.74         24.77         3.49 o                         
 -10   9   7        204.79        211.85         7.10 o                         
  -9   9   7          0.31          2.94         2.65 o                         
  -8   9   7         39.10         46.98         2.96 o                         
  -7   9   7          2.45         -0.09         2.57 o                         
  -6   9   7        117.73        115.67         2.52 o                         
  -5   9   7          0.98         -1.10         2.66 o                         
  -4   9   7        621.28        612.52        17.79 o                         
  -3   9   7        183.05        179.09         4.15 o                         
  -2   9   7        194.03        199.84         4.84 o                         
  -1   9   7         12.01         15.94         3.51 o                         
   0   9   7         16.32         16.92         2.14 o                         
   1   9   7         81.59         74.30         2.24 o                         
   2   9   7        982.02       1031.08        21.89 o                         
   3   9   7        364.62        359.67        11.01 o                         
   4   9   7          7.11          9.65         3.89 o                         
   5   9   7         37.90         45.38         2.79 o                         
   6   9   7        264.81        275.26         4.59 o                         
   7   9   7        112.22        111.47         2.73 o                         
   8   9   7        286.77        289.27         3.38 o                         
   9   9   7          9.71          8.89         3.14 o                         
  10   9   7          2.10          3.18         3.19 o                         
 -11  10   7         46.25         42.44         3.29 o                         
 -10  10   7         21.15         24.05         2.96 o                         
  -9  10   7         22.68         24.33         2.70 o                         
  -8  10   7         96.77         91.64         3.88 o                         
  -7  10   7          2.99          3.46         2.54 o                         
  -6  10   7        156.81        155.99         2.48 o                         
  -5  10   7        140.28        116.13         4.41 o                         
  -4  10   7         76.67         70.56         2.48 o                         
  -3  10   7        242.47        233.24         8.70 o                         
  -2  10   7        178.23        167.90         6.65 o                         
  -1  10   7        423.64        381.97         5.53 o                         
   0  10   7          5.59          6.60         3.24 o                         
   1  10   7          3.57          6.01         1.91 o                         
   2  10   7          5.26          6.65         2.14 o                         
   3  10   7          5.97          7.90         2.24 o                         
   4  10   7       1129.40       1187.02        19.09 o                         
   5  10   7         12.25         14.27         2.73 o                         
   6  10   7        295.10        306.49         7.08 o                         
   7  10   7         39.40         39.34         3.56 o                         
   8  10   7        162.92        166.90         3.11 o                         
   9  10   7         14.33         10.62         2.85 o                         
  10  10   7        176.51        178.51        30.95 o                         
 -10  11   7        144.79        131.66         3.14 o                         
  -9  11   7         90.97         96.51         4.41 o                         
  -8  11   7         46.77         44.91         2.51 o                         
  -7  11   7        196.54        196.81         2.64 o                         
  -6  11   7        155.77        147.72         2.53 o                         
  -5  11   7         59.86         63.45         2.04 o                         
  -4  11   7        367.03        343.61        11.61 o                         
  -3  11   7         62.62         72.74         2.43 o                         
  -2  11   7          0.76          2.31         2.16 o                         
  -1  11   7        143.48        140.55         4.50 o                         
   0  11   7         78.28         74.37         3.21 o                         
   1  11   7          2.90          4.90         2.34 o                         
   2  11   7         52.72         48.41         2.56 o                         
   3  11   7        568.15        588.17        22.57 o                         
   4  11   7         35.11         37.84         3.77 o                         
   5  11   7          0.94          2.40         2.07 o                         
   6  11   7         27.60         34.92         2.37 o                         
   7  11   7        347.05        345.96         6.99 o                         
   8  11   7         13.64          8.44         2.45 o                         
   9  11   7          4.50          5.34         2.77 o                         
 -10  12   7         29.63         30.05         4.24 o                         
  -9  12   7         37.70         32.82         2.55 o                         
  -8  12   7        108.23        106.64         2.58 o                         
  -7  12   7        166.32        172.99         7.50 o                         
  -6  12   7         20.08         28.06         3.28 o                         
  -5  12   7         14.36         13.84         2.22 o                         
  -4  12   7        103.76         94.39         2.38 o                         
  -3  12   7        749.41        719.92        11.25 o                         
  -2  12   7        302.28        307.90         2.59 o                         
  -1  12   7        984.65        955.14        15.42 o                         
   0  12   7        366.92        360.91         5.73 o                         
   1  12   7         17.10         19.33         2.06 o                         
   2  12   7         28.84         29.12         3.99 o                         
   3  12   7        318.37        327.06         9.16 o                         
   4  12   7        106.19         99.80         4.51 o                         
   5  12   7        301.20        293.21         5.87 o                         
   6  12   7         31.83         34.58         1.99 o                         
   7  12   7         42.29         42.14         6.39 o                         
   8  12   7          0.14         -1.85         2.41 o                         
   9  12   7        124.70        123.04        21.75 o                         
  -9  13   7        171.82        165.03         2.79 o                         
  -8  13   7         22.83         28.28         3.53 o                         
  -7  13   7          1.26          0.78         2.17 o                         
  -6  13   7          1.17          2.29         2.10 o                         
  -5  13   7        690.83        700.23        16.53 o                         
  -4  13   7          0.72          0.23         2.86 o                         
  -3  13   7        244.69        249.89        11.17 o                         
  -2  13   7         64.93         59.80         2.43 o                         
  -1  13   7         23.15         28.48         2.02 o                         
   0  13   7         73.60         72.80         2.28 o                         
   1  13   7        933.28        957.23         6.76 o                         
   2  13   7         12.48          9.88         2.04 o                         
   3  13   7         99.74        103.50         2.10 o                         
   4  13   7        146.68        143.23         3.61 o                         
   5  13   7          6.42          6.66         2.41 o                         
   6  13   7          0.66          3.12         2.03 o                         
   7  13   7        172.37        149.38        33.58 o                         
   8  13   7         19.66         13.77         4.67 o                         
  -9  14   7         10.41          7.54         4.80 o                         
  -8  14   7         12.36         13.05         2.35 o                         
  -7  14   7        176.35        164.66         3.76 o                         
  -6  14   7         85.66         89.75         3.47 o                         
  -5  14   7         71.74         77.67         9.58 o                         
  -4  14   7          0.29          4.24         2.14 o                         
  -3  14   7        159.38        164.27         4.60 o                         
  -2  14   7         81.88         80.48         2.22 o                         
  -1  14   7        686.83        682.36         4.43 o                         
   0  14   7        184.60        183.82         3.99 o                         
   1  14   7          2.74         -0.41         2.19 o                         
   2  14   7          0.10          4.45         2.05 o                         
   3  14   7        148.90        148.04         3.80 o                         
   4  14   7         46.84         41.35         3.85 o                         
   5  14   7         40.48         29.91         8.91 o                         
   6  14   7         39.78         11.94        11.36 o                         
   7  14   7         53.26         67.82         6.42 o                         
   8  14   7         14.89         13.77         6.41 o                         
  -8  15   7          1.61          7.85         6.06 o                         
  -7  15   7          3.96          2.06         4.94 o                         
  -6  15   7        185.82        174.30         3.41 o                         
  -5  15   7         20.16         24.05         3.52 o                         
  -4  15   7        369.50        384.33         3.22 o                         
  -3  15   7         17.04         13.87         2.26 o                         
  -2  15   7         33.24         38.55         2.89 o                         
  -1  15   7          1.77          1.80         2.37 o                         
   0  15   7        358.81        356.12         3.28 o                         
   1  15   7        224.42        231.90         2.52 o                         
   2  15   7        153.53        141.20         3.97 o                         
   3  15   7         14.44         13.72         3.28 o                         
   4  15   7          2.42          1.71         1.96 o                         
   5  15   7         29.27         24.96         5.22 o                         
   6  15   7        159.93        151.67         6.08 o                         
   7  15   7         45.91         39.40         6.57 o                         
  -7  16   7          0.49         -5.44         5.81 o                         
  -6  16   7        110.92        106.57         5.72 o                         
  -5  16   7          7.44          7.23         2.26 o                         
  -4  16   7          0.17         -2.54         2.84 o                         
  -3  16   7          2.37          5.03         2.17 o                         
  -2  16   7        131.17        131.27         2.56 o                         
  -1  16   7          6.39          3.79         2.22 o                         
   0  16   7        445.03        450.18         5.93 o                         
   1  16   7         90.85         78.46         3.56 o                         
   2  16   7         32.44         29.73         5.86 o                         
   3  16   7          2.61         -0.77         1.32 o                         
   4  16   7        113.09        124.73         8.82 o                         
   5  16   7         27.69         32.08         6.18 o                         
   6  16   7         48.25         48.46         6.22 o                         
  -6  17   7         16.16         26.22         5.71 o                         
  -5  17   7          0.82          5.28         4.99 o                         
  -4  17   7        113.65        108.94         3.49 o                         
  -3  17   7         79.75         78.33         7.53 o                         
  -2  17   7         46.31         38.99         2.37 o                         
  -1  17   7          1.95          2.36         2.61 o                         
   0  17   7         78.59         70.47         7.64 o                         
   1  17   7        138.27        126.78        20.18 o                         
   2  17   7         39.24         16.06         7.96 o                         
   3  17   7         22.86         20.35        10.43 o                         
   4  17   7         33.97         35.25         5.21 o                         
   5  17   7          5.37         12.62         6.33 o                         
  -5  18   7          3.65          1.47         5.23 o                         
  -4  18   7         44.75         33.88         5.32 o                         
  -3  18   7         73.79         71.03        11.78 o                         
  -2  18   7         78.33         74.06         8.17 o                         
  -1  18   7         67.08         58.03         8.16 o                         
   0  18   7          0.69          0.48         2.26 o                         
   1  18   7          0.18         -1.89         1.89 o                         
   2  18   7          6.42          1.50         3.20 o                         
   3  18   7         67.27         73.10         5.42 o                         
   4  18   7         37.71         35.78         6.07 o                         
  -3  19   7         96.55         93.11         6.78 o                         
  -2  19   7          0.74          1.68         2.13 o                         
  -1  19   7         30.27         25.20         7.22 o                         
   0  19   7         11.86          3.38         2.47 o                         
   1  19   7         60.80         41.01        19.78 o                         
 -12   0   8        400.70        387.52         7.88 o                         
 -10   0   8         13.42         10.00         4.49 o                         
  -8   0   8        144.44        162.23        10.60 o                         
  -6   0   8       2096.17       2077.94        47.28 o                         
  -4   0   8        522.54        575.18        16.52 o                         
  -2   0   8       2541.59       2662.54        95.97 o                         
   0   0   8        182.33        180.61        10.38 o                         
   2   0   8         17.35         21.14         2.64 o                         
   4   0   8        274.59        274.03         5.41 o                         
   6   0   8         26.94         22.94         3.46 o                         
   8   0   8        162.32        161.85         5.60 o                         
  10   0   8          1.82         11.83         6.68 o                         
 -12   1   8         94.23        101.44         5.06 o                         
 -11   1   8        304.97        294.13         5.77 o                         
 -10   1   8        765.98        776.00        12.63 o                         
  -9   1   8          0.61          3.24         2.97 o                         
  -8   1   8          4.00          4.83         3.05 o                         
  -7   1   8          0.04          0.05         2.67 o                         
  -6   1   8       3101.31       2915.72        47.53 o                         
  -5   1   8        939.55       1036.56         8.26 o                         
  -4   1   8       2621.35       2590.32        16.73 o                         
  -3   1   8         16.03         11.64         2.30 o                         
  -2   1   8         13.06         17.27         2.12 o                         
  -1   1   8        112.35        154.21         4.04 o                         
   0   1   8       1734.55       1649.49        33.05 o                         
   1   1   8         68.30         74.07         2.24 o                         
   2   1   8          4.01          5.23         2.16 o                         
   3   1   8        368.41        352.74         3.97 o                         
   4   1   8        407.77        376.35         6.25 o                         
   5   1   8         66.89         60.78         2.93 o                         
   6   1   8       1545.83       1535.07        17.70 o                         
   7   1   8         74.82         75.47         3.27 o                         
   8   1   8        202.68        193.65         5.67 o                         
   9   1   8         23.32         28.94         3.17 o                         
  10   1   8          5.35          5.40         4.44 o                         
  11   1   8          0.44          6.16         5.00 o                         
 -12   2   8         78.86         82.74         4.34 o                         
 -11   2   8        405.16        413.23        13.18 o                         
 -10   2   8         14.96         14.57         3.14 o                         
  -9   2   8          3.68          5.79         2.99 o                         
  -8   2   8         33.00         39.99         3.06 o                         
  -7   2   8       1174.18       1161.94        12.62 o                         
  -6   2   8        215.36        219.31         8.27 o                         
  -5   2   8        666.33        694.79        10.19 o                         
  -4   2   8        378.31        401.34         3.87 o                         
  -3   2   8        540.97        555.20        12.41 o                         
  -2   2   8        880.69        924.54        25.36 o                         
  -1   2   8       1012.38        981.10        30.26 o                         
   0   2   8       2136.61       2226.62        67.34 o                         
   1   2   8         14.40         10.12         3.12 o                         
   2   2   8       1005.01       1023.67        13.85 o                         
   3   2   8        173.46        152.00         2.85 o                         
   4   2   8        271.74        263.29         2.84 o                         
   5   2   8        136.33        121.50         5.15 o                         
   6   2   8         50.60         53.04         3.29 o                         
   7   2   8          1.68          2.92         3.03 o                         
   8   2   8         59.84         61.75         3.43 o                         
   9   2   8        136.79        124.86         3.59 o                         
  10   2   8         82.20         90.94         3.89 o                         
  11   2   8         62.41         64.74         4.46 o                         
 -12   3   8         17.65         18.43         3.79 o                         
 -11   3   8         85.48         90.06         4.16 o                         
 -10   3   8          0.02          5.98         3.20 o                         
  -9   3   8        651.13        647.22        13.69 o                         
  -8   3   8         20.22         11.71         2.95 o                         
  -7   3   8          2.11          2.42         2.65 o                         
  -6   3   8        486.15        455.99         7.81 o                         
  -5   3   8       1395.29       1460.16        31.71 o                         
  -4   3   8         51.27         49.37         3.30 o                         
  -3   3   8        941.94        960.42        16.12 o                         
  -2   3   8         59.45         54.97         2.60 o                         
  -1   3   8       1315.42       1296.52        50.83 o                         
   0   3   8          0.29          5.24         2.01 o                         
   1   3   8       2819.28       2764.80        57.08 o                         
   2   3   8        229.74        243.57         4.77 o                         
   3   3   8        116.59        123.25         2.67 o                         
   4   3   8         23.86         19.71         2.70 o                         
   5   3   8        262.98        268.48         3.02 o                         
   6   3   8         62.53         62.67         2.63 o                         
   7   3   8        287.27        287.41         3.91 o                         
   8   3   8         16.97         16.08         3.18 o                         
   9   3   8         19.26         21.45         3.16 o                         
  10   3   8         25.94         32.18         3.68 o                         
  11   3   8         55.73         55.90         3.84 o                         
 -12   4   8         63.84         66.21         5.94 o                         
 -11   4   8         85.29         86.46         5.61 o                         
 -10   4   8         11.75         22.66         3.21 o                         
  -9   4   8        123.56        115.37         4.15 o                         
  -8   4   8        533.90        538.88         7.29 o                         
  -7   4   8        435.98        420.91         7.95 o                         
  -6   4   8        403.14        414.67        12.56 o                         
  -5   4   8          6.70          3.76         3.02 o                         
  -4   4   8         73.37         77.07         8.45 o                         
  -3   4   8        991.62       1027.78         9.45 o                         
  -2   4   8        807.13        815.94        22.53 o                         
  -1   4   8       2397.30       2332.44        43.62 o                         
   0   4   8         20.41         19.20         2.06 o                         
   1   4   8         22.87         30.88         2.29 o                         
   2   4   8          0.39          1.16         2.40 o                         
   3   4   8        870.92        873.50        10.26 o                         
   4   4   8         67.70         49.71         5.04 o                         
   5   4   8        814.35        780.26        12.99 o                         
   6   4   8         64.97         62.23         2.73 o                         
   7   4   8         64.24         62.99         2.68 o                         
   8   4   8         14.68         13.63         3.63 o                         
   9   4   8        349.83        337.93         4.32 o                         
  10   4   8         12.78          9.99         3.64 o                         
  11   4   8         72.57         73.45         6.89 o                         
 -12   5   8          0.25          5.24         4.35 o                         
 -11   5   8         71.13         70.45         4.45 o                         
 -10   5   8        213.72        211.39         3.68 o                         
  -9   5   8        105.08        106.66         3.00 o                         
  -8   5   8        382.60        367.49         7.89 o                         
  -7   5   8         79.94         77.22         2.71 o                         
  -6   5   8         48.80         52.35         3.03 o                         
  -5   5   8         30.06         28.56         2.67 o                         
  -4   5   8       1345.07       1315.05        39.78 o                         
  -3   5   8        813.67        799.49        32.38 o                         
  -2   5   8         91.27         78.99         2.77 o                         
  -1   5   8        475.31        455.93        10.86 o                         
   0   5   8       2113.00       1995.62        46.29 o                         
   1   5   8       2150.83       2155.09        43.43 o                         
   2   5   8       2261.82       2252.56        15.01 o                         
   3   5   8        596.62        573.85         6.56 o                         
   4   5   8        246.76        222.54         3.59 o                         
   5   5   8         25.25         27.08         2.68 o                         
   6   5   8        360.43        352.10         8.24 o                         
   7   5   8        334.05        339.99         3.78 o                         
   8   5   8        229.54        223.68         5.51 o                         
   9   5   8         87.27        102.39         5.44 o                         
  10   5   8         25.17         28.12         3.76 o                         
  11   5   8         32.77         34.24         4.55 o                         
 -12   6   8         73.85         74.81         4.57 o                         
 -11   6   8          2.26          0.60         4.14 o                         
 -10   6   8          2.38          0.58         3.18 o                         
  -9   6   8         18.91         16.95         3.78 o                         
  -8   6   8       1279.53       1279.39        11.67 o                         
  -7   6   8         36.36         43.87         2.49 o                         
  -6   6   8          6.34          3.99         4.40 o                         
  -5   6   8        517.55        496.01        13.54 o                         
  -4   6   8          7.51         11.57         2.99 o                         
  -3   6   8        190.07        195.98         3.44 o                         
  -2   6   8       1084.18       1069.72        22.72 o                         
  -1   6   8          5.93          6.39         3.19 o                         
   0   6   8        261.31        283.00         5.22 o                         
   1   6   8          3.86         11.45         3.06 o                         
   2   6   8        636.04        601.50        20.63 o                         
   3   6   8         23.36         16.94         2.56 o                         
   4   6   8        899.43        877.64        10.74 o                         
   5   6   8         70.73         58.84         2.37 o                         
   6   6   8         40.54         40.48         3.18 o                         
   7   6   8         67.37         66.11         6.28 o                         
   8   6   8         60.79         66.90         2.86 o                         
   9   6   8         42.31         43.16         3.41 o                         
  10   6   8        162.39        172.81         4.26 o                         
  11   6   8          1.08         -2.23         3.81 o                         
 -12   7   8        155.95        137.30         5.64 o                         
 -11   7   8         31.94         39.01         4.01 o                         
 -10   7   8        364.84        346.27         5.36 o                         
  -9   7   8         29.63         30.23         2.98 o                         
  -8   7   8          8.75          7.66         2.61 o                         
  -7   7   8        814.51        812.98        12.32 o                         
  -6   7   8        169.67        182.95         7.25 o                         
  -5   7   8        227.54        224.44         4.82 o                         
  -4   7   8        790.37        778.25        12.02 o                         
  -3   7   8         24.69         41.13         3.35 o                         
  -2   7   8        279.17        273.68         4.94 o                         
  -1   7   8        378.64        378.48         7.03 o                         
   0   7   8        344.48        370.63         8.89 o                         
   1   7   8        516.92        497.30         9.89 o                         
   2   7   8       2019.05       1974.24        23.60 o                         
   3   7   8         74.85         66.75         3.54 o                         
   4   7   8         42.39         42.19         3.32 o                         
   5   7   8         10.08          4.43         3.62 o                         
   6   7   8        560.30        549.87         7.39 o                         
   7   7   8          9.72         12.77         3.75 o                         
   8   7   8        339.90        343.34         3.88 o                         
   9   7   8         44.24         41.85         3.55 o                         
  10   7   8         17.97         19.18         3.73 o                         
 -11   8   8          3.67          9.66         3.81 o                         
 -10   8   8         10.11          9.33         3.63 o                         
  -9   8   8         36.92         42.64         3.09 o                         
  -8   8   8        175.46        184.13         4.48 o                         
  -7   8   8        246.16        254.32         5.16 o                         
  -6   8   8        657.87        680.33        18.42 o                         
  -5   8   8        372.45        395.12         8.78 o                         
  -4   8   8          3.69          2.06         2.12 o                         
  -3   8   8         20.03         16.25         2.53 o                         
  -2   8   8        384.58        388.10        12.86 o                         
  -1   8   8         13.15         18.93         2.14 o                         
   0   8   8         49.30         47.66         2.96 o                         
   1   8   8          0.50          2.12         2.44 o                         
   2   8   8          1.53          0.79         2.39 o                         
   3   8   8        678.40        670.88         9.08 o                         
   4   8   8        558.74        567.33         9.33 o                         
   5   8   8         88.38         98.88         2.66 o                         
   6   8   8         29.93         34.04         3.94 o                         
   7   8   8          3.89          1.85         2.87 o                         
   8   8   8         85.74         79.52         3.26 o                         
   9   8   8        117.86        127.97         3.76 o                         
  10   8   8         16.67         23.71         3.92 o                         
 -11   9   8        215.85        218.38         4.46 o                         
 -10   9   8          1.43         -1.46         3.68 o                         
  -9   9   8        269.75        279.58         4.53 o                         
  -8   9   8          2.65          3.98         2.72 o                         
  -7   9   8         33.32         32.61         4.74 o                         
  -6   9   8          0.78         -0.73         3.23 o                         
  -5   9   8        653.79        656.26        12.31 o                         
  -4   9   8         78.67         63.69         3.73 o                         
  -3   9   8        347.18        327.42         8.65 o                         
  -2   9   8         57.51         54.52         2.24 o                         
  -1   9   8        113.50        116.87         4.57 o                         
   0   9   8          2.31          4.33         2.31 o                         
   1   9   8        285.94        246.32         4.37 o                         
   2   9   8          4.51          5.63         2.25 o                         
   3   9   8        919.56        883.65        19.48 o                         
   4   9   8        162.31        157.35         3.22 o                         
   5   9   8         14.41         21.36         2.66 o                         
   6   9   8         10.16          7.87         2.62 o                         
   7   9   8        306.32        324.42         7.01 o                         
   8   9   8          4.22          2.70         2.76 o                         
   9   9   8          8.46          8.55         3.60 o                         
  10   9   8         66.59         68.72        11.24 o                         
 -11  10   8         13.13          9.61         6.39 o                         
 -10  10   8         33.86         37.71         3.50 o                         
  -9  10   8         84.95         79.93         3.90 o                         
  -8  10   8          7.68          6.00         2.85 o                         
  -7  10   8        548.26        544.90         5.89 o                         
  -6  10   8         11.10         15.85         5.37 o                         
  -5  10   8        408.59        406.19         6.61 o                         
  -4  10   8        383.22        356.79        12.73 o                         
  -3  10   8        247.74        224.47         3.73 o                         
  -2  10   8         34.24         40.28         2.85 o                         
  -1  10   8        714.69        694.52        10.83 o                         
   0  10   8          1.49          3.98         2.25 o                         
   1  10   8          1.79          6.35         2.37 o                         
   2  10   8         10.40          8.99         2.37 o                         
   3  10   8        636.30        613.59        16.43 o                         
   4  10   8         32.15         44.57         4.40 o                         
   5  10   8        281.04        277.41         8.96 o                         
   6  10   8         27.63         37.39         3.28 o                         
   7  10   8         36.20         43.41         3.38 o                         
   8  10   8         40.11         41.67         3.08 o                         
   9  10   8        138.64        118.70        20.06 o                         
 -10  11   8         64.01         68.75         4.48 o                         
  -9  11   8        206.22        208.93         4.54 o                         
  -8  11   8        208.97        199.45         3.03 o                         
  -7  11   8          0.27          0.13         2.52 o                         
  -6  11   8         15.21         16.82         3.93 o                         
  -5  11   8        230.67        237.25        11.69 o                         
  -4  11   8        219.49        233.01         7.13 o                         
  -3  11   8         96.60         93.61         3.78 o                         
  -2  11   8        222.45        228.31         5.87 o                         
  -1  11   8        377.99        380.71         7.34 o                         
   0  11   8        120.31        111.68         3.28 o                         
   1  11   8        407.12        402.75         8.49 o                         
   2  11   8        439.07        470.52         5.93 o                         
   3  11   8         67.06         61.12         2.60 o                         
   4  11   8         93.55         94.91         2.71 o                         
   5  11   8        117.18        123.98         4.50 o                         
   6  11   8        134.71        145.58         3.01 o                         
   7  11   8        106.44        109.80         4.97 o                         
   8  11   8         80.46         74.79        13.61 o                         
   9  11   8          4.79          7.73         3.37 o                         
 -10  12   8         39.42         38.52         3.20 o                         
  -9  12   8         21.93         14.65         3.06 o                         
  -8  12   8        107.97        109.43         2.83 o                         
  -7  12   8          0.62          3.83         2.87 o                         
  -6  12   8        349.17        357.84         8.83 o                         
  -5  12   8          5.25          3.50         3.70 o                         
  -4  12   8         74.96         67.85         3.25 o                         
  -3  12   8         82.26         71.45         2.38 o                         
  -2  12   8        529.34        526.84        11.13 o                         
  -1  12   8         27.55         28.11         2.47 o                         
   0  12   8        397.84        399.65         2.94 o                         
   1  12   8          0.42          2.10         2.84 o                         
   2  12   8         30.92         33.08         3.99 o                         
   3  12   8        311.12        312.87         6.44 o                         
   4  12   8        518.63        514.86        12.03 o                         
   5  12   8          4.00          4.88         2.67 o                         
   6  12   8         24.82         16.94         2.52 o                         
   7  12   8          3.16          3.72         3.42 o                         
   8  12   8        257.03        253.61        42.41 o                         
  -9  13   8         79.70         78.72         3.56 o                         
  -8  13   8          6.14          7.18         2.54 o                         
  -7  13   8         92.46         84.82         2.63 o                         
  -6  13   8        178.67        166.71         2.85 o                         
  -5  13   8          2.83          9.99         2.41 o                         
  -4  13   8        216.83        218.15         8.67 o                         
  -3  13   8         78.67         92.32         2.62 o                         
  -2  13   8          0.40          1.66         2.71 o                         
  -1  13   8        132.84        130.63         2.93 o                         
   0  13   8        925.77        950.83         6.93 o                         
   1  13   8          4.88          4.96         2.45 o                         
   2  13   8        419.14        416.45         6.24 o                         
   3  13   8         96.26         90.22         3.84 o                         
   4  13   8          1.47          0.51         3.69 o                         
   5  13   8          7.86          5.20         2.39 o                         
   6  13   8        186.65        182.44        29.01 o                         
   7  13   8         44.22         34.92         8.63 o                         
   8  13   8          5.87          5.11         2.91 o                         
  -8  14   8        157.60        163.33         3.97 o                         
  -7  14   8         16.63         16.77         2.58 o                         
  -6  14   8         48.88         60.52         2.70 o                         
  -5  14   8         14.64         14.62         2.50 o                         
  -4  14   8          7.20          5.56         2.27 o                         
  -3  14   8          7.71          3.61         2.40 o                         
  -2  14   8         39.89         43.92         2.20 o                         
  -1  14   8         73.05         77.39         3.07 o                         
   0  14   8         95.04        101.22         2.75 o                         
   1  14   8         95.02         97.72         2.75 o                         
   2  14   8        147.12        144.64         2.69 o                         
   3  14   8          7.76          4.53         2.26 o                         
   4  14   8         26.47         23.63         4.24 o                         
   5  14   8         96.26         76.02        13.03 o                         
   6  14   8          8.49          2.92         2.35 o                         
   7  14   8          0.00          4.30         8.38 o                         
  -7  15   8         63.44         60.42         4.17 o                         
  -6  15   8         24.28         19.47         2.40 o                         
  -5  15   8        279.24        261.50         9.24 o                         
  -4  15   8         37.03         34.33         4.62 o                         
  -3  15   8        150.68        156.24         4.94 o                         
  -2  15   8          6.88         12.31         2.53 o                         
  -1  15   8          1.01          2.70         2.61 o                         
   0  15   8        157.73        144.70         2.65 o                         
   1  15   8        530.41        540.34         4.12 o                         
   2  15   8         39.17         46.41         2.44 o                         
   3  15   8         12.51         10.52         3.11 o                         
   4  15   8          3.22          4.37         1.74 o                         
   5  15   8         45.75         18.30        12.04 o                         
   6  15   8         14.17         12.85         5.98 o                         
  -7  16   8        232.52        250.84         7.03 o                         
  -6  16   8         67.88         64.88         3.37 o                         
  -5  16   8         11.64         14.96         2.18 o                         
  -4  16   8          3.89          3.58         2.56 o                         
  -3  16   8        109.36        111.40         2.76 o                         
  -2  16   8          5.60          9.18         2.62 o                         
  -1  16   8        192.35        204.02         3.62 o                         
   0  16   8         16.15         13.91         2.57 o                         
   1  16   8          4.77          1.00         2.56 o                         
   2  16   8          4.48          5.11         2.53 o                         
   3  16   8         17.25          7.34         3.70 o                         
   4  16   8         20.88          4.82         4.78 o                         
   5  16   8         42.84         64.60         6.52 o                         
  -5  17   8        143.63        135.82         3.88 o                         
  -4  17   8         47.14         33.20         5.20 o                         
  -3  17   8         91.66         93.39         2.58 o                         
  -2  17   8         14.55         17.96         2.59 o                         
  -1  17   8          0.40         -1.49         2.77 o                         
   0  17   8         11.22         11.57         4.34 o                         
   1  17   8         78.16         75.46        13.21 o                         
   2  17   8         19.47          9.76         5.58 o                         
   3  17   8          0.10         -0.34         1.77 o                         
   4  17   8          1.14         -0.27         4.93 o                         
  -4  18   8          2.13         12.43         7.91 o                         
  -3  18   8         23.72         14.73         4.33 o                         
  -2  18   8        214.02        191.35        22.11 o                         
  -1  18   8         47.90         43.73         6.12 o                         
   0  18   8         76.77         71.63        12.54 o                         
   1  18   8          4.70          3.50         2.41 o                         
   2  18   8         53.40         23.58        13.52 o                         
 -11   0   9         98.10         90.00        10.65 o                         
  -9   0   9        332.24        335.97         5.62 o                         
  -7   0   9       1519.17       1537.25        45.20 o                         
  -5   0   9        162.62        175.57         7.65 o                         
  -3   0   9       1084.14       1056.23        10.79 o                         
  -1   0   9       2494.43       2485.68        70.77 o                         
   1   0   9         21.74         23.28         3.35 o                         
   3   0   9         80.48         72.32         3.36 o                         
   5   0   9       1057.23       1004.21        28.41 o                         
   7   0   9         23.72         26.99         6.81 o                         
   9   0   9        360.39        340.73         5.95 o                         
  11   0   9         73.09         80.59         6.50 o                         
 -12   1   9         54.95         51.20         4.04 o                         
 -11   1   9        211.42        195.45         4.60 o                         
 -10   1   9        235.53        235.55         6.57 o                         
  -9   1   9         10.58         11.78         3.63 o                         
  -8   1   9          2.13          0.40         3.05 o                         
  -7   1   9        199.89        187.23         4.33 o                         
  -6   1   9        198.48        217.33         3.25 o                         
  -5   1   9       3509.65       3613.67        42.75 o                         
  -4   1   9        375.93        390.43         3.32 o                         
  -3   1   9        243.13        258.37         8.62 o                         
  -2   1   9          1.56          6.10         2.31 o                         
  -1   1   9        603.41        543.63        14.28 o                         
   0   1   9        310.15        300.59         7.97 o                         
   1   1   9        583.36        585.45        11.23 o                         
   2   1   9        152.07        172.19         3.15 o                         
   3   1   9        347.15        327.31         7.64 o                         
   4   1   9        439.43        389.29         5.97 o                         
   5   1   9       1115.17       1087.06        18.71 o                         
   6   1   9        111.24        115.80         5.86 o                         
   7   1   9        365.51        353.21         5.09 o                         
   8   1   9        104.88        101.78         4.09 o                         
   9   1   9          2.57          6.75         3.71 o                         
  10   1   9         20.65         21.84         4.30 o                         
  11   1   9         20.88         19.91         4.91 o                         
 -12   2   9         96.18         87.89         4.77 o                         
 -11   2   9         13.57         18.70         4.65 o                         
 -10   2   9         17.19         18.74         3.66 o                         
  -9   2   9        221.13        216.61         6.66 o                         
  -8   2   9        503.28        490.16         4.44 o                         
  -7   2   9        525.07        511.50        10.20 o                         
  -6   2   9       1186.36       1166.10        15.88 o                         
  -5   2   9          8.03         11.06         2.54 o                         
  -4   2   9         74.45         83.39         3.02 o                         
  -3   2   9          7.24          4.54         3.05 o                         
  -2   2   9       1071.65        955.90        23.66 o                         
  -1   2   9        538.73        501.00        13.80 o                         
   0   2   9         31.53         28.02         3.84 o                         
   1   2   9          0.97          5.62         4.53 o                         
   2   2   9          1.08          1.50         2.33 o                         
   3   2   9        131.79        124.02         6.09 o                         
   4   2   9        321.48        316.97         3.47 o                         
   5   2   9        333.15        326.15         3.61 o                         
   6   2   9         70.21         63.60         4.04 o                         
   7   2   9         96.79         91.89         3.05 o                         
   8   2   9         21.11         22.20         3.09 o                         
   9   2   9         31.02         25.69         3.83 o                         
  10   2   9         28.62         23.66         4.32 o                         
  11   2   9         46.91         49.02         5.50 o                         
 -12   3   9         35.79         30.66         4.47 o                         
 -11   3   9        105.56        103.39         4.08 o                         
 -10   3   9        318.14        323.45         4.21 o                         
  -9   3   9          0.44         -2.98         2.98 o                         
  -8   3   9         49.28         44.73         2.98 o                         
  -7   3   9         11.54         12.54         2.61 o                         
  -6   3   9        582.55        590.16        14.51 o                         
  -5   3   9        161.51        157.60         9.85 o                         
  -4   3   9        661.65        696.48        17.78 o                         
  -3   3   9        380.33        398.69         9.99 o                         
  -2   3   9        129.20        126.85         4.25 o                         
  -1   3   9         36.93         35.07         2.62 o                         
   0   3   9       2169.53       2144.18        73.68 o                         
   1   3   9        728.91        693.85         7.67 o                         
   2   3   9       1492.37       1446.58        24.19 o                         
   3   3   9        480.15        475.82        13.96 o                         
   4   3   9         52.58         49.55         4.24 o                         
   5   3   9        271.98        268.60         5.20 o                         
   6   3   9        485.14        488.69         3.71 o                         
   7   3   9          3.95          6.83         4.13 o                         
   8   3   9        168.31        163.08         6.67 o                         
   9   3   9          1.42          1.06         3.71 o                         
  10   3   9         33.85         43.89         4.54 o                         
  11   3   9          0.05         -7.74        10.34 o                         
 -12   4   9        175.48        163.52         4.74 o                         
 -11   4   9         82.67         89.19         4.34 o                         
 -10   4   9         22.47         27.69         3.74 o                         
  -9   4   9         11.06          9.22         4.37 o                         
  -8   4   9        767.64        747.78         7.70 o                         
  -7   4   9         98.97        101.98         3.07 o                         
  -6   4   9        254.83        254.78         8.31 o                         
  -5   4   9         88.88         91.37         5.05 o                         
  -4   4   9         22.19         13.72         2.55 o                         
  -3   4   9        544.44        546.95        10.24 o                         
  -2   4   9        405.40        399.01        11.02 o                         
  -1   4   9        365.69        361.17        11.66 o                         
   0   4   9        496.35        469.86        15.66 o                         
   1   4   9         59.58         59.36         3.08 o                         
   2   4   9       1052.73       1007.06        31.95 o                         
   3   4   9         27.01         19.98         3.80 o                         
   4   4   9        303.01        292.94         5.57 o                         
   5   4   9          0.43          1.13         2.90 o                         
   6   4   9          2.07         -2.33         2.82 o                         
   7   4   9         21.26         24.54         3.33 o                         
   8   4   9        132.24        135.39         5.18 o                         
   9   4   9          1.57          0.30         3.73 o                         
  10   4   9        124.20        128.83         4.70 o                         
 -12   5   9          5.27          6.68         4.36 o                         
 -11   5   9        152.99        151.61         4.49 o                         
 -10   5   9        104.31        105.57         3.49 o                         
  -9   5   9        278.84        278.87         6.98 o                         
  -8   5   9         96.21         94.78         3.38 o                         
  -7   5   9        488.73        474.94         8.63 o                         
  -6   5   9         36.71         38.94         3.09 o                         
  -5   5   9          2.83         11.94         2.75 o                         
  -4   5   9         21.18         32.08         3.46 o                         
  -3   5   9         58.76         48.86         4.50 o                         
  -2   5   9         73.35         92.68         3.86 o                         
  -1   5   9       1198.08       1214.50         3.87 o                         
   0   5   9        118.44        107.79         3.03 o                         
   1   5   9        384.77        381.59         8.59 o                         
   2   5   9        777.56        784.54         4.60 o                         
   3   5   9         76.54         61.67         3.11 o                         
   4   5   9        200.26        192.01         6.30 o                         
   5   5   9        265.56        229.78         3.05 o                         
   6   5   9        208.05        197.33         3.21 o                         
   7   5   9         94.84         90.82         3.40 o                         
   8   5   9         85.77         84.05         4.19 o                         
   9   5   9         15.26         13.49         3.69 o                         
  10   5   9          0.13          4.70         3.76 o                         
 -11   6   9         62.01         64.55         4.57 o                         
 -10   6   9          0.06          2.22         3.77 o                         
  -9   6   9         69.18         65.34         3.41 o                         
  -8   6   9          2.44          4.49         3.32 o                         
  -7   6   9        408.21        431.56         7.03 o                         
  -6   6   9        158.49        156.75         3.48 o                         
  -5   6   9          2.56          2.79         2.36 o                         
  -4   6   9          9.59         10.31         4.46 o                         
  -3   6   9       1108.82       1130.88        25.92 o                         
  -2   6   9        500.99        465.03        12.25 o                         
  -1   6   9        390.41        394.33         9.93 o                         
   0   6   9          0.01          5.38         2.41 o                         
   1   6   9         59.27         56.31         2.52 o                         
   2   6   9        258.58        259.77         5.47 o                         
   3   6   9       1223.43       1207.12        10.51 o                         
   4   6   9        142.04        146.32         2.85 o                         
   5   6   9        126.86        124.67         3.97 o                         
   6   6   9        116.25        121.73         2.98 o                         
   7   6   9         16.60         20.43         2.63 o                         
   8   6   9        116.71        113.19         3.79 o                         
   9   6   9        242.50        268.66         7.96 o                         
  10   6   9          2.43         -3.09         4.64 o                         
 -11   7   9        109.19         97.79         3.59 o                         
 -10   7   9         28.24         32.06         3.69 o                         
  -9   7   9        201.44        190.90         6.10 o                         
  -8   7   9        160.89        160.99         5.71 o                         
  -7   7   9         12.50         16.69         2.58 o                         
  -6   7   9        152.89        161.35         6.85 o                         
  -5   7   9        226.51        237.11         5.67 o                         
  -4   7   9        362.61        367.80        15.82 o                         
  -3   7   9        422.25        436.29        17.14 o                         
  -2   7   9          4.50         10.38         3.00 o                         
  -1   7   9         42.07         35.93         2.43 o                         
   0   7   9        177.26        183.53         7.40 o                         
   1   7   9        795.46        805.75        17.70 o                         
   2   7   9        129.34        129.69         4.34 o                         
   3   7   9        414.20        405.90        10.11 o                         
   4   7   9        152.82        164.21         3.97 o                         
   5   7   9        161.65        155.07         3.12 o                         
   6   7   9         83.39         82.80         4.98 o                         
   7   7   9        315.93        303.51         3.65 o                         
   8   7   9          1.94          4.33         4.60 o                         
   9   7   9          0.06         -2.40         4.07 o                         
  10   7   9          0.70          2.13         3.99 o                         
 -11   8   9          0.46         -2.51         3.79 o                         
 -10   8   9          1.07         -1.67         3.72 o                         
  -9   8   9        107.98        104.56         3.88 o                         
  -8   8   9        228.50        230.23         7.99 o                         
  -7   8   9        212.20        212.99         6.64 o                         
  -6   8   9          3.56          6.34         2.90 o                         
  -5   8   9        240.41        220.60         6.07 o                         
  -4   8   9          3.93          5.71         2.99 o                         
  -3   8   9        535.69        549.27        13.56 o                         
  -2   8   9        360.30        361.74        11.08 o                         
  -1   8   9        661.70        649.60        16.52 o                         
   0   8   9        135.33        133.58         2.35 o                         
   1   8   9         24.97         27.59         2.67 o                         
   2   8   9         65.63         69.17         6.12 o                         
   3   8   9        381.34        381.04         9.38 o                         
   4   8   9        440.42        472.48         5.45 o                         
   5   8   9         17.07         20.09         4.28 o                         
   6   8   9         62.18         65.88         3.21 o                         
   7   8   9         27.46         29.86         3.03 o                         
   8   8   9         86.84         96.26         4.90 o                         
   9   8   9         38.83         36.85         4.16 o                         
 -10   9   9        212.37        214.41         9.66 o                         
  -9   9   9          0.14         -2.83         2.83 o                         
  -8   9   9        114.67        117.17         3.20 o                         
  -7   9   9         42.34         48.97         2.70 o                         
  -6   9   9         53.29         61.00         4.24 o                         
  -5   9   9         43.73         45.85         3.18 o                         
  -4   9   9       1609.10       1592.27        49.69 o                         
  -3   9   9         43.52         48.31         3.72 o                         
  -2   9   9        275.52        257.00         9.30 o                         
  -1   9   9        434.08        453.21        12.11 o                         
   0   9   9        791.12        796.05         8.93 o                         
   1   9   9         19.83         20.94         5.06 o                         
   2   9   9       1003.47        965.94        13.58 o                         
   3   9   9         20.84         28.91         2.65 o                         
   4   9   9         17.34         31.81         2.53 o                         
   5   9   9        154.11        146.12         6.46 o                         
   6   9   9        281.80        303.47         5.40 o                         
   7   9   9          3.25          6.30         3.21 o                         
   8   9   9         58.29         62.42         4.23 o                         
   9   9   9         45.90         43.46         3.91 o                         
 -10  10   9          6.39         10.16         3.52 o                         
  -9  10   9          0.19         -1.12         3.12 o                         
  -8  10   9        261.13        246.86         3.59 o                         
  -7  10   9         10.35         12.35         3.78 o                         
  -6  10   9        528.73        524.92        15.92 o                         
  -5  10   9          4.86         -1.30         2.77 o                         
  -4  10   9         96.64        109.94         5.91 o                         
  -3  10   9        113.36        117.32         4.35 o                         
  -2  10   9       1255.92       1289.40        12.89 o                         
  -1  10   9        446.39        436.55         9.05 o                         
   0  10   9        365.79        366.29         6.57 o                         
   1  10   9         29.12         39.69         3.27 o                         
   2  10   9         37.42         41.44         2.34 o                         
   3  10   9         61.32         64.05         2.83 o                         
   4  10   9        641.78        646.43        16.05 o                         
   5  10   9         29.37         23.61         3.04 o                         
   6  10   9         10.69          8.02         3.46 o                         
   7  10   9         47.43         56.93         6.20 o                         
   8  10   9        156.23        136.08        12.05 o                         
   9  10   9          1.91          1.75         3.38 o                         
 -10  11   9        120.17        118.33         3.89 o                         
  -9  11   9         16.46         16.36         3.31 o                         
  -8  11   9         47.73         52.41         4.14 o                         
  -7  11   9         30.82         36.05         2.92 o                         
  -6  11   9        105.52        103.77         4.22 o                         
  -5  11   9        151.24        151.39         5.84 o                         
  -4  11   9        330.70        313.63         4.81 o                         
  -3  11   9         85.02         90.31         4.05 o                         
  -2  11   9        144.61        139.97         5.05 o                         
  -1  11   9          5.24          9.53         3.04 o                         
   0  11   9        706.14        691.29        10.84 o                         
   1  11   9        117.52        127.24         3.07 o                         
   2  11   9         77.91         78.07         2.84 o                         
   3  11   9        180.88        174.88         7.61 o                         
   4  11   9        203.45        206.68         4.46 o                         
   5  11   9         70.54         79.26         2.92 o                         
   6  11   9         92.73        109.14         3.07 o                         
   7  11   9        121.34        116.69        11.92 o                         
   8  11   9          2.11          5.24         2.97 o                         
  -9  12   9         99.83        101.66         4.22 o                         
  -8  12   9         49.68         51.54         3.04 o                         
  -7  12   9        211.37        188.76         3.29 o                         
  -6  12   9         84.55         87.80         4.86 o                         
  -5  12   9          7.95          7.69         2.77 o                         
  -4  12   9          8.84         13.56         2.61 o                         
  -3  12   9        305.13        300.08         9.48 o                         
  -2  12   9         35.42         41.26         2.56 o                         
  -1  12   9        505.79        484.86         5.25 o                         
   0  12   9          2.98          3.14         2.40 o                         
   1  12   9         13.39          9.00         3.29 o                         
   2  12   9         12.59         12.48         2.84 o                         
   3  12   9        122.92        130.58         3.30 o                         
   4  12   9         45.93         48.75         2.81 o                         
   5  12   9        116.42        112.11         3.28 o                         
   6  12   9         18.21         15.68         2.91 o                         
   7  12   9         15.23         12.87         3.99 o                         
   8  12   9         28.79         25.97         7.69 o                         
  -8  13   9         17.85         16.89         3.18 o                         
  -7  13   9          1.56          3.78         3.16 o                         
  -6  13   9          6.41          7.71         3.42 o                         
  -5  13   9        233.69        239.04         5.51 o                         
  -4  13   9          9.26          7.60         2.65 o                         
  -3  13   9         18.06         19.94         4.68 o                         
  -2  13   9         70.36         80.31         2.96 o                         
  -1  13   9         67.32         69.13         3.60 o                         
   0  13   9          1.78          3.87         2.58 o                         
   1  13   9        462.21        467.62        11.05 o                         
   2  13   9          1.84          1.82         3.20 o                         
   3  13   9          3.96          4.34         2.67 o                         
   4  13   9         45.21         52.25         2.67 o                         
   5  13   9         74.41         72.50        10.43 o                         
   6  13   9         15.66         13.03         4.66 o                         
   7  13   9        177.35        160.76        28.23 o                         
  -8  14   9         15.24         16.00         2.82 o                         
  -7  14   9         93.68         93.05         4.20 o                         
  -6  14   9         99.46        101.50         5.81 o                         
  -5  14   9          1.00          1.57         2.76 o                         
  -4  14   9          3.30          2.15         2.64 o                         
  -3  14   9         42.72         42.22         2.75 o                         
  -2  14   9         77.53         84.65         3.02 o                         
  -1  14   9         73.78         70.98         4.27 o                         
   0  14   9         77.76         88.78         3.03 o                         
   1  14   9         14.19         20.56         2.79 o                         
   2  14   9          9.30         11.96         2.89 o                         
   3  14   9        139.46        146.73         3.64 o                         
   4  14   9        113.56         87.13        32.32 o                         
   5  14   9         18.22         14.28         7.53 o                         
   6  14   9         27.60         21.35         6.09 o                         
  -7  15   9         41.44         38.90         3.06 o                         
  -6  15   9        123.67        111.34         4.62 o                         
  -5  15   9         10.37          9.52         2.57 o                         
  -4  15   9        120.33        122.36         3.17 o                         
  -3  15   9          5.15          4.08         3.86 o                         
  -2  15   9         24.09         27.85         4.89 o                         
  -1  15   9          2.30          5.73         2.92 o                         
   0  15   9         43.31         42.33         2.99 o                         
   1  15   9         42.00         42.34         2.70 o                         
   2  15   9         25.57         23.25         2.58 o                         
   3  15   9          1.09         -1.57         2.38 o                         
   4  15   9         44.15         34.89         8.47 o                         
   5  15   9          4.62          1.09         2.17 o                         
  -6  16   9        103.15        109.97         4.44 o                         
  -5  16   9          4.41          3.88         3.37 o                         
  -4  16   9         17.68         15.46         2.82 o                         
  -3  16   9          1.73         -1.64         2.90 o                         
  -2  16   9        240.44        272.23         4.28 o                         
  -1  16   9          4.72          4.22         2.98 o                         
   0  16   9        206.91        210.06         3.24 o                         
   1  16   9         10.18          8.88         4.87 o                         
   2  16   9        126.36        116.93        19.21 o                         
   3  16   9         44.53         32.11        12.13 o                         
   4  16   9         73.83         42.09        23.04 o                         
  -4  17   9         42.79         33.78         6.31 o                         
  -3  17   9         81.25         87.03         3.00 o                         
  -2  17   9          1.92          1.73         3.22 o                         
  -1  17   9         13.38         14.90         3.27 o                         
   0  17   9         29.17         23.02         4.55 o                         
   1  17   9        128.33        123.91        21.55 o                         
   2  17   9         13.02          5.74         3.74 o                         
   3  17   9          2.21          0.53         2.07 o                         
  -1  18   9         18.31         20.93         4.37 o                         
   0  18   9          0.33          1.75         5.86 o                         
 -12   0  10         44.61         40.55         7.47 o                         
 -10   0  10         58.68         53.29         5.42 o                         
  -8   0  10        145.03        140.72         5.09 o                         
  -6   0  10        503.87        496.74         6.92 o                         
  -4   0  10        607.56        648.50         9.13 o                         
  -2   0  10       2766.45       2895.98         8.07 o                         
   0   0  10        527.78        540.47        40.22 o                         
   2   0  10        317.49        300.35         4.86 o                         
   4   0  10       1348.61       1325.13        43.99 o                         
   6   0  10        127.52        133.32        11.90 o                         
   8   0  10         15.91         17.27         7.83 o                         
  10   0  10         36.82         37.56         5.66 o                         
 -12   1  10         57.04         58.04         4.92 o                         
 -11   1  10        129.88        122.11         4.05 o                         
 -10   1  10        167.35        157.42         4.67 o                         
  -9   1  10          0.55          3.39         3.48 o                         
  -8   1  10          1.63          1.51         3.32 o                         
  -7   1  10         28.76         33.85         4.09 o                         
  -6   1  10        558.92        536.70        12.08 o                         
  -5   1  10        488.51        491.08         3.40 o                         
  -4   1  10        584.44        559.11         7.74 o                         
  -3   1  10          5.79          7.63         2.68 o                         
  -2   1  10        134.11        120.64         4.28 o                         
  -1   1  10        247.90        248.35         5.93 o                         
   0   1  10        312.52        318.57         7.08 o                         
   1   1  10        195.55        184.18         7.27 o                         
   2   1  10         21.92         30.30         3.33 o                         
   3   1  10         10.09          4.42         2.48 o                         
   4   1  10        117.03        109.28         5.34 o                         
   5   1  10         54.07         59.51         3.29 o                         
   6   1  10        963.62        939.63         5.04 o                         
   7   1  10         51.13         66.09         7.57 o                         
   8   1  10        116.11        121.42         6.17 o                         
   9   1  10          5.84          8.54         5.29 o                         
  10   1  10         48.97         40.18         5.08 o                         
 -11   2  10         14.67          8.48         4.13 o                         
 -10   2  10         18.68         16.45         3.81 o                         
  -9   2  10        269.29        282.56         8.96 o                         
  -8   2  10         67.91         70.18         3.58 o                         
  -7   2  10        510.94        488.82         3.88 o                         
  -6   2  10        103.88        101.13         3.86 o                         
  -5   2  10        121.68        124.07         4.87 o                         
  -4   2  10         89.83         90.42         2.86 o                         
  -3   2  10        662.04        646.84        15.79 o                         
  -2   2  10          1.32          0.70         2.59 o                         
  -1   2  10       1013.74       1017.77        24.55 o                         
   0   2  10        263.69        294.07         6.90 o                         
   1   2  10         60.49         52.73         2.55 o                         
   2   2  10        150.42        166.45         2.95 o                         
   3   2  10        615.01        549.17        12.61 o                         
   4   2  10         90.29        100.40         3.62 o                         
   5   2  10        686.37        690.52         6.88 o                         
   6   2  10         74.58         77.42         3.52 o                         
   7   2  10          2.63          1.78         3.02 o                         
   8   2  10         37.24         37.69         3.60 o                         
   9   2  10        176.35        194.55         4.94 o                         
  10   2  10         31.41         32.37         4.46 o                         
 -11   3  10        339.84        338.07        10.44 o                         
 -10   3  10         26.79         37.65         3.97 o                         
  -9   3  10        153.68        152.66         4.14 o                         
  -8   3  10        111.47        108.17         4.79 o                         
  -7   3  10        322.19        319.42         3.63 o                         
  -6   3  10         46.80         53.78         2.64 o                         
  -5   3  10        619.37        632.37        14.09 o                         
  -4   3  10         11.66          5.75         2.86 o                         
  -3   3  10         51.51         48.68         2.68 o                         
  -2   3  10        498.51        471.47         6.66 o                         
  -1   3  10        527.53        508.64         5.34 o                         
   0   3  10        112.51         97.01         4.12 o                         
   1   3  10        713.04        739.84        13.07 o                         
   2   3  10          0.02         -0.81         2.86 o                         
   3   3  10        131.45        133.02         4.04 o                         
   4   3  10         41.44         48.25         3.58 o                         
   5   3  10        218.93        237.62         3.49 o                         
   6   3  10         45.52         45.80         5.48 o                         
   7   3  10        246.32        254.54         9.00 o                         
   8   3  10          2.90          2.01         3.57 o                         
   9   3  10          1.27          2.77         4.06 o                         
  10   3  10         22.74         18.75         4.35 o                         
 -11   4  10         31.75         27.92         3.94 o                         
 -10   4  10         12.14         15.35         3.48 o                         
  -9   4  10        259.28        264.82         8.16 o                         
  -8   4  10         44.60         48.21         3.83 o                         
  -7   4  10        768.09        778.42        16.30 o                         
  -6   4  10         96.00         91.21         3.02 o                         
  -5   4  10         20.64         29.09         3.82 o                         
  -4   4  10         43.16         51.93         2.60 o                         
  -3   4  10        137.72        124.81         3.90 o                         
  -2   4  10          6.16          8.67         2.77 o                         
  -1   4  10         59.95         60.79         2.53 o                         
   0   4  10         14.40         14.68         2.38 o                         
   1   4  10          3.95          4.12         2.26 o                         
   2   4  10        414.93        407.52         9.75 o                         
   3   4  10        724.08        727.65         9.35 o                         
   4   4  10          2.06          2.21         3.07 o                         
   5   4  10        228.54        218.34         3.42 o                         
   6   4  10        108.89        110.08         3.28 o                         
   7   4  10         72.82         76.37         3.37 o                         
   8   4  10          3.10          2.14         3.84 o                         
   9   4  10         93.28        101.19         4.42 o                         
  10   4  10         34.27         35.56         4.62 o                         
 -11   5  10        112.92        111.77         6.67 o                         
 -10   5  10        216.01        221.44         6.63 o                         
  -9   5  10        317.00        297.57         9.22 o                         
  -8   5  10         67.95         67.30         3.62 o                         
  -7   5  10         69.53         66.71         6.48 o                         
  -6   5  10        182.27        183.32         5.22 o                         
  -5   5  10        418.03        424.24        15.74 o                         
  -4   5  10        170.48        173.34         3.78 o                         
  -3   5  10        360.40        359.19         9.69 o                         
  -2   5  10        117.40        109.07         2.68 o                         
  -1   5  10         92.22         91.35         2.69 o                         
   0   5  10        191.67        205.20         4.70 o                         
   1   5  10        930.20        904.55        27.48 o                         
   2   5  10        561.81        535.45         5.70 o                         
   3   5  10         74.50         81.92         5.21 o                         
   4   5  10        278.47        284.04         3.27 o                         
   5   5  10        151.21        157.15         3.64 o                         
   6   5  10        128.54        116.25         3.35 o                         
   7   5  10          4.33          4.12         3.05 o                         
   8   5  10         17.13         17.72         3.50 o                         
   9   5  10         12.25         10.35         4.74 o                         
  10   5  10         55.74         52.49         4.30 o                         
 -11   6  10         38.91         41.16         4.23 o                         
 -10   6  10          0.59          6.22         4.35 o                         
  -9   6  10         32.20         40.32         6.06 o                         
  -8   6  10        569.49        566.99        10.27 o                         
  -7   6  10          4.98          1.15         3.79 o                         
  -6   6  10          1.53         -0.81         2.70 o                         
  -5   6  10         58.65         61.56         2.88 o                         
  -4   6  10        200.93        207.40         3.28 o                         
  -3   6  10        328.33        307.07        11.85 o                         
  -2   6  10       1689.19       1676.41        27.53 o                         
  -1   6  10         59.03         55.97         2.90 o                         
   0   6  10        126.83        104.77         5.03 o                         
   1   6  10        515.61        499.19         7.05 o                         
   2   6  10        369.76        369.05         7.22 o                         
   3   6  10        174.87        153.37         3.33 o                         
   4   6  10        271.52        269.42         4.21 o                         
   5   6  10          0.21          4.05         3.24 o                         
   6   6  10          9.09         12.90         2.98 o                         
   7   6  10          8.47         13.18         3.03 o                         
   8   6  10        101.16        114.68         3.82 o                         
   9   6  10          3.73          2.77         4.54 o                         
 -11   7  10          0.13         -0.91         3.99 o                         
 -10   7  10        244.98        238.61         4.12 o                         
  -9   7  10         12.95         16.16         3.56 o                         
  -8   7  10         44.59         41.73         3.25 o                         
  -7   7  10          4.66          9.86         3.26 o                         
  -6   7  10         87.81         82.77         3.35 o                         
  -5   7  10          3.29          7.77         2.74 o                         
  -4   7  10        612.90        609.57        13.30 o                         
  -3   7  10        124.68        120.99         3.67 o                         
  -2   7  10          8.32          7.57         2.56 o                         
  -1   7  10         15.51         16.10         3.43 o                         
   0   7  10        364.06        369.89         7.61 o                         
   1   7  10        174.46        174.35         6.89 o                         
   2   7  10        174.62        171.05         2.99 o                         
   3   7  10          0.08          0.85         3.05 o                         
   4   7  10        172.23        178.69         4.09 o                         
   5   7  10          0.07          2.39         2.97 o                         
   6   7  10        102.08         99.20         3.51 o                         
   7   7  10         10.06          4.42         3.54 o                         
   8   7  10          0.26          0.11         3.56 o                         
   9   7  10          0.83         -1.12         3.57 o                         
 -10   8  10          1.41          0.77         4.01 o                         
  -9   8  10         34.20         38.09         3.42 o                         
  -8   8  10        159.08        147.24         4.63 o                         
  -7   8  10        522.67        527.35         9.85 o                         
  -6   8  10        141.81        143.30         4.90 o                         
  -5   8  10         54.64         57.07         3.20 o                         
  -4   8  10        410.34        419.12         7.86 o                         
  -3   8  10        849.28        864.26        30.17 o                         
  -2   8  10       1585.61       1578.94        40.39 o                         
  -1   8  10       1013.10       1021.42        23.61 o                         
   0   8  10         37.58         29.61         3.57 o                         
   1   8  10          0.34          2.95         2.42 o                         
   2   8  10        279.75        264.07         7.16 o                         
   3   8  10       1031.95       1007.85        22.82 o                         
   4   8  10        425.43        408.44         8.12 o                         
   5   8  10         27.60         21.63         2.98 o                         
   6   8  10          6.17          7.34         3.27 o                         
   7   8  10        102.56        105.03         3.76 o                         
   8   8  10        103.45        107.57         4.26 o                         
   9   8  10        117.38        123.40         4.43 o                         
 -10   9  10          0.41         -4.10         4.27 o                         
  -9   9  10        130.82        137.70         3.89 o                         
  -8   9  10        158.95        154.04         3.73 o                         
  -7   9  10         34.29         32.65         3.09 o                         
  -6   9  10         40.15         35.36         3.02 o                         
  -5   9  10        414.92        441.14        13.78 o                         
  -4   9  10         20.23         21.29         3.14 o                         
  -3   9  10        186.50        196.89         3.18 o                         
  -2   9  10        106.68        100.66         3.40 o                         
  -1   9  10        181.97        187.81         4.67 o                         
   0   9  10         12.86         15.47         3.17 o                         
   1   9  10        424.97        408.75        10.93 o                         
   2   9  10          1.03          2.37         2.65 o                         
   3   9  10        278.23        275.98         6.04 o                         
   4   9  10          5.67          6.70         3.46 o                         
   5   9  10         93.24        106.19         3.39 o                         
   6   9  10          0.20          4.64         3.59 o                         
   7   9  10        165.41        186.94         5.80 o                         
   8   9  10         19.06         23.27         4.24 o                         
  -9  10  10        113.57        100.22         3.64 o                         
  -8  10  10          2.75          0.81         3.69 o                         
  -7  10  10        108.73         96.97         3.67 o                         
  -6  10  10          9.66          6.69         4.15 o                         
  -5  10  10         24.90         27.90         3.23 o                         
  -4  10  10         81.30         96.63         5.42 o                         
  -3  10  10        806.01        819.47        18.07 o                         
  -2  10  10          0.89         -0.91         3.06 o                         
  -1  10  10        639.37        676.41         8.08 o                         
   0  10  10          0.11          0.72         3.20 o                         
   1  10  10         43.62         41.45         4.11 o                         
   2  10  10         51.02         45.97         2.81 o                         
   3  10  10        233.21        241.01         4.86 o                         
   4  10  10         18.13         15.04         3.25 o                         
   5  10  10         71.77         74.43         3.38 o                         
   6  10  10          2.60          3.71         3.54 o                         
   7  10  10         47.35         55.63         4.03 o                         
   8  10  10          0.01          0.72         3.76 o                         
  -9  11  10        115.32        124.45         4.59 o                         
  -8  11  10          7.60         11.45         3.82 o                         
  -7  11  10          0.32          0.99         4.19 o                         
  -6  11  10         23.77         27.78         4.15 o                         
  -5  11  10        201.41        206.02         4.24 o                         
  -4  11  10         91.61         94.93         3.27 o                         
  -3  11  10        125.57        124.14         4.52 o                         
  -2  11  10          0.14         -2.37         2.73 o                         
  -1  11  10        225.21        214.66         3.71 o                         
   0  11  10        361.88        362.66         8.53 o                         
   1  11  10        338.85        348.14         7.80 o                         
   2  11  10         65.48         69.68         2.94 o                         
   3  11  10          6.77         10.12         2.70 o                         
   4  11  10         41.20         38.04         3.10 o                         
   5  11  10        153.04        168.92         5.42 o                         
   6  11  10         78.76         89.75         3.57 o                         
   7  11  10         82.21         75.96        11.81 o                         
  -8  12  10        145.96        142.79         3.66 o                         
  -7  12  10          2.17          4.30         3.18 o                         
  -6  12  10        215.33        203.46         7.29 o                         
  -5  12  10         30.30         29.54         3.28 o                         
  -4  12  10         44.29         51.43         3.03 o                         
  -3  12  10         42.75         47.79         3.92 o                         
  -2  12  10        148.95        156.49         3.66 o                         
  -1  12  10          0.26          5.87         2.91 o                         
   0  12  10          9.48          6.51         4.13 o                         
   1  12  10         19.48         18.61         2.78 o                         
   2  12  10        109.47        124.05         3.07 o                         
   3  12  10         38.43         48.61         3.05 o                         
   4  12  10        180.10        187.69         6.30 o                         
   5  12  10         24.17         17.19         3.05 o                         
   6  12  10          4.83          7.75         3.13 o                         
   7  12  10          3.75         -1.85         3.26 o                         
  -8  13  10         60.18         60.08         3.58 o                         
  -7  13  10          0.30          6.66         3.17 o                         
  -6  13  10         63.16         62.12         4.17 o                         
  -5  13  10         85.38         83.72         3.37 o                         
  -4  13  10        117.79        123.08         3.48 o                         
  -3  13  10         15.43         17.42         3.08 o                         
  -2  13  10          3.96          6.44         2.58 o                         
  -1  13  10          5.39          5.14         2.96 o                         
   0  13  10        387.82        383.31         5.40 o                         
   1  13  10         14.21         18.79         2.96 o                         
   2  13  10         39.99         40.19         3.54 o                         
   3  13  10          9.21         12.88         4.07 o                         
   4  13  10         79.98         81.04         3.90 o                         
   5  13  10          4.16          3.51         2.97 o                         
   6  13  10         67.02         63.38        12.39 o                         
  -7  14  10        157.95        146.44         3.71 o                         
  -6  14  10         70.28         74.28         6.30 o                         
  -5  14  10         22.16         22.36         3.39 o                         
  -4  14  10          8.39          8.22         3.09 o                         
  -3  14  10         46.07         49.73         3.30 o                         
  -2  14  10         33.66         30.57         4.32 o                         
  -1  14  10        130.17        124.70         4.55 o                         
   0  14  10         27.67         24.43         3.11 o                         
   1  14  10         10.04         16.93         3.30 o                         
   2  14  10         76.92         92.63         3.32 o                         
   3  14  10         82.48         74.66         8.39 o                         
   4  14  10         50.48         36.46        13.68 o                         
   5  14  10         29.56         24.80         5.66 o                         
  -6  15  10         76.25         75.26         4.85 o                         
  -5  15  10        164.75        157.77         6.28 o                         
  -4  15  10         14.09         11.76         3.35 o                         
  -3  15  10         53.22         61.01         3.21 o                         
  -2  15  10         56.21         52.30         5.32 o                         
  -1  15  10         18.72         18.24         3.08 o                         
   0  15  10         25.32         27.99         4.76 o                         
   1  15  10        107.80        112.01         3.47 o                         
   2  15  10          4.78          1.30         3.06 o                         
   3  15  10         42.29         47.32         9.78 o                         
   4  15  10          0.10         -0.09         2.75 o                         
  -4  16  10          0.98          0.00         2.90 o                         
  -3  16  10         79.20         79.96         3.42 o                         
  -2  16  10         27.00         27.33         3.16 o                         
  -1  16  10         80.78         85.47         3.14 o                         
   0  16  10          1.30         -1.67         2.79 o                         
   1  16  10          0.05          4.36         2.88 o                         
   2  16  10          8.83          7.37         3.12 o                         
   3  16  10         53.25         30.39        10.49 o                         
  -2  17  10          0.76          0.21         3.30 o                         
  -1  17  10         22.87         24.10         5.11 o                         
   0  17  10         11.73          6.97         3.24 o                         
   1  17  10         34.10         41.75         5.41 o                         
 -11   0  11          0.11          2.85         6.22 o                         
  -9   0  11        306.47        287.80        18.63 o                         
  -7   0  11        154.63        151.21         4.58 o                         
  -5   0  11         13.90         17.14         4.18 o                         
  -3   0  11        329.33        327.76        20.74 o                         
  -1   0  11        980.18       1015.60        31.54 o                         
   1   0  11         64.33         77.83         6.32 o                         
   3   0  11        267.64        251.79        17.48 o                         
   5   0  11        831.72        786.10         7.17 o                         
   7   0  11         22.59         20.98         5.25 o                         
   9   0  11        298.96        295.16         6.35 o                         
 -11   1  11         72.25         62.71         7.07 o                         
 -10   1  11        107.52        105.05         7.92 o                         
  -9   1  11          0.97         -2.70         3.91 o                         
  -8   1  11        143.18        143.64         3.78 o                         
  -7   1  11          5.77          9.58         6.31 o                         
  -6   1  11         60.52         58.81         6.49 o                         
  -5   1  11        173.26        199.70         5.78 o                         
  -4   1  11          7.13         -0.44         3.11 o                         
  -3   1  11         16.10         13.90         4.15 o                         
  -2   1  11        247.13        241.67         3.88 o                         
  -1   1  11         27.74         32.62         3.66 o                         
   0   1  11        382.85        393.15        16.30 o                         
   1   1  11        307.03        301.36         9.89 o                         
   2   1  11          0.65          4.57         2.65 o                         
   3   1  11          3.60          6.39         2.62 o                         
   4   1  11          1.00          3.27         3.07 o                         
   5   1  11        160.61        143.55         6.93 o                         
   6   1  11        231.82        226.86         4.42 o                         
   7   1  11        104.31        103.70         4.25 o                         
   8   1  11         27.20         24.49         4.29 o                         
   9   1  11          1.91          2.43         3.98 o                         
 -11   2  11          5.91          4.40         4.59 o                         
 -10   2  11         65.61         62.27         4.55 o                         
  -9   2  11         96.03         96.98         4.26 o                         
  -8   2  11        154.66        143.44         3.83 o                         
  -7   2  11        370.41        371.55         5.28 o                         
  -6   2  11        151.75        146.48        10.77 o                         
  -5   2  11         75.14         71.37         3.34 o                         
  -4   2  11          3.46          2.85         3.38 o                         
  -3   2  11         95.47         88.36         2.75 o                         
  -2   2  11        187.07        188.98         5.62 o                         
  -1   2  11         92.46         88.07         5.04 o                         
   0   2  11         10.47         18.97         3.49 o                         
   1   2  11         50.88         45.93         2.67 o                         
   2   2  11        282.71        297.70         8.47 o                         
   3   2  11        141.34        155.62         5.25 o                         
   4   2  11        581.73        599.20         9.26 o                         
   5   2  11         72.78         69.16         3.96 o                         
   6   2  11          8.50          5.67         3.51 o                         
   7   2  11         47.79         53.30         3.70 o                         
   8   2  11         89.53         95.39         4.04 o                         
   9   2  11         21.58         13.71         4.72 o                         
 -11   3  11          3.05          5.70         4.46 o                         
 -10   3  11        359.51        356.26         4.66 o                         
  -9   3  11          5.54          4.11         3.55 o                         
  -8   3  11         43.58         48.12         3.53 o                         
  -7   3  11        163.35        159.31         4.66 o                         
  -6   3  11        890.01        898.11        17.35 o                         
  -5   3  11         42.08         54.30         6.84 o                         
  -4   3  11        988.34        969.83        14.93 o                         
  -3   3  11        226.05        228.77         3.70 o                         
  -2   3  11         20.13         24.48         2.65 o                         
  -1   3  11         14.22         17.51         2.78 o                         
   0   3  11       1891.68       1841.49        52.01 o                         
   1   3  11        144.93        132.07         2.86 o                         
   2   3  11        998.17        927.41        16.35 o                         
   3   3  11          1.54          7.73         2.77 o                         
   4   3  11         79.78         84.43         3.26 o                         
   5   3  11          4.46          9.62         2.79 o                         
   6   3  11        319.88        321.63         4.02 o                         
   7   3  11         26.91         25.16         3.52 o                         
   8   3  11         13.91          8.69         3.82 o                         
   9   3  11          0.40          2.95         5.27 o                         
 -11   4  11         42.70         44.75         5.20 o                         
 -10   4  11         88.62         86.10         5.19 o                         
  -9   4  11         19.63         13.68         3.84 o                         
  -8   4  11        606.15        585.30         5.78 o                         
  -7   4  11          2.27          3.95         3.67 o                         
  -6   4  11        344.17        342.87         6.61 o                         
  -5   4  11        169.52        170.77         4.02 o                         
  -4   4  11        112.21        111.12         5.38 o                         
  -3   4  11        242.86        261.17         7.58 o                         
  -2   4  11        356.91        343.39         7.68 o                         
  -1   4  11        376.44        378.85         4.80 o                         
   0   4  11          8.17          3.73         2.82 o                         
   1   4  11         33.60         25.80         3.05 o                         
   2   4  11        924.84        893.57        12.68 o                         
   3   4  11        188.96        202.19         6.49 o                         
   4   4  11        222.99        234.41         3.33 o                         
   5   4  11         13.20          9.10         2.95 o                         
   6   4  11         10.34          5.37         3.32 o                         
   7   4  11         16.11         28.56         3.84 o                         
   8   4  11        119.83        124.77         4.26 o                         
   9   4  11         53.45         54.65         4.65 o                         
 -11   5  11        105.42        116.16        11.78 o                         
 -10   5  11        247.29        236.28         4.91 o                         
  -9   5  11        167.04        171.53         4.11 o                         
  -8   5  11         16.17         15.27         3.68 o                         
  -7   5  11         99.49        103.06         4.67 o                         
  -6   5  11        385.46        387.30         9.77 o                         
  -5   5  11        299.66        291.14         4.27 o                         
  -4   5  11         20.87         24.84         3.02 o                         
  -3   5  11        615.07        612.84        16.37 o                         
  -2   5  11        110.66        112.21         3.45 o                         
  -1   5  11         39.41         41.20         3.49 o                         
   0   5  11        197.54        180.28         4.62 o                         
   1   5  11        231.01        223.17         5.01 o                         
   2   5  11        155.78        141.79         6.03 o                         
   3   5  11         36.88         32.25         4.06 o                         
   4   5  11          2.52          3.64         2.89 o                         
   5   5  11        110.56        121.46         3.51 o                         
   6   5  11         29.07         33.64         3.49 o                         
   7   5  11         63.30         54.96         3.60 o                         
   8   5  11          3.18          3.23         3.70 o                         
   9   5  11          3.45          7.71         4.01 o                         
 -10   6  11         19.46         17.18         3.94 o                         
  -9   6  11        164.72        163.64         4.33 o                         
  -8   6  11         78.66         75.15         5.18 o                         
  -7   6  11        402.64        401.79         9.09 o                         
  -6   6  11        103.23        107.40         5.03 o                         
  -5   6  11        102.51        112.21         3.57 o                         
  -4   6  11         24.36         21.93         3.32 o                         
  -3   6  11       1209.19       1263.28        38.98 o                         
  -2   6  11         70.05         78.84         3.23 o                         
  -1   6  11        466.46        452.47        11.48 o                         
   0   6  11        127.65        116.67         2.83 o                         
   1   6  11         33.75         28.84         2.67 o                         
   2   6  11        289.94        271.93         5.99 o                         
   3   6  11        889.30        850.07        16.46 o                         
   4   6  11         36.48         36.04         3.27 o                         
   5   6  11         10.83         12.41         4.54 o                         
   6   6  11         42.20         37.29         3.31 o                         
   7   6  11         79.15         71.05         3.85 o                         
   8   6  11          0.06         -0.04         4.00 o                         
   9   6  11        110.25        111.48         4.44 o                         
 -10   7  11          0.40          1.69         4.42 o                         
  -9   7  11        166.51        154.94         4.59 o                         
  -8   7  11         25.51         17.63         3.31 o                         
  -7   7  11        141.25        144.12         5.90 o                         
  -6   7  11         55.18         60.89         3.33 o                         
  -5   7  11        325.29        324.23         6.26 o                         
  -4   7  11        208.82        208.29         5.61 o                         
  -3   7  11          9.85          6.41         2.88 o                         
  -2   7  11        201.76        199.99         6.72 o                         
  -1   7  11        148.54        159.84         3.44 o                         
   0   7  11          2.48          5.74         2.59 o                         
   1   7  11         56.98         67.16         3.74 o                         
   2   7  11        330.60        313.06         6.15 o                         
   3   7  11          9.43          5.81         3.06 o                         
   4   7  11         56.24         57.96         5.60 o                         
   5   7  11         53.16         59.36         3.88 o                         
   6   7  11         41.64         40.53         4.35 o                         
   7   7  11         39.19         42.99         4.10 o                         
   8   7  11          2.54          4.09         4.10 o                         
 -10   8  11         28.20         23.18         4.06 o                         
  -9   8  11         59.45         54.79         4.06 o                         
  -8   8  11        262.33        249.16         4.75 o                         
  -7   8  11          8.55         11.19         4.92 o                         
  -6   8  11         24.71         33.60         4.21 o                         
  -5   8  11          5.31          8.51         3.15 o                         
  -4   8  11        353.64        357.62         4.32 o                         
  -3   8  11        885.27        856.25        27.70 o                         
  -2   8  11        396.22        409.34         9.01 o                         
  -1   8  11        266.80        259.12         5.39 o                         
   0   8  11         11.93         14.36         2.79 o                         
   1   8  11        208.29        226.82         8.19 o                         
   2   8  11         31.25         33.25         2.94 o                         
   3   8  11        217.80        224.79         3.80 o                         
   4   8  11        106.57        105.56         3.34 o                         
   5   8  11          1.05          1.20         3.61 o                         
   6   8  11          0.23          5.32         4.27 o                         
   7   8  11         61.50         74.05         4.13 o                         
   8   8  11         52.93         49.55         4.31 o                         
  -9   9  11         15.33          8.77         4.04 o                         
  -8   9  11          0.69         -3.74         3.74 o                         
  -7   9  11         35.33         36.67         4.38 o                         
  -6   9  11        101.51        106.50         5.29 o                         
  -5   9  11         90.71         91.92         3.14 o                         
  -4   9  11        519.90        529.64        12.24 o                         
  -3   9  11         65.49         65.41         3.86 o                         
  -2   9  11          8.53         12.17         3.92 o                         
  -1   9  11        187.16        175.62         6.60 o                         
   0   9  11        323.89        317.65         7.45 o                         
   1   9  11         34.00         34.60         3.49 o                         
   2   9  11         24.14         27.53         2.85 o                         
   3   9  11          0.15          2.76         3.74 o                         
   4   9  11         38.35         36.28         3.46 o                         
   5   9  11         45.12         41.30         3.34 o                         
   6   9  11         89.00         99.75         3.77 o                         
   7   9  11          0.02          2.61         4.00 o                         
   8   9  11         57.63         61.98         5.83 o                         
  -9  10  11          0.31          2.88         3.65 o                         
  -8  10  11        106.27         96.90         4.66 o                         
  -7  10  11         26.76         22.23         3.96 o                         
  -6  10  11          5.95          2.38         3.27 o                         
  -5  10  11          2.23          4.50         3.20 o                         
  -4  10  11        449.86        446.58         8.38 o                         
  -3  10  11         20.08         19.41         3.75 o                         
  -2  10  11        532.34        544.90         8.26 o                         
  -1  10  11         36.33         31.37         2.91 o                         
   0  10  11          1.68          3.49         2.91 o                         
   1  10  11        138.35        127.16         4.00 o                         
   2  10  11        333.86        334.31         8.86 o                         
   3  10  11         39.36         40.82         3.51 o                         
   4  10  11        116.32        127.61         5.72 o                         
   5  10  11         35.21         38.62         3.95 o                         
   6  10  11         25.91         32.21         3.67 o                         
   7  10  11          0.01          3.03         4.01 o                         
  -8  11  11          2.58         -3.29         3.29 o                         
  -7  11  11          4.24          0.86         3.07 o                         
  -6  11  11         29.93         21.97         3.61 o                         
  -5  11  11        157.38        181.94         3.80 o                         
  -4  11  11        197.88        200.25         4.13 o                         
  -3  11  11         27.46         29.68         3.57 o                         
  -2  11  11          7.47          6.53         3.02 o                         
  -1  11  11         53.18         62.45         4.14 o                         
   0  11  11         85.30         84.92         3.17 o                         
   1  11  11         69.12         78.42         3.24 o                         
   2  11  11         40.18         40.66         3.46 o                         
   3  11  11          6.58          6.72         3.31 o                         
   4  11  11         57.68         58.36         3.52 o                         
   5  11  11         30.82         31.47         3.60 o                         
   6  11  11         53.40         67.74         5.49 o                         
   7  11  11         28.82          9.08         6.16 o                         
  -8  12  11         83.44         79.01         5.20 o                         
  -7  12  11         87.46         78.97         3.85 o                         
  -6  12  11         42.84         47.24         3.77 o                         
  -5  12  11          0.22          4.01         3.79 o                         
  -4  12  11         35.75         34.40         3.21 o                         
  -3  12  11        140.67        141.09         7.39 o                         
  -2  12  11         13.11          9.81         3.35 o                         
  -1  12  11         86.63         85.51         4.74 o                         
   0  12  11          2.28          7.89         3.73 o                         
   1  12  11        209.92        213.42         5.00 o                         
   2  12  11         49.55         48.69         3.44 o                         
   3  12  11        140.32        149.50         9.46 o                         
   4  12  11          0.70         -0.20         3.47 o                         
   5  12  11         71.66         78.34         6.04 o                         
   6  12  11          1.92         -3.49         3.67 o                         
  -7  13  11         36.22         42.82         3.64 o                         
  -6  13  11          6.09          0.05         3.90 o                         
  -5  13  11        259.98        275.36         5.10 o                         
  -4  13  11         36.66         33.82         3.30 o                         
  -3  13  11          9.31         12.24         2.84 o                         
  -2  13  11          2.36          0.17         3.20 o                         
  -1  13  11         53.07         62.59         3.51 o                         
   0  13  11         77.98         80.38         3.60 o                         
   1  13  11        163.02        169.93         4.13 o                         
   2  13  11          0.12          0.18         3.24 o                         
   3  13  11          1.69          5.09         3.36 o                         
   4  13  11         27.48         21.00         3.38 o                         
   5  13  11         63.86         53.51         8.36 o                         
  -6  14  11         40.58         33.14         4.54 o                         
  -5  14  11          3.51          1.58         3.47 o                         
  -4  14  11         54.14         57.91         3.52 o                         
  -3  14  11         21.03         22.87         3.23 o                         
  -2  14  11        130.19        131.85         3.52 o                         
  -1  14  11         32.01         27.40         3.19 o                         
   0  14  11          4.81          6.41         4.76 o                         
   1  14  11          0.22          2.79         3.08 o                         
   2  14  11         43.43         49.15         4.91 o                         
   3  14  11         72.54         59.07        20.66 o                         
   4  14  11         60.51         50.37         9.20 o                         
  -4  15  11         18.17         15.63         3.75 o                         
  -3  15  11          4.43          5.27         3.48 o                         
  -2  15  11          7.51          6.47         3.40 o                         
  -1  15  11         42.92         46.06         3.38 o                         
   0  15  11         31.30         31.33         3.55 o                         
   1  15  11         31.93         31.63         3.60 o                         
   2  15  11          9.92          8.17         3.46 o                         
   3  15  11          0.21          1.64         3.37 o                         
  -2  16  11        180.51        182.99         4.05 o                         
  -1  16  11          1.88          2.30         3.73 o                         
   0  16  11         56.77         45.73         3.72 o                         
   1  16  11         45.41         45.01         4.53 o                         
 -10   0  12         13.14          9.68         7.04 o                         
  -8   0  12          9.41          7.36         8.03 o                         
  -6   0  12        122.97        129.24         5.94 o                         
  -4   0  12         68.28         68.73         3.98 o                         
  -2   0  12        765.27        758.22        13.49 o                         
   0   0  12        137.81        139.24         4.12 o                         
   2   0  12        275.90        302.59         6.03 o                         
   4   0  12        181.18        188.44        17.94 o                         
   6   0  12         38.00         62.48         7.14 o                         
   8   0  12         67.70         77.89        13.37 o                         
 -10   1  12        194.46        174.38         5.23 o                         
  -9   1  12          4.02          1.34         4.56 o                         
  -8   1  12          0.02         -3.51         3.51 o                         
  -7   1  12         26.47         23.57         4.27 o                         
  -6   1  12        164.21        169.17         4.30 o                         
  -5   1  12        127.81        133.18         4.40 o                         
  -4   1  12         80.15         82.37         3.56 o                         
  -3   1  12          2.27         -3.23         3.24 o                         
  -2   1  12          2.24          2.67         2.83 o                         
  -1   1  12        165.55        174.05         6.24 o                         
   0   1  12        542.45        524.67        12.39 o                         
   1   1  12        237.68        243.46         9.54 o                         
   2   1  12         50.08         55.31         3.53 o                         
   3   1  12         24.31         22.78         3.71 o                         
   4   1  12          0.56          2.87         3.13 o                         
   5   1  12         63.44         69.68         3.41 o                         
   6   1  12        275.89        272.09         5.33 o                         
   7   1  12         57.20         59.35         4.80 o                         
   8   1  12          7.33          8.63         5.12 o                         
   9   1  12          1.67         12.16        11.34 o                         
 -10   2  12         34.30         31.37         4.23 o                         
  -9   2  12         67.91         72.10         6.60 o                         
  -8   2  12         59.57         65.49         5.47 o                         
  -7   2  12        124.53        117.47         9.16 o                         
  -6   2  12          0.50         -2.04         3.89 o                         
  -5   2  12        202.08        198.27         3.76 o                         
  -4   2  12        910.46        945.78        18.50 o                         
  -3   2  12         57.55         61.35         3.46 o                         
  -2   2  12        317.95        339.92         7.20 o                         
  -1   2  12        193.91        188.33         3.03 o                         
   0   2  12          8.19         13.56         3.37 o                         
   1   2  12        194.44        202.44         4.71 o                         
   2   2  12        424.89        426.43        15.31 o                         
   3   2  12        277.07        280.06         5.94 o                         
   4   2  12         27.61         30.93         3.66 o                         
   5   2  12         77.26         70.11         3.74 o                         
   6   2  12         18.34         20.58         3.87 o                         
   7   2  12        103.69        110.22         7.06 o                         
   8   2  12         31.25         36.46         4.66 o                         
 -10   3  12          1.52          1.07         4.41 o                         
  -9   3  12         54.36         50.52         4.36 o                         
  -8   3  12          1.42          0.40         3.52 o                         
  -7   3  12        192.09        189.92         7.05 o                         
  -6   3  12         40.98         39.62         4.90 o                         
  -5   3  12        752.65        783.70        19.29 o                         
  -4   3  12        258.29        259.16         8.97 o                         
  -3   3  12        177.21        177.05         8.34 o                         
  -2   3  12         21.45         22.40         2.73 o                         
  -1   3  12        643.99        672.69        15.78 o                         
   0   3  12         49.07         49.05         7.51 o                         
   1   3  12        927.08        885.59        28.72 o                         
   2   3  12         42.96         47.18         3.09 o                         
   3   3  12         18.57         13.65         4.08 o                         
   4   3  12         82.65         91.89         4.01 o                         
   5   3  12        358.98        354.31         8.61 o                         
   6   3  12         21.51         23.92         3.80 o                         
   7   3  12         39.03         35.45         5.18 o                         
   8   3  12          3.10          7.06         5.25 o                         
 -10   4  12          0.13         -2.99         4.47 o                         
  -9   4  12        302.66        289.13         4.41 o                         
  -8   4  12          2.49          6.43         3.80 o                         
  -7   4  12        385.84        366.73         4.72 o                         
  -6   4  12          0.90         -4.82         4.82 o                         
  -5   4  12        251.57        264.12         5.87 o                         
  -4   4  12         39.31         34.23         5.02 o                         
  -3   4  12        344.59        367.58        11.35 o                         
  -2   4  12         25.15         33.04         5.90 o                         
  -1   4  12          1.77          3.62         3.14 o                         
   0   4  12        174.43        152.30         6.82 o                         
   1   4  12        165.37        154.85         6.18 o                         
   2   4  12          0.34          2.29         3.01 o                         
   3   4  12        639.07        608.83        14.86 o                         
   4   4  12         85.52         76.51         4.78 o                         
   5   4  12         34.49         35.66         5.10 o                         
   6   4  12         10.95         12.06         3.54 o                         
   7   4  12         44.60         40.35         4.25 o                         
   8   4  12         39.38         49.57         4.67 o                         
 -10   5  12        155.24        153.95         5.35 o                         
  -9   5  12         61.39         64.86         4.14 o                         
  -8   5  12         38.80         41.18         3.53 o                         
  -7   5  12         19.98         23.35         3.98 o                         
  -6   5  12        469.40        484.72        12.24 o                         
  -5   5  12        513.60        492.03        14.40 o                         
  -4   5  12        827.65        814.38        26.41 o                         
  -3   5  12          6.37          5.92         3.46 o                         
  -2   5  12          7.66          5.88         3.75 o                         
  -1   5  12        306.90        302.84         3.67 o                         
   0   5  12        305.49        317.11         8.67 o                         
   1   5  12        236.40        238.41         3.61 o                         
   2   5  12        468.05        447.99         6.95 o                         
   3   5  12          6.77          9.87         3.03 o                         
   4   5  12        301.37        300.92         6.55 o                         
   5   5  12         34.35         40.58         3.65 o                         
   6   5  12        113.90        122.27         6.33 o                         
   7   5  12         21.95         29.57         4.42 o                         
   8   5  12          1.25          4.66         4.51 o                         
 -10   6  12         20.09         17.85         6.08 o                         
  -9   6  12          0.45          2.00         4.45 o                         
  -8   6  12        301.81        292.22         8.33 o                         
  -7   6  12          6.79          7.48         4.53 o                         
  -6   6  12          2.74         13.80         5.75 o                         
  -5   6  12          9.47          9.59         3.28 o                         
  -4   6  12        289.19        282.88         7.37 o                         
  -3   6  12         78.48         77.36         3.40 o                         
  -2   6  12        685.11        664.00         8.41 o                         
  -1   6  12          7.51          6.26         3.42 o                         
   0   6  12          2.39          7.61         3.12 o                         
   1   6  12          4.11          7.40         3.46 o                         
   2   6  12         74.57         75.04         4.92 o                         
   3   6  12          5.78          4.28         3.26 o                         
   4   6  12        211.77        213.48         6.63 o                         
   5   6  12         48.01         43.99         5.68 o                         
   6   6  12          1.11         -2.15         3.64 o                         
   7   6  12          3.40         -0.80         4.07 o                         
   8   6  12         88.47         86.51         4.65 o                         
  -9   7  12         46.53         49.49         4.15 o                         
  -8   7  12          0.11          1.25         3.35 o                         
  -7   7  12         30.74         36.07         7.57 o                         
  -6   7  12        178.37        174.09         4.33 o                         
  -5   7  12          6.06          7.46         3.11 o                         
  -4   7  12        424.77        418.83        13.26 o                         
  -3   7  12          0.57          7.61         3.96 o                         
  -2   7  12         29.09         34.53         3.52 o                         
  -1   7  12          0.48          3.92         2.92 o                         
   0   7  12         92.32         98.99         3.32 o                         
   1   7  12         29.89         33.10         3.07 o                         
   2   7  12         69.35         79.72         5.03 o                         
   3   7  12         87.40         92.00         4.05 o                         
   4   7  12         38.54         37.79         3.19 o                         
   5   7  12          3.05          5.52         3.66 o                         
   6   7  12         68.92         76.05         3.87 o                         
   7   7  12         50.35         47.14         4.37 o                         
  -9   8  12         62.96         61.34         4.96 o                         
  -8   8  12        116.65        106.70         4.87 o                         
  -7   8  12        241.23        223.06         8.25 o                         
  -6   8  12          0.87          2.35         3.51 o                         
  -5   8  12          9.86         10.69         3.26 o                         
  -4   8  12         92.06         94.31         3.50 o                         
  -3   8  12        385.64        379.20        14.64 o                         
  -2   8  12        201.75        200.14         8.62 o                         
  -1   8  12         77.62         68.30         6.44 o                         
   0   8  12          1.40         -0.83         3.19 o                         
   1   8  12         57.82         71.54         3.43 o                         
   2   8  12        217.65        224.74         6.22 o                         
   3   8  12        187.16        195.56         6.73 o                         
   4   8  12         58.37         65.47         6.28 o                         
   5   8  12         21.91         20.91         6.90 o                         
   6   8  12         48.93         53.34         4.03 o                         
   7   8  12         76.63         88.30         4.86 o                         
  -8   9  12         31.26         29.68         4.08 o                         
  -7   9  12        207.34        207.45         7.76 o                         
  -6   9  12          0.22         -0.17         3.74 o                         
  -5   9  12         91.87        100.03         3.74 o                         
  -4   9  12         19.26         20.97         3.43 o                         
  -3   9  12          0.25         -3.89         3.89 o                         
  -2   9  12          1.35          0.73         3.04 o                         
  -1   9  12         58.21         63.62         3.57 o                         
   0   9  12          7.65          8.28         3.34 o                         
   1   9  12         42.66         46.56         5.88 o                         
   2   9  12         23.04         21.71         3.41 o                         
   3   9  12          4.91         10.24         3.52 o                         
   4   9  12          0.11          3.13         3.85 o                         
   5   9  12         37.41         33.02         4.59 o                         
   6   9  12          5.62          6.43         5.00 o                         
   7   9  12         71.72         69.69         4.39 o                         
  -8  10  12          0.98         -1.22         4.10 o                         
  -7  10  12         15.47         14.21         4.02 o                         
  -6  10  12         30.21         30.77         3.67 o                         
  -5  10  12         15.05         11.25         3.64 o                         
  -4  10  12         22.83         17.96         3.82 o                         
  -3  10  12        483.40        467.54         9.52 o                         
  -2  10  12         18.16         13.14         3.70 o                         
  -1  10  12         15.19         12.83         3.50 o                         
   0  10  12         12.89         10.62         3.10 o                         
   1  10  12        271.32        278.23         4.43 o                         
   2  10  12         10.32         15.72         3.52 o                         
   3  10  12         71.86         78.89         3.88 o                         
   4  10  12         16.80         12.80         4.23 o                         
   5  10  12          8.37          9.28         4.05 o                         
   6  10  12          4.68          2.73         3.97 o                         
  -7  11  12        130.99        120.01         4.67 o                         
  -6  11  12         48.65         54.87         3.79 o                         
  -5  11  12        103.71        103.28         5.80 o                         
  -4  11  12         92.65        102.07         3.45 o                         
  -3  11  12          0.96         -0.02         3.52 o                         
  -2  11  12          0.74         -1.77         3.23 o                         
  -1  11  12         45.03         53.25         4.64 o                         
   0  11  12        181.03        180.13         9.53 o                         
   1  11  12         18.68         23.29         3.60 o                         
   2  11  12          3.46          4.64         3.64 o                         
   3  11  12          4.37          6.76         4.75 o                         
   4  11  12          1.46         -2.40         3.36 o                         
   5  11  12         50.84         53.02         3.65 o                         
  -6  12  12         35.66         36.59         4.03 o                         
  -5  12  12         11.79         13.71         5.62 o                         
  -4  12  12        107.97        100.06         3.92 o                         
  -3  12  12         28.91         28.61         3.25 o                         
  -2  12  12         55.30         58.03         4.75 o                         
  -1  12  12          1.14         -0.75         3.31 o                         
   0  12  12         14.75          8.13         3.77 o                         
   1  12  12         11.59         13.15         3.42 o                         
   2  12  12        139.03        136.67         4.57 o                         
   3  12  12          5.23          4.42         3.77 o                         
   4  12  12         73.42         77.91         4.21 o                         
   5  12  12          9.26          7.47         4.08 o                         
  -6  13  12        149.77        137.36        11.47 o                         
  -5  13  12          6.02          6.21         4.07 o                         
  -4  13  12         72.89         76.59         4.10 o                         
  -3  13  12          0.39         -3.68         3.68 o                         
  -2  13  12         17.75         17.94         3.32 o                         
  -1  13  12          2.76          5.78         3.36 o                         
   0  13  12        300.66        306.14         6.48 o                         
   1  13  12          2.47          5.39         5.52 o                         
   2  13  12         81.51         92.98         4.32 o                         
   3  13  12          1.40          2.35         3.64 o                         
   4  13  12         18.72         12.53         3.77 o                         
  -4  14  12          2.59         -3.78         3.78 o                         
  -3  14  12         46.31         49.65         3.84 o                         
  -2  14  12         28.42         33.73         3.54 o                         
  -1  14  12         33.51         30.70         4.07 o                         
   0  14  12         10.42         15.42         3.82 o                         
   1  14  12          1.84          5.70         4.18 o                         
   2  14  12         37.87         38.15         4.73 o                         
  -2  15  12         12.43         11.15         4.48 o                         
  -1  15  12        101.88        105.41         4.79 o                         
   0  15  12         92.67         96.17         5.42 o                         
  -9   0  13         95.49        103.20         6.45 o                         
  -7   0  13        252.65        257.50         8.32 o                         
  -5   0  13          2.76          0.09         5.79 o                         
  -3   0  13        639.94        647.43        38.46 o                         
  -1   0  13        878.67        866.83        40.86 o                         
   1   0  13        171.49        194.67         7.59 o                         
   3   0  13         81.94         79.53         8.85 o                         
   5   0  13          1.02          0.11         5.65 o                         
   7   0  13        317.17        350.15         8.06 o                         
 -10   1  13         84.48         78.39         4.63 o                         
  -9   1  13         90.92         93.54         4.10 o                         
  -8   1  13         17.70         20.54         4.85 o                         
  -7   1  13         24.75         26.95         5.32 o                         
  -6   1  13        148.88        151.39         4.16 o                         
  -5   1  13        336.49        322.88        11.31 o                         
  -4   1  13        377.87        380.80        19.04 o                         
  -3   1  13          1.14         -3.08         3.08 o                         
  -2   1  13         97.54        106.93         7.96 o                         
  -1   1  13        634.49        633.25        21.54 o                         
   0   1  13        578.31        566.13        19.86 o                         
   1   1  13        690.30        694.54        26.40 o                         
   2   1  13          6.05          6.55         3.41 o                         
   3   1  13          4.77          4.11         3.49 o                         
   4   1  13         72.38         68.93         3.66 o                         
   5   1  13        109.82        113.18         4.02 o                         
   6   1  13         68.72         70.92         4.68 o                         
   7   1  13          9.49          5.80         4.52 o                         
   8   1  13          5.57         -5.21         8.60 o                         
  -9   2  13         84.33         88.47         5.06 o                         
  -8   2  13        127.15        112.03         4.77 o                         
  -7   2  13         78.80         75.93         4.30 o                         
  -6   2  13        137.96        139.55         9.42 o                         
  -5   2  13        464.40        471.22         9.04 o                         
  -4   2  13         28.16         19.16         3.95 o                         
  -3   2  13        395.18        389.58        10.55 o                         
  -2   2  13         88.52         86.12         3.51 o                         
  -1   2  13         40.30         46.56         3.20 o                         
   0   2  13         30.23         26.77         3.43 o                         
   1   2  13         54.42         50.14         4.61 o                         
   2   2  13        107.77        118.49         3.75 o                         
   3   2  13         30.64         38.05         3.55 o                         
   4   2  13         16.12         12.73         4.59 o                         
   5   2  13          0.91          2.02         3.97 o                         
   6   2  13         21.72         23.38         5.38 o                         
   7   2  13         38.35         35.20         5.33 o                         
  -9   3  13         11.56         14.02         5.08 o                         
  -8   3  13         22.12         29.77         4.12 o                         
  -7   3  13         38.48         39.53         4.36 o                         
  -6   3  13        508.20        521.80        13.31 o                         
  -5   3  13         17.99         15.18         4.11 o                         
  -4   3  13         49.26         48.12         3.39 o                         
  -3   3  13        135.95        133.45         4.49 o                         
  -2   3  13        239.64        238.14         6.18 o                         
  -1   3  13         30.26         30.07         3.37 o                         
   0   3  13        674.75        682.71        13.22 o                         
   1   3  13          0.39          0.44         3.89 o                         
   2   3  13         70.05         62.99         3.92 o                         
   3   3  13         54.63         62.34         3.95 o                         
   4   3  13        131.27        135.18         4.18 o                         
   5   3  13          3.70          7.47         3.65 o                         
   6   3  13        189.56        183.61         4.72 o                         
   7   3  13          1.08         -1.89         4.26 o                         
  -9   4  13         35.21         33.21         4.02 o                         
  -8   4  13        150.60        140.76         6.79 o                         
  -7   4  13         27.76         21.81         4.46 o                         
  -6   4  13         59.94         62.17         4.15 o                         
  -5   4  13         41.70         37.41         3.26 o                         
  -4   4  13        192.40        193.15         9.34 o                         
  -3   4  13        151.65        154.40         5.98 o                         
  -2   4  13         97.72        100.28         5.06 o                         
  -1   4  13          5.71          6.38         3.70 o                         
   0   4  13         50.81         50.10         3.52 o                         
   1   4  13          2.06          1.34         3.65 o                         
   2   4  13        114.43        116.86         3.45 o                         
   3   4  13         62.93         64.51         6.68 o                         
   4   4  13         81.10         86.67         5.44 o                         
   5   4  13          6.40         -0.45         4.22 o                         
   6   4  13          0.17          2.65         4.28 o                         
   7   4  13          5.59          3.82         4.85 o                         
  -9   5  13          3.22          4.56         4.15 o                         
  -8   5  13         16.13         10.69         4.18 o                         
  -7   5  13         43.45         40.00         4.10 o                         
  -6   5  13         84.55         78.69         4.22 o                         
  -5   5  13        119.97        125.68         6.25 o                         
  -4   5  13          0.59          4.31         3.08 o                         
  -3   5  13         48.33         46.45         5.39 o                         
  -2   5  13         15.36         10.69         3.95 o                         
  -1   5  13         66.53         70.19         3.55 o                         
   0   5  13        115.33        121.71         3.93 o                         
   1   5  13         39.50         44.68         3.60 o                         
   2   5  13        132.87        131.81         7.10 o                         
   3   5  13          6.03          2.65         3.92 o                         
   4   5  13         24.77         32.11         6.33 o                         
   5   5  13        194.36        220.44         8.19 o                         
   6   5  13         84.31         87.17         4.67 o                         
   7   5  13        126.09        127.64         6.34 o                         
  -9   6  13        135.15        123.76         4.64 o                         
  -8   6  13         14.58          9.31         3.79 o                         
  -7   6  13        160.93        158.25         7.50 o                         
  -6   6  13         13.07          5.84         4.22 o                         
  -5   6  13         53.19         49.86         7.12 o                         
  -4   6  13         16.11         13.17         4.00 o                         
  -3   6  13        413.01        420.40        15.64 o                         
  -2   6  13          0.81          6.37         3.29 o                         
  -1   6  13         70.79         64.75         4.43 o                         
   0   6  13          3.09          7.85         3.45 o                         
   1   6  13         51.85         64.65         3.67 o                         
   2   6  13          9.85          4.93         3.56 o                         
   3   6  13        549.66        532.44        11.74 o                         
   4   6  13          0.74          1.19         3.92 o                         
   5   6  13          0.11          1.93         3.95 o                         
   6   6  13         18.74         21.00         5.07 o                         
   7   6  13         53.88         58.02         6.68 o                         
  -8   7  13          1.15         -1.36         4.15 o                         
  -7   7  13        151.11        142.20         5.61 o                         
  -6   7  13         72.80         80.06         5.13 o                         
  -5   7  13        292.18        292.94         4.35 o                         
  -4   7  13         26.62         25.34         3.75 o                         
  -3   7  13         36.61         38.64         3.89 o                         
  -2   7  13         20.66         23.96         4.03 o                         
  -1   7  13        134.93        140.63         6.82 o                         
   0   7  13         96.50        106.78         4.02 o                         
   1   7  13        161.58        172.07         6.13 o                         
   2   7  13         79.35         91.97         4.09 o                         
   3   7  13          0.69          2.16         3.47 o                         
   4   7  13        125.31        116.63         3.89 o                         
   5   7  13         70.72         78.95         6.02 o                         
   6   7  13         18.46         22.54         4.82 o                         
  -8   8  13         72.33         68.75         7.10 o                         
  -7   8  13          0.82          7.56         5.49 o                         
  -6   8  13          1.27          1.85         4.01 o                         
  -5   8  13          0.40          1.79         4.50 o                         
  -4   8  13         62.62         60.43         4.09 o                         
  -3   8  13        112.17        115.17         3.83 o                         
  -2   8  13         64.02         66.37         4.96 o                         
  -1   8  13          0.27         -2.65         3.70 o                         
   0   8  13         17.29         32.23         4.91 o                         
   1   8  13          6.47          1.93         3.46 o                         
   2   8  13         59.63         66.13         3.61 o                         
   3   8  13         17.32         15.85         3.70 o                         
   4   8  13         35.86         38.25         4.28 o                         
   5   8  13          4.53          5.84         4.29 o                         
   6   8  13         26.18         41.12         4.20 o                         
  -7   9  13         33.14         35.49         4.63 o                         
  -6   9  13        216.43        212.46         6.03 o                         
  -5   9  13          2.65          0.24         3.86 o                         
  -4   9  13        178.68        168.42         3.69 o                         
  -3   9  13          3.17          6.82         3.97 o                         
  -2   9  13         78.10         84.08         5.32 o                         
  -1   9  13         13.20         14.59         4.21 o                         
   0   9  13        113.12        110.51         3.81 o                         
   1   9  13          2.46         -1.57         3.75 o                         
   2   9  13          0.47         -2.38         3.32 o                         
   3   9  13          6.55          3.69         4.38 o
[truncated: 29,973 more chars]
