# Supplementary material for: Syntheses and crystal structures of three [M(acac)2(TMEDA)] complexes (M = Mn, Fe and Zn)
Source: Acta Crystallogr E Crystallogr Commun. 2020 Jan 1;76(Pt 1):66–71. doi: 10.1107/S2056989019016372 (PMC6944083; doi:10.1107/S2056989019016372)
Supplement: Supplementary file 4 [file e-76-00066-3sup4.hkl]

data_3                                                                          
_shelx_title ' Z:\I2T1629_A.RES IN P2(1)/N'                                     
_shelx_refln_list_code          4                                               
_shelx_F_calc_maximum      155.75                                               
_exptl_crystal_F_000       808.00                                               
_reflns_d_resolution_high  0.7897                                               
                                                                                
loop_                                                                           
 _space_group_symop_operation_xyz                                               
 'x, y, z'                                                                      
 '-x+1/2, y+1/2, -z+1/2'                                                        
 '-x, -y, -z'                                                                   
 'x-1/2, -y-1/2, z-1/2'                                                         
                                                                                
_cell_length_a    10.2335                                                       
_cell_length_b    14.2134                                                       
_cell_length_c    13.6738                                                       
_cell_angle_alpha  90.000                                                       
_cell_angle_beta  101.208                                                       
_cell_angle_gamma  90.000                                                       
                                                                                
_shelx_F_squared_multiplier     1.000                                           
                                                                                
loop_                                                                           
 _refln_index_h                                                                 
 _refln_index_k                                                                 
 _refln_index_l                                                                 
 _refln_F_squared_calc                                                          
 _refln_F_squared_meas                                                          
 _refln_F_squared_sigma                                                         
 _refln_observed_status                                                         
   2   0   0       7290.67       7988.14       149.74 o                         
   4   0   0       2193.73       2157.96        18.36 o                         
   6   0   0      11518.38      11919.49       147.93 o                         
   8   0   0       2023.28       1918.07        39.21 o                         
  10   0   0        222.68        230.23        10.94 o                         
  12   0   0        185.05        166.30        10.02 o                         
   1   1   0        193.88        175.03        41.07 o                         
   2   1   0      11896.78      12503.55       174.77 o                         
   4   1   0        790.49        857.90         9.93 o                         
   5   1   0        131.09        149.47         2.18 o                         
   6   1   0        554.29        498.57         5.94 o                         
   7   1   0         45.40         42.73         2.67 o                         
   8   1   0        200.51        213.75         4.27 o                         
   9   1   0         71.60         60.73         3.69 o                         
  10   1   0        189.99        210.77         4.31 o                         
  11   1   0          0.92          0.30         4.49 o                         
  12   1   0         55.95         56.90         7.90 o                         
   1   2   0       1434.99       1479.68        19.55 o                         
   2   2   0      12162.24      12533.44       330.10 o                         
   3   2   0       2257.45       2490.71        30.31 o                         
   4   2   0       6281.81       6112.48       126.65 o                         
   5   2   0        402.69        389.89         7.38 o                         
   6   2   0       5144.58       5087.21       102.11 o                         
   7   2   0       1232.60       1233.41        12.14 o                         
   8   2   0        839.31        838.99        14.21 o                         
   9   2   0         44.91         46.81         3.59 o                         
  10   2   0        473.14        476.24        11.47 o                         
  11   2   0         40.07         38.95         5.56 o                         
  12   2   0        177.27        168.47         8.02 o                         
   1   3   0        485.18        486.16         3.95 o                         
   2   3   0       1344.20       1391.43        28.55 o                         
   3   3   0       3352.86       3490.19        71.02 o                         
   4   3   0        832.16        868.26        13.68 o                         
   5   3   0         11.69         15.93         1.95 o                         
   6   3   0        806.98        822.01        11.83 o                         
   7   3   0        720.85        654.34         7.62 o                         
   8   3   0        324.03        335.19         6.60 o                         
   9   3   0        607.71        594.94        13.68 o                         
  10   3   0        275.22        292.17         7.83 o                         
  11   3   0         11.64         14.01         5.26 o                         
  12   3   0         89.92         84.18         6.68 o                         
   0   4   0         24.41         29.38         3.15 o                         
   1   4   0         53.34         51.02         1.50 o                         
   2   4   0       7172.80       7209.57       138.31 o                         
   3   4   0       5203.26       5068.68       131.48 o                         
   4   4   0       3651.13       3829.51        56.68 o                         
   5   4   0       3281.24       3137.94        27.07 o                         
   6   4   0       1742.84       1724.87        22.00 o                         
   7   4   0        151.10        153.84         2.89 o                         
   8   4   0        217.80        206.92         3.61 o                         
   9   4   0         89.59         90.03         3.39 o                         
  10   4   0        431.86        433.99         8.75 o                         
  11   4   0        113.21        108.90         5.03 o                         
  12   4   0        155.08        149.46         6.66 o                         
   1   5   0        341.66        349.76         7.50 o                         
   2   5   0        526.61        652.76         8.28 o                         
   3   5   0       1609.27       1728.56        23.42 o                         
   4   5   0       1952.65       1990.51        45.78 o                         
   5   5   0         86.44         69.99         1.74 o                         
   6   5   0        541.25        561.55         9.86 o                         
   7   5   0          1.06          2.27         2.07 o                         
   8   5   0         78.17         79.67         2.79 o                         
   9   5   0        139.81        134.24         3.58 o                         
  10   5   0        230.07        223.51         4.57 o                         
  11   5   0         16.87         15.71         4.63 o                         
  12   5   0        135.34        128.39         9.04 o                         
   0   6   0         33.42         28.08         2.49 o                         
   1   6   0        509.43        738.86        14.72 o                         
   2   6   0       5988.10       6394.35       113.34 o                         
   3   6   0       3856.35       3990.05        55.37 o                         
   4   6   0       2502.82       2307.80        37.41 o                         
   5   6   0        717.57        720.38        10.09 o                         
   6   6   0        593.97        597.39         9.97 o                         
   7   6   0         17.59         21.75         4.56 o                         
   8   6   0        420.29        420.76         5.57 o                         
   9   6   0        627.59        646.83        14.29 o                         
  10   6   0        213.10        226.93         6.82 o                         
  11   6   0         19.25         19.45         7.12 o                         
   1   7   0        388.69        453.52        13.75 o                         
   2   7   0        404.14        424.26        12.64 o                         
   3   7   0          0.33          0.24         1.84 o                         
   4   7   0        230.00        210.45         4.12 o                         
   5   7   0          1.31          2.69         1.67 o                         
   6   7   0         68.97         78.41         3.59 o                         
   7   7   0        626.69        620.15        10.93 o                         
   8   7   0        260.07        267.71         5.40 o                         
   9   7   0          0.49          3.27         5.71 o                         
  10   7   0        260.16        267.60         6.55 o                         
  11   7   0          3.04         -2.66         7.10 o                         
   0   8   0        361.82        323.41        13.55 o                         
   1   8   0         98.41         73.18         2.95 o                         
   2   8   0       2340.03       2286.34        47.85 o                         
   3   8   0        876.78        916.64        17.66 o                         
   4   8   0        798.95        784.67        14.28 o                         
   5   8   0        531.15        477.52        11.79 o                         
   6   8   0        378.58        400.26         6.59 o                         
   7   8   0        217.97        201.11         4.90 o                         
   8   8   0        795.20        794.59        16.14 o                         
   9   8   0        661.33        672.43        10.75 o                         
  10   8   0        106.85        110.56         6.79 o                         
  11   8   0         70.74         70.38        10.42 o                         
   1   9   0        230.42        229.30         8.48 o                         
   2   9   0         32.51         33.16         3.02 o                         
   3   9   0         67.60         83.99         3.22 o                         
   4   9   0        338.86        335.34         5.68 o                         
   5   9   0          1.66          4.80         1.92 o                         
   6   9   0        404.20        401.02         8.91 o                         
   7   9   0        253.42        252.78         6.66 o                         
   8   9   0        196.93        203.46         5.63 o                         
   9   9   0          7.56         15.04         6.16 o                         
  10   9   0        314.91        338.34         7.45 o                         
   0  10   0       2341.58       2452.26        36.68 o                         
   1  10   0       2315.42       2433.96        72.16 o                         
   2  10   0        179.37        181.58         9.05 o                         
   3  10   0        378.50        394.18         9.59 o                         
   4  10   0         54.54         55.19         2.57 o                         
   5  10   0        609.84        573.38        15.85 o                         
   6  10   0        714.89        755.65        14.62 o                         
   7  10   0        806.06        756.79        22.53 o                         
   8  10   0        338.84        336.60        10.02 o                         
   9  10   0        380.42        397.48         8.48 o                         
  10  10   0         29.83         28.26         7.66 o                         
   1  11   0        284.93        295.32         8.81 o                         
   2  11   0          0.55         -0.41         4.53 o                         
   3  11   0         22.58         19.87         3.99 o                         
   4  11   0        182.65        190.22         3.57 o                         
   5  11   0         12.84         11.86         2.50 o                         
   6  11   0        323.29        341.00        13.83 o                         
   7  11   0         59.82         57.32         5.28 o                         
   8  11   0        114.24        110.16         6.74 o                         
   9  11   0         15.01         17.51         7.43 o                         
  10  11   0        103.38        103.46         7.81 o                         
   0  12   0        577.23        580.95         8.61 o                         
   1  12   0        845.61        843.23        13.65 o                         
   2  12   0        164.24        163.12        13.69 o                         
   3  12   0        914.83        910.72        33.74 o                         
   4  12   0        291.23        286.19         6.30 o                         
   5  12   0        578.95        585.31        17.87 o                         
   6  12   0        127.75        137.10         6.09 o                         
   7  12   0        603.87        596.79        16.54 o                         
   8  12   0         42.77         42.70         6.22 o                         
   9  12   0         68.75         66.45         7.07 o                         
   1  13   0        249.74        268.29         5.58 o                         
   2  13   0          3.94         -3.20         5.67 o                         
   3  13   0         71.97         86.84         5.13 o                         
   4  13   0         15.25         12.22         4.10 o                         
   5  13   0         11.95         14.94         3.43 o                         
   6  13   0        145.96        150.21        11.65 o                         
   7  13   0          2.30         -0.81         6.88 o                         
   8  13   0         64.00         71.29         7.39 o                         
   0  14   0         71.41         70.79         8.04 o                         
   1  14   0        204.72        213.95         5.83 o                         
   2  14   0        144.26        151.21         9.32 o                         
   3  14   0        932.48        914.94        29.82 o                         
   4  14   0         39.12         42.71         4.53 o                         
   5  14   0        497.67        408.01        38.77 o                         
   6  14   0         32.27         33.41         6.92 o                         
   7  14   0        203.29        214.28         9.40 o                         
   1  15   0          0.01         -3.44         6.41 o                         
   2  15   0          2.26          6.48         6.04 o                         
   3  15   0         67.72         68.47         5.56 o                         
   4  15   0          3.06          2.57         4.27 o                         
   5  15   0         30.73         27.15         3.99 o                         
   6  15   0         12.39          7.56         8.08 o                         
   7  15   0         18.33          6.38        22.86 o                         
   0  16   0          0.11         -3.91         8.33 o                         
   1  16   0        224.83        240.75         7.29 o                         
   2  16   0          2.33          3.88         6.88 o                         
   3  16   0        650.35        669.16        21.79 o                         
   4  16   0         16.16         14.31         5.11 o                         
   5  16   0        227.22        165.51        29.33 o                         
   1  17   0          0.80          3.50         7.11 o                         
   2  17   0         39.39         40.75         7.05 o                         
   3  17   0         16.71         11.46         7.33 o                         
   4  17   0          0.16         -1.41         5.75 o                         
 -11   0   1        125.71        132.97         8.27 o                         
  -9   0   1        110.17        114.07         5.32 o                         
  -7   0   1       2845.99       2865.63        75.64 o                         
  -5   0   1        318.36        266.34         4.40 o                         
  -3   0   1         69.71         89.02         2.74 o                         
   1   0   1       1300.69       1398.63       137.29 o                         
   3   0   1          6.78          7.84         1.84 o                         
   5   0   1         89.28         93.04         2.70 o                         
   7   0   1        245.00        277.99         9.16 o                         
   9   0   1        943.27        946.74        22.01 o                         
  11   0   1          1.86         -0.79         6.78 o                         
 -12   1   1          7.53          2.68         6.89 o                         
 -11   1   1        206.99        204.79         6.20 o                         
 -10   1   1        128.21        128.12         4.66 o                         
  -9   1   1        297.42        288.47         6.10 o                         
  -8   1   1         24.23         25.77         2.92 o                         
  -7   1   1       8032.44       8237.99       135.83 o                         
  -6   1   1        152.31        172.21         2.38 o                         
  -5   1   1       1609.55       1608.53        18.18 o                         
  -4   1   1        451.07        490.79         7.01 o                         
  -3   1   1       3067.03       3117.10        30.70 o                         
  -2   1   1        963.98       1122.02        20.38 o                         
   0   1   1       1042.15        618.37       208.16 o                         
   2   1   1        916.47        953.87        10.75 o                         
   3   1   1      15773.66      15494.37       207.01 o                         
   4   1   1       1975.66       1985.04        24.32 o                         
   5   1   1       4726.94       4280.01        49.84 o                         
   6   1   1        817.26        755.09        10.53 o                         
   7   1   1       3425.59       3473.99        60.13 o                         
   8   1   1         94.59         92.95         3.40 o                         
   9   1   1       1150.86       1137.49        21.79 o                         
  10   1   1          0.51          4.28         4.01 o                         
  11   1   1        453.65        455.65        10.20 o                         
  12   1   1         27.56         26.44         5.59 o                         
 -12   2   1         28.10         18.42         7.21 o                         
 -11   2   1        334.69        326.76         6.19 o                         
 -10   2   1        363.49        360.43         8.39 o                         
  -9   2   1        236.09        242.62         5.23 o                         
  -8   2   1         49.70         47.41         2.98 o                         
  -7   2   1       1633.11       1652.86        30.10 o                         
  -6   2   1         18.83         22.17         2.06 o                         
  -5   2   1       2745.91       2743.51        50.49 o                         
  -4   2   1        311.23        371.73         4.96 o                         
  -3   2   1         12.43         15.66         1.40 o                         
  -2   2   1       5007.17       5119.80       179.14 o                         
  -1   2   1       4271.94       4629.51        88.24 o                         
   0   2   1        498.77        506.53        87.87 o                         
   1   2   1        126.97        153.45         1.88 o                         
   2   2   1      24257.32      24745.67       450.79 o                         
   3   2   1        319.10        345.04         5.76 o                         
   4   2   1       5307.99       5644.33        81.33 o                         
   5   2   1        374.61        406.31         5.34 o                         
   6   2   1        169.19        166.75         3.24 o                         
   7   2   1        423.32        411.81         8.00 o                         
   8   2   1        273.38        250.60         5.04 o                         
   9   2   1        447.08        457.84         8.63 o                         
  10   2   1        322.20        315.35         6.58 o                         
  11   2   1          5.88         11.62         4.74 o                         
  12   2   1          0.60          2.16         5.23 o                         
 -12   3   1         26.99         23.02         6.87 o                         
 -11   3   1        239.03        232.36         8.38 o                         
 -10   3   1         80.59         80.03         4.45 o                         
  -9   3   1        747.83        695.48        15.85 o                         
  -8   3   1         46.71         51.39         3.29 o                         
  -7   3   1       1669.21       1654.76        37.66 o                         
  -6   3   1        134.41        116.08         2.56 o                         
  -5   3   1       1540.29       1396.29        25.10 o                         
  -4   3   1       3070.56       3187.95        83.33 o                         
  -3   3   1       2556.44       2689.77        66.07 o                         
  -2   3   1       1014.53        887.84        28.59 o                         
  -1   3   1       9882.91      10196.12       523.21 o                         
   0   3   1        133.83        145.02         1.29 o                         
   1   3   1       6297.21       6635.86        46.15 o                         
   2   3   1        729.29        776.63         8.57 o                         
   3   3   1      19335.96      19693.47       435.14 o                         
   4   3   1       5959.67       5785.21        82.95 o                         
   5   3   1       3560.70       3503.05        56.69 o                         
   6   3   1       1114.18       1084.82        15.26 o                         
   7   3   1       1427.95       1453.20        22.77 o                         
   8   3   1        364.08        348.01         8.06 o                         
   9   3   1        945.05        968.48        19.76 o                         
  10   3   1         98.91        102.37         4.06 o                         
  11   3   1        433.37        439.21         8.99 o                         
  12   3   1         45.77         34.91         6.32 o                         
 -12   4   1         34.99         28.89         6.23 o                         
 -11   4   1        175.09        174.36         5.13 o                         
 -10   4   1        465.95        457.00         6.89 o                         
  -9   4   1        438.48        425.95        10.74 o                         
  -8   4   1         12.09         15.48         3.12 o                         
  -7   4   1       1431.08       1448.84        25.30 o                         
  -6   4   1          4.61          9.29         1.97 o                         
  -5   4   1       2408.94       2312.36        27.60 o                         
  -4   4   1         13.88         16.20         2.48 o                         
  -3   4   1       3029.39       3186.84        56.72 o                         
  -2   4   1        294.21        286.75         6.62 o                         
  -1   4   1       1922.88       2010.05        42.64 o                         
   0   4   1        304.51        336.99         8.86 o                         
   1   4   1       1286.65       1342.73        23.84 o                         
   2   4   1       2065.01       2065.53        18.32 o                         
   3   4   1       2411.21       2606.79        41.04 o                         
   4   4   1        737.24        756.19         7.77 o                         
   5   4   1        281.30        279.78         2.31 o                         
   6   4   1         12.97         10.23         2.36 o                         
   7   4   1        451.04        432.54         5.96 o                         
   8   4   1         76.05         73.41         3.15 o                         
   9   4   1          2.52          2.07         3.76 o                         
  10   4   1         36.53         38.84         4.41 o                         
  11   4   1         51.38         50.44         4.59 o                         
  12   4   1          0.75          3.29         6.65 o                         
 -12   5   1         23.12         18.37         8.84 o                         
 -11   5   1         45.43         43.82         7.56 o                         
 -10   5   1         38.76         41.85         3.00 o                         
  -9   5   1       1730.25       1637.83        37.47 o                         
  -8   5   1        131.90        123.22         4.49 o                         
  -7   5   1         20.01         26.52         3.97 o                         
  -6   5   1         77.54         70.12         2.99 o                         
  -5   5   1       1636.10       1594.83        28.04 o                         
  -4   5   1       2730.61       2784.29        69.97 o                         
  -3   5   1       9285.48       9679.34       225.37 o                         
  -2   5   1       4431.85       4825.68       100.53 o                         
  -1   5   1         95.66         71.50         4.20 o                         
   0   5   1       1603.21       1743.78        36.13 o                         
   1   5   1       1830.95       1963.46        42.05 o                         
   2   5   1       1398.42       1361.26        23.56 o                         
   3   5   1       8909.08       8996.60       186.44 o                         
   4   5   1       1424.97       1384.50        25.33 o                         
   5   5   1       3204.06       2995.81        38.20 o                         
   6   5   1        759.81        759.19         8.02 o                         
   7   5   1        378.09        397.09         3.83 o                         
   8   5   1        319.38        285.29         5.54 o                         
   9   5   1        779.49        821.49        11.57 o                         
  10   5   1        164.95        164.17         4.26 o                         
  11   5   1        131.76        133.50         5.86 o                         
  12   5   1         45.16         38.04         6.47 o                         
 -12   6   1         70.83         58.54         9.32 o                         
 -11   6   1        141.23        151.19         8.18 o                         
 -10   6   1        290.88        276.08         6.76 o                         
  -9   6   1        507.44        517.90        12.55 o                         
  -8   6   1         16.04         17.72         4.79 o                         
  -7   6   1        365.11        369.51         4.50 o                         
  -6   6   1       1090.60       1096.11        17.73 o                         
  -5   6   1        415.07        407.26         8.92 o                         
  -4   6   1        250.39        188.85         8.97 o                         
  -3   6   1       5627.24       6250.40       103.20 o                         
  -2   6   1        359.03        444.96         7.97 o                         
  -1   6   1       1357.84       1517.23        33.31 o                         
   0   6   1         82.25         79.82         2.00 o                         
   1   6   1        558.72        552.21        12.15 o                         
   2   6   1       1898.82       1993.66        22.18 o                         
   3   6   1         24.75         28.44         2.22 o                         
   4   6   1          0.89          1.30         2.17 o                         
   5   6   1        195.35        155.93         3.76 o                         
   6   6   1        220.55        237.15         4.59 o                         
   7   6   1          0.91          2.49         3.03 o                         
   8   6   1        175.72        168.63         2.78 o                         
   9   6   1         46.89         49.27         2.94 o                         
  10   6   1         26.06         24.76         4.02 o                         
  11   6   1        130.84        134.38         7.64 o                         
 -11   7   1         11.58         12.81         8.30 o                         
 -10   7   1         98.63        111.29         6.94 o                         
  -9   7   1        231.41        231.31         6.02 o                         
  -8   7   1         12.20         16.34         4.99 o                         
  -7   7   1         58.75         62.92         4.18 o                         
  -6   7   1        249.57        251.93         4.30 o                         
  -5   7   1       1416.97       1421.89        25.96 o                         
  -4   7   1        244.91        192.43         5.76 o                         
  -3   7   1       3176.48       3062.51        71.68 o                         
  -2   7   1       2973.80       3065.36        70.89 o                         
  -1   7   1        112.20         44.98        21.14 o                         
   0   7   1        111.25        102.29         2.24 o                         
   1   7   1        620.14        604.72        10.80 o                         
   2   7   1       2559.26       2731.49        48.78 o                         
   3   7   1       3465.67       3390.04        69.04 o                         
   4   7   1        139.72        119.69         2.62 o                         
   5   7   1       2967.69       2849.26        62.25 o                         
   6   7   1       1162.40       1172.66        16.12 o                         
   7   7   1        158.33        165.90         3.01 o                         
   8   7   1        434.41        426.70         3.70 o                         
   9   7   1        513.70        550.45        12.25 o                         
  10   7   1        122.29        121.02         7.18 o                         
  11   7   1        201.72        218.30         8.51 o                         
 -11   8   1        179.53        190.69         7.89 o                         
 -10   8   1        154.41        147.01         7.54 o                         
  -9   8   1        409.23        421.92         6.89 o                         
  -8   8   1        270.81        261.31         5.07 o                         
  -7   8   1         88.33         95.05         4.40 o                         
  -6   8   1        206.59        222.41         4.57 o                         
  -5   8   1        672.13        719.00        19.59 o                         
  -4   8   1        183.55        220.29         5.27 o                         
  -3   8   1        261.25        273.23         8.44 o                         
  -2   8   1        348.40        353.64        10.25 o                         
  -1   8   1        416.20        415.09        12.46 o                         
   0   8   1        621.07        726.55        12.39 o                         
   1   8   1          3.69          1.44         3.21 o                         
   2   8   1        174.01        169.31         2.89 o                         
   3   8   1        527.62        572.12        11.84 o                         
   4   8   1        310.21        288.79         4.15 o                         
   5   8   1         29.56         28.89         2.29 o                         
   6   8   1        157.30        156.96         4.52 o                         
   7   8   1         49.76         42.39         5.03 o                         
   8   8   1         26.88         26.76         6.11 o                         
   9   8   1        307.05        309.34         9.81 o                         
  10   8   1         45.75         41.84         7.72 o                         
  11   8   1         93.93         90.72         7.34 o                         
 -11   9   1          3.86         -8.22         8.31 o                         
 -10   9   1         77.66         80.88         7.37 o                         
  -9   9   1         37.80         31.96         6.88 o                         
  -8   9   1         35.73         41.31         5.57 o                         
  -7   9   1        595.60        593.61        12.23 o                         
  -6   9   1        536.93        592.91        11.31 o                         
  -5   9   1         96.24        107.94         3.69 o                         
  -4   9   1        769.70        751.11        18.08 o                         
  -3   9   1        115.67        112.20         3.07 o                         
  -2   9   1        315.90        257.37         8.21 o                         
  -1   9   1       1933.36       1917.22        77.50 o                         
   0   9   1       1529.36       1540.83        16.32 o                         
   1   9   1       1629.11       1687.64        33.11 o                         
   2   9   1       1476.09       1546.93        34.65 o                         
   3   9   1        744.13        710.03        18.00 o                         
   4   9   1         57.83         63.58         2.52 o                         
   5   9   1        857.74        811.34        16.32 o                         
   6   9   1        784.37        753.60        13.29 o                         
   7   9   1        698.72        704.68        12.12 o                         
   8   9   1        671.74        676.39        17.59 o                         
   9   9   1        328.15        351.73         8.16 o                         
  10   9   1         96.43         96.29         7.69 o                         
 -10  10   1         13.27         11.94         6.80 o                         
  -9  10   1        198.19        210.55         6.60 o                         
  -8  10   1        395.29        380.61         8.86 o                         
  -7  10   1        516.61        535.46        16.91 o                         
  -6  10   1         70.51         76.99         4.93 o                         
  -5  10   1        641.46        621.60        18.05 o                         
  -4  10   1        165.84        160.93         3.46 o                         
  -3  10   1          1.30          5.11         3.82 o                         
  -2  10   1        369.44        384.77        13.65 o                         
  -1  10   1          4.38          5.57         3.77 o                         
   0  10   1        216.22        248.72         5.33 o                         
   1  10   1         50.28         51.00         3.51 o                         
   2  10   1        360.82        376.20         8.63 o                         
   3  10   1         36.88         41.53         3.14 o                         
   4  10   1          0.27         -0.56         2.87 o                         
   5  10   1        159.15        139.05         4.09 o                         
   6  10   1          6.96          3.03         2.13 o                         
   7  10   1         11.35         13.94         5.26 o                         
   8  10   1          1.34         -0.60         6.33 o                         
   9  10   1        123.23        124.38         7.42 o                         
  10  10   1          2.02         -1.08         7.37 o                         
 -10  11   1         12.25          7.58         7.62 o                         
  -9  11   1         27.27         30.20         6.36 o                         
  -8  11   1        405.49        429.52        13.79 o                         
  -7  11   1        290.44        289.00         8.54 o                         
  -6  11   1       1201.72       1183.89        32.12 o                         
  -5  11   1        160.69        149.39         4.40 o                         
  -4  11   1        510.98        490.85        16.61 o                         
  -3  11   1         65.73         76.49         4.21 o                         
  -2  11   1        508.85        553.00        19.33 o                         
  -1  11   1       1332.41       1360.30        40.14 o                         
   0  11   1       4602.90       4734.55        65.15 o                         
   1  11   1       1388.38       1397.65        43.87 o                         
   2  11   1         79.34         84.62         4.15 o                         
   3  11   1        198.76        211.00         3.58 o                         
   4  11   1        100.74        101.14         4.60 o                         
   5  11   1        266.94        263.56         6.12 o                         
   6  11   1        770.35        701.09        24.39 o                         
   7  11   1        171.50        171.19         6.63 o                         
   8  11   1        323.03        351.76         9.77 o                         
   9  11   1        131.81        143.95         7.41 o                         
  -9  12   1         38.49         31.09         7.41 o                         
  -8  12   1        126.60        131.80         6.68 o                         
  -7  12   1        224.22        246.57         7.35 o                         
  -6  12   1        151.98        175.51         5.52 o                         
  -5  12   1        252.76        242.96         7.65 o                         
  -4  12   1        282.63        258.92        10.25 o                         
  -3  12   1        115.41        111.84         4.70 o                         
  -2  12   1        160.68        151.67         7.84 o                         
  -1  12   1         83.00         82.76         4.50 o                         
   0  12   1        779.68        793.13        20.59 o                         
   1  12   1        101.25        108.76         4.96 o                         
   2  12   1        107.06        106.92         7.16 o                         
   3  12   1          9.54         15.97         3.47 o                         
   4  12   1         13.64         14.25         3.44 o                         
   5  12   1          0.31          1.37         3.13 o                         
   6  12   1         31.19         27.68         2.59 o                         
   7  12   1         93.27         92.61         6.67 o                         
   8  12   1          0.10          5.35         6.27 o                         
   9  12   1         40.50         33.38         7.50 o                         
  -8  13   1        155.96        147.34         9.13 o                         
  -7  13   1         31.66         30.41         6.27 o                         
  -6  13   1        629.95        652.84        22.38 o                         
  -5  13   1        123.11        106.49         4.71 o                         
  -4  13   1        937.28        900.71        25.99 o                         
  -3  13   1         91.04         92.83         5.14 o                         
  -2  13   1        804.74        801.39        23.83 o                         
  -1  13   1        502.14        529.34        11.71 o                         
   0  13   1        972.74       1014.66        17.25 o                         
   1  13   1        208.95        218.87         6.56 o                         
   2  13   1        267.09        277.50        13.32 o                         
   3  13   1         58.70         67.00         4.04 o                         
   4  13   1        530.87        558.65        19.35 o                         
   5  13   1         74.79         76.38         3.65 o                         
   6  13   1        281.28        213.52        28.87 o                         
   7  13   1         28.18         29.18         6.38 o                         
   8  13   1        114.46        117.83         8.36 o                         
  -8  14   1         91.44         86.38         7.75 o                         
  -7  14   1         50.38         50.89         6.40 o                         
  -6  14   1         39.64         45.67         7.37 o                         
  -5  14   1         30.39         23.76         3.37 o                         
  -4  14   1        217.54        217.45         5.70 o                         
  -3  14   1          2.99          5.51         5.35 o                         
  -2  14   1        201.56        205.31        11.29 o                         
  -1  14   1          3.50         11.02         5.65 o                         
   0  14   1        118.59        130.11         5.52 o                         
   1  14   1          0.99          2.77         5.40 o                         
   2  14   1          0.98          1.52         6.43 o                         
   3  14   1          0.05         -0.42         4.45 o                         
   4  14   1          0.06         -1.28         4.64 o                         
   5  14   1          9.59          9.70         3.90 o                         
   6  14   1          0.12         -0.32         2.88 o                         
   7  14   1         71.98         73.07         7.61 o                         
  -7  15   1          5.09          4.66         7.71 o                         
  -6  15   1        127.47        120.68        10.93 o                         
  -5  15   1          5.48          2.50         3.65 o                         
  -4  15   1        739.88        662.42        36.17 o                         
  -3  15   1          9.11          9.13         6.39 o                         
  -2  15   1        601.95        618.68        27.27 o                         
  -1  15   1         22.63         17.70         5.92 o                         
   0  15   1        180.76        185.56         6.83 o                         
   1  15   1          2.67          9.06         6.27 o                         
   2  15   1        278.90        293.11         5.70 o                         
   3  15   1         19.31         19.66         5.32 o                         
   4  15   1        507.79        513.48        20.84 o                         
   5  15   1         12.25          6.09         4.62 o                         
   6  15   1        228.27        155.22        32.16 o                         
  -5  16   1          0.17          0.74         4.04 o                         
  -4  16   1         93.20         74.64         9.92 o                         
  -3  16   1          5.26          4.67         7.32 o                         
  -2  16   1         51.22         57.65         6.45 o                         
  -1  16   1         14.10         15.40         6.42 o                         
   0  16   1         21.69         28.94         7.03 o                         
   1  16   1         43.55         55.13         7.07 o                         
   2  16   1         23.05         27.17         5.95 o                         
   3  16   1         13.80         12.72         5.83 o                         
   4  16   1         24.75         22.86         5.25 o                         
   5  16   1          2.22         -1.26         5.15 o                         
  -4  17   1        227.38        154.00        21.29 o                         
  -3  17   1          0.01          2.31         7.66 o                         
  -2  17   1        258.63        257.11         7.63 o                         
  -1  17   1          5.70         -0.41         7.68 o                         
   0  17   1         93.00         96.38         7.85 o                         
   1  17   1          0.13          3.12         7.90 o                         
   2  17   1        189.84        204.87         6.80 o                         
   3  17   1          1.36          0.56         6.41 o                         
 -12   0   2         27.92         26.88        10.76 o                         
 -10   0   2          9.91          8.10         7.57 o                         
  -8   0   2       3731.24       3438.64       100.46 o                         
  -6   0   2       4169.23       4214.43        63.87 o                         
  -4   0   2         49.05         37.12         2.24 o                         
   0   0   2      18507.22      19004.15       602.09 o                         
   2   0   2         31.65         35.33         2.03 o                         
   4   0   2       1162.55       1068.60        16.22 o                         
   6   0   2       2288.37       2021.63        46.21 o                         
   8   0   2       1658.17       1633.93        51.47 o                         
  10   0   2       1410.49       1414.52        39.01 o                         
  12   0   2        239.11        240.09         8.70 o                         
 -12   1   2        748.30        733.12        12.52 o                         
 -11   1   2          7.18          4.27         5.23 o                         
 -10   1   2        357.50        378.99         8.34 o                         
  -9   1   2         52.38         45.43         4.59 o                         
  -8   1   2       2997.09       2879.75        36.45 o                         
  -7   1   2        135.04        130.15         3.18 o                         
  -6   1   2       7987.94       7909.02        70.36 o                         
  -5   1   2        238.96        279.29         3.75 o                         
  -4   1   2       1108.03        960.69        11.36 o                         
  -3   1   2       2052.00       2332.29        21.27 o                         
  -2   1   2        105.85         98.14         2.47 o                         
  -1   1   2         12.48         12.21         0.71 o                         
   0   1   2      10382.78      10635.02       105.45 o                         
   1   1   2         72.49         74.66         1.45 o                         
   2   1   2        297.73        334.75         4.58 o                         
   3   1   2       1810.61       1834.19        21.08 o                         
   4   1   2        883.57        897.55         7.44 o                         
   5   1   2        126.95        153.75         3.20 o                         
   6   1   2         24.34         28.60         2.77 o                         
   7   1   2        121.81        133.84         3.24 o                         
   8   1   2        389.96        367.64         5.45 o                         
   9   1   2          6.84          6.92         3.76 o                         
  10   1   2         38.64         42.52         4.26 o                         
  11   1   2          1.42         -0.07         4.87 o                         
  12   1   2         27.68         29.90         6.17 o                         
 -12   2   2         23.49         14.72         6.55 o                         
 -11   2   2          0.15          0.52         6.07 o                         
 -10   2   2        121.63        116.28         5.32 o                         
  -9   2   2         14.84         17.71         4.58 o                         
  -8   2   2        844.45        803.19        13.17 o                         
  -7   2   2         87.87         85.39         2.85 o                         
  -6   2   2       3243.63       3173.84        43.58 o                         
  -5   2   2        247.52        337.05         4.67 o                         
  -4   2   2       4036.81       4111.27        36.84 o                         
  -3   2   2        559.28        603.96        13.11 o                         
  -2   2   2        119.70        110.24         1.27 o                         
  -1   2   2       2293.01       2151.46        85.33 o                         
   0   2   2       5528.87       5980.34        82.43 o                         
   1   2   2         80.79         96.73         3.45 o                         
   2   2   2       9268.80       9216.27       149.78 o                         
   3   2   2       3717.13       3713.70        45.55 o                         
   4   2   2       5440.49       5118.42        71.98 o                         
   5   2   2        188.92        233.69         5.86 o                         
   6   2   2       2127.33       2069.58        32.66 o                         
   7   2   2         27.66         33.99         3.03 o                         
   8   2   2       1784.55       1771.02        28.06 o                         
   9   2   2        208.27        201.89         4.02 o                         
  10   2   2        940.82        957.39        15.01 o                         
  11   2   2          3.75          5.09         5.52 o                         
  12   2   2        250.50        238.09         6.24 o                         
 -12   3   2        387.81        373.41         8.85 o                         
 -11   3   2         70.76         69.34         5.65 o                         
 -10   3   2       1052.32       1008.46        22.86 o                         
  -9   3   2         75.91         77.86         4.03 o                         
  -8   3   2        947.11        902.49        20.99 o                         
  -7   3   2        130.24        130.96         3.40 o                         
  -6   3   2       1207.90       1194.06        23.16 o                         
  -5   3   2        230.32        310.84         3.52 o                         
  -4   3   2       5547.64       5769.15       161.43 o                         
  -3   3   2         90.16         89.67         1.01 o                         
  -2   3   2       3214.87       3148.97        63.74 o                         
  -1   3   2         12.31         13.26         7.54 o                         
   0   3   2         16.77         14.06         1.78 o                         
   1   3   2        103.71        116.31         1.88 o                         
   2   3   2        176.66        175.92         3.69 o                         
   3   3   2       5171.91       5361.79        50.89 o                         
   4   3   2       3702.69       3604.37        30.13 o                         
   5   3   2        202.08        184.68         2.65 o                         
   6   3   2        280.94        263.04         3.00 o                         
   7   3   2        584.99        573.49         7.90 o                         
   8   3   2          2.29          2.58         3.32 o                         
   9   3   2        171.04        176.68         3.60 o                         
  10   3   2          8.82         10.22         4.87 o                         
  11   3   2         14.43         13.87         5.32 o                         
  12   3   2         32.81         27.61         5.91 o                         
 -12   4   2          1.30          3.34         5.14 o                         
 -11   4   2          4.81          3.90         4.64 o                         
 -10   4   2        213.57        197.58         4.90 o                         
  -9   4   2          0.42          2.74         3.55 o                         
  -8   4   2        206.43        196.02         9.34 o                         
  -7   4   2         44.76         43.29         2.08 o                         
  -6   4   2        962.46        960.40        15.08 o                         
  -5   4   2         85.06         71.71         2.54 o                         
  -4   4   2       3744.85       3832.34       138.60 o                         
  -3   4   2       4764.64       5101.96       154.98 o                         
  -2   4   2       8785.62       8789.58       381.00 o                         
  -1   4   2        739.51        802.87        28.80 o                         
   0   4   2        590.78        558.40        11.25 o                         
   1   4   2         27.02         27.34         1.51 o                         
   2   4   2       4439.96       4283.53        58.24 o                         
   3   4   2       3780.13       4005.33        40.18 o                         
   4   4   2       8061.00       7703.17       122.41 o                         
   5   4   2       1626.89       1636.49        19.29 o                         
   6   4   2       4714.89       4490.60        52.90 o                         
   7   4   2         38.37         41.88         2.97 o                         
   8   4   2        740.10        731.30        11.02 o                         
   9   4   2        297.09        287.03         4.16 o                         
  10   4   2        340.05        355.81         7.68 o                         
  11   4   2         31.37         27.12         4.94 o                         
  12   4   2        297.99        326.21        15.20 o                         
 -12   5   2        275.81        288.49        10.51 o                         
 -11   5   2        103.75         99.95         7.72 o                         
 -10   5   2        666.03        673.72        13.98 o                         
  -9   5   2        221.92        209.42         6.13 o                         
  -8   5   2        376.22        353.70         4.47 o                         
  -7   5   2         58.60         69.48         4.23 o                         
  -6   5   2       1723.52       1619.08        14.61 o                         
  -5   5   2          2.26          2.39         2.58 o                         
  -4   5   2       4356.61       4367.22        59.48 o                         
  -3   5   2       2253.20       2135.09        58.95 o                         
  -2   5   2       6894.28       7382.12       200.67 o                         
  -1   5   2          4.06          2.59         1.75 o                         
   0   5   2       1342.09       1378.76        28.84 o                         
   1   5   2        463.37        489.11        11.84 o                         
   2   5   2       6950.39       7281.23       150.71 o                         
   3   5   2        351.97        359.53         4.37 o                         
   4   5   2         59.06         53.19         2.06 o                         
   5   5   2         34.48         34.80         2.25 o                         
   6   5   2        869.08        796.93         9.25 o                         
   7   5   2        118.36         95.14         3.30 o                         
   8   5   2        332.56        306.59         5.24 o                         
   9   5   2         17.93         14.01         3.90 o                         
  10   5   2         20.70         19.04         4.16 o                         
  11   5   2         25.46         21.95         4.42 o                         
 -12   6   2          0.91          9.05        10.57 o                         
 -11   6   2         52.92         52.81         6.89 o                         
 -10   6   2         32.08         24.37         5.83 o                         
  -9   6   2        185.88        192.06         6.66 o                         
  -8   6   2        258.50        258.37         5.18 o                         
  -7   6   2        226.60        220.87         5.44 o                         
  -6   6   2        239.90        235.30         5.03 o                         
  -5   6   2        613.78        655.60        16.03 o                         
  -4   6   2       1888.22       1931.68        17.88 o                         
  -3   6   2       2289.57       2262.27        62.38 o                         
  -2   6   2       3189.73       3379.02        83.36 o                         
  -1   6   2       3319.81       3770.33       111.44 o                         
   0   6   2         23.97         42.60         2.49 o                         
   1   6   2       1410.82       1458.88        20.54 o                         
   2   6   2       2408.67       2440.48        27.70 o                         
   3   6   2       2116.13       1985.36        35.12 o                         
   4   6   2       3242.14       2975.87        46.19 o                         
   5   6   2       1248.91       1186.25        24.78 o                         
   6   6   2       2231.88       2265.63        24.83 o                         
   7   6   2        730.22        713.35         6.54 o                         
   8   6   2        380.78        387.09         5.46 o                         
   9   6   2        194.70        188.60         4.95 o                         
  10   6   2        214.10        219.51         8.09 o                         
  11   6   2         26.74         26.49         4.18 o                         
 -11   7   2         55.30         48.08         7.29 o                         
 -10   7   2        333.07        346.06         6.96 o                         
  -9   7   2        529.16        518.18         6.64 o                         
  -8   7   2        507.09        517.57         6.82 o                         
  -7   7   2         33.15         37.21         4.73 o                         
  -6   7   2        629.26        614.57        10.99 o                         
  -5   7   2        747.62        714.55        20.84 o                         
  -4   7   2       2313.95       2323.32        80.82 o                         
  -3   7   2       1492.95       1510.81        48.01 o                         
  -2   7   2       4361.51       4528.77       134.09 o                         
  -1   7   2        218.30        354.77        14.73 o                         
   0   7   2        692.19        714.58        14.40 o                         
   1   7   2        558.65        533.51        11.50 o                         
   2   7   2       1973.33       1879.50        15.35 o                         
   3   7   2       1489.33       1447.10        28.89 o                         
   4   7   2        219.31        200.60         5.30 o                         
   5   7   2        198.28        165.67         4.12 o                         
   6   7   2        354.00        360.78         7.13 o                         
   7   7   2        102.88        107.55         3.60 o                         
   8   7   2         89.27         88.61         3.95 o                         
   9   7   2        361.99        343.79         5.98 o                         
  10   7   2         57.17         47.57         5.03 o                         
  11   7   2         37.78         25.50         8.47 o                         
 -11   8   2         32.70         37.63         6.98 o                         
 -10   8   2          0.20         -1.34         6.48 o                         
  -9   8   2         27.27         33.30         5.87 o                         
  -8   8   2         43.48         35.79         4.82 o                         
  -7   8   2         31.57         22.93         4.06 o                         
  -6   8   2        316.70        333.78         3.90 o                         
  -5   8   2        554.13        564.58        16.21 o                         
  -4   8   2        597.71        560.73        20.82 o                         
  -3   8   2         16.67          9.84         2.89 o                         
  -2   8   2       1172.63       1190.11        25.29 o                         
  -1   8   2       2441.45       2524.23        67.43 o                         
   0   8   2        630.84        650.06        12.94 o                         
   1   8   2       4345.30       4720.91        50.81 o                         
   2   8   2       4017.68       4102.79        63.97 o                         
   3   8   2        775.54        808.59        16.84 o                         
   4   8   2       1766.69       1721.54        37.99 o                         
   5   8   2        320.06        311.20         6.19 o                         
   6   8   2        148.51        157.20         3.64 o                         
   7   8   2        542.24        518.13         9.56 o                         
   8   8   2        707.32        712.57        10.63 o                         
   9   8   2        295.88        233.20        28.51 o                         
  10   8   2        119.46        135.51         7.59 o                         
  11   8   2         90.84        102.84        20.49 o                         
 -11   9   2         65.48         45.76         7.13 o                         
 -10   9   2         59.61         74.35         6.66 o                         
  -9   9   2        345.42        351.43         5.93 o                         
  -8   9   2        340.52        365.13         6.61 o                         
  -7   9   2        496.66        506.86         5.85 o                         
  -6   9   2        348.39        367.68         7.35 o                         
  -5   9   2        990.99       1003.74        39.17 o                         
  -4   9   2        126.76        130.02         5.87 o                         
  -3   9   2        570.52        562.18        20.86 o                         
  -2   9   2         60.14         54.84         3.00 o                         
  -1   9   2        535.39        564.95        12.68 o                         
   0   9   2       1829.54       1903.65        40.17 o                         
   1   9   2       1000.08       1013.88        17.38 o                         
   2   9   2         13.73         16.44         3.06 o                         
   3   9   2       1419.92       1491.99        29.13 o                         
   4   9   2        119.07        124.96         4.71 o                         
   5   9   2        190.52        188.31         6.68 o                         
   6   9   2        129.63        119.07         3.54 o                         
   7   9   2         28.09         25.11         3.33 o                         
   8   9   2         30.87         23.10         2.83 o                         
   9   9   2         34.79         34.22         6.28 o                         
  10   9   2         43.61         54.14         7.64 o                         
 -10  10   2         17.13         17.94         6.92 o                         
  -9  10   2         38.12         34.99         5.85 o                         
  -8  10   2        120.18        114.01         5.01 o                         
  -7  10   2        172.31        186.39         4.61 o                         
  -6  10   2        109.42         96.04         4.05 o                         
  -5  10   2        160.92        166.38        11.27 o                         
  -4  10   2        156.60        165.11         7.79 o                         
  -3  10   2        149.20        148.22         3.36 o                         
  -2  10   2       1323.74       1283.74        30.46 o                         
  -1  10   2        855.32        923.23        24.82 o                         
   0  10   2       1933.98       1976.40        37.63 o                         
   1  10   2       3144.81       3273.86        74.51 o                         
   2  10   2       1395.68       1436.32        23.90 o                         
   3  10   2          5.52          7.23         3.23 o                         
   4  10   2       1200.09       1126.07        30.57 o                         
   5  10   2        220.60        219.15         3.40 o                         
   6  10   2        242.82        251.07         4.11 o                         
   7  10   2        321.72        307.90         7.35 o                         
   8  10   2        190.33        191.50         6.79 o                         
   9  10   2        194.77        201.72         7.20 o                         
  10  10   2         65.75         69.23         9.05 o                         
 -10  11   2         17.48         20.23         6.63 o                         
  -9  11   2        202.79        204.03        10.12 o                         
  -8  11   2         56.90         68.00         5.30 o                         
  -7  11   2        836.60        841.66        21.28 o                         
  -6  11   2        280.08        303.83        10.50 o                         
  -5  11   2        324.17        357.73        23.23 o                         
  -4  11   2         31.86         34.45         3.50 o                         
  -3  11   2        348.19        329.72        13.98 o                         
  -2  11   2        104.60        103.84         4.42 o                         
  -1  11   2       2341.36       2341.22        84.51 o                         
   0  11   2         62.17         75.24         3.67 o                         
   1  11   2        541.93        576.43        10.22 o                         
   2  11   2          2.69          0.57         4.09 o                         
   3  11   2        254.75        271.78         5.39 o                         
   4  11   2        114.73        111.25         3.50 o                         
   5  11   2          8.29          9.83         3.48 o                         
   6  11   2          0.20          0.81         3.24 o                         
   7  11   2         20.49         18.70         2.25 o                         
   8  11   2          9.72         12.86         6.31 o                         
   9  11   2          0.47          1.90         7.90 o                         
  -9  12   2         26.08         16.45         5.84 o                         
  -8  12   2         17.99         15.84         5.10 o                         
  -7  12   2        371.55        381.01        11.83 o                         
  -6  12   2         21.50         24.25         4.28 o                         
  -5  12   2        378.83        342.11        16.30 o                         
  -4  12   2        265.57        258.84        13.07 o                         
  -3  12   2        826.73        815.74        23.00 o                         
  -2  12   2        120.00        122.21         5.27 o                         
  -1  12   2        690.77        684.94        15.96 o                         
   0  12   2        561.75        579.81        14.67 o                         
   1  12   2        826.53        857.75        20.16 o                         
   2  12   2        701.32        738.75        17.23 o                         
   3  12   2        340.48        364.68         6.25 o                         
   4  12   2         62.44         75.11         3.88 o                         
   5  12   2        313.38        319.45         9.38 o                         
   6  12   2         96.01         96.75         3.76 o                         
   7  12   2        247.56        260.99        10.72 o                         
   8  12   2         63.35         61.69         7.47 o                         
   9  12   2        118.66        133.70         8.18 o                         
  -8  13   2         22.16         17.84         5.15 o                         
  -7  13   2        143.77        132.88        12.22 o                         
  -6  13   2        129.75        130.77         6.54 o                         
  -5  13   2        225.83        199.76        12.91 o                         
  -4  13   2        105.75        111.37         5.76 o                         
  -3  13   2        244.70        234.47         8.50 o                         
  -2  13   2        171.41        162.91         5.54 o                         
  -1  13   2        862.77        863.14        11.22 o                         
   0  13   2         61.61         68.66         5.10 o                         
   1  13   2         92.97         91.05         5.60 o                         
   2  13   2         18.14         23.04         4.59 o                         
   3  13   2         24.90         24.41         4.30 o                         
   4  13   2        102.50         93.44         3.93 o                         
   5  13   2         27.58         31.97         3.85 o                         
   6  13   2        173.47        141.55        14.19 o                         
   7  13   2         10.05         14.28         7.37 o                         
   8  13   2         61.40         61.98         8.45 o                         
  -8  14   2          8.16          2.67         6.99 o                         
  -7  14   2        123.77        111.61        12.36 o                         
  -6  14   2          3.40          3.00         6.15 o                         
  -5  14   2        229.59        167.75        21.22 o                         
  -4  14   2          0.26         -0.09         4.80 o                         
  -3  14   2        782.59        768.51        23.66 o                         
  -2  14   2         20.49         20.06         6.05 o                         
  -1  14   2        683.18        709.81        10.13 o                         
   0  14   2         79.87         94.01         6.97 o                         
   1  14   2        140.48        142.31         5.47 o                         
   2  14   2         25.97         26.16         5.68 o                         
   3  14   2        595.14        624.21        13.62 o                         
   4  14   2          0.44          2.25         4.21 o                         
   5  14   2        315.05        308.36        20.28 o                         
   6  14   2         41.45         32.33         4.34 o                         
   7  14   2        193.97        218.11         9.02 o                         
  -7  15   2        124.41        118.35        18.94 o                         
  -6  15   2         49.82         31.97         8.67 o                         
  -5  15   2        100.00         68.53        10.74 o                         
  -4  15   2         17.53         16.61         5.22 o                         
  -3  15   2        210.77        204.56         6.23 o                         
  -2  15   2         19.85         17.51         6.60 o                         
  -1  15   2        110.23        104.96         6.38 o                         
   0  15   2          7.42          5.33         6.49 o                         
   1  15   2        120.05        123.90         5.51 o                         
   2  15   2          2.13          0.90         5.87 o                         
   3  15   2         40.81         42.42         5.56 o                         
   4  15   2          2.98          7.24         4.86 o                         
   5  15   2          1.07          0.17         4.67 o                         
   6  15   2         20.12         11.49         3.98 o                         
  -5  16   2         46.75         26.61         3.93 o                         
  -4  16   2          6.63          1.36         5.99 o                         
  -3  16   2        328.69        312.08        10.42 o                         
  -2  16   2          8.08         13.75         5.95 o                         
  -1  16   2        174.06        175.62         6.90 o                         
   0  16   2          0.86          0.76         6.40 o                         
   1  16   2         56.30         57.42         6.49 o                         
   2  16   2          0.06         -0.84         5.97 o                         
   3  16   2        178.65        173.89         6.26 o                         
   4  16   2          3.50          0.30         5.54 o                         
   5  16   2         91.52         75.20        17.22 o                         
  -4  17   2          7.20          5.41         6.32 o                         
  -3  17   2        182.01        156.08        27.61 o                         
  -2  17   2         41.82         38.15         7.44 o                         
  -1  17   2         35.62         31.51         7.20 o                         
   0  17   2          6.58          2.53         6.63 o                         
   1  17   2         68.15         61.53         7.32 o                         
   2  17   2          3.34          3.24         6.45 o                         
   3  17   2         33.74         24.81         6.59 o                         
 -11   0   3        645.36        654.92        10.08 o                         
  -9   0   3       2311.17       2228.58        44.63 o                         
  -7   0   3      12048.56      12880.64       237.54 o                         
  -5   0   3        893.38        808.41        39.25 o                         
  -1   0   3      17380.08      17308.46        15.17 o                         
   1   0   3       7574.72       7932.85       115.17 o                         
   3   0   3       2303.28       2104.64        12.47 o                         
   5   0   3         11.35         23.26         3.82 o                         
   7   0   3        172.56        150.39         7.84 o                         
   9   0   3         81.00         77.79         6.22 o                         
  11   0   3         12.09         18.83         8.25 o                         
 -12   1   3          0.34          1.92         7.19 o                         
 -11   1   3        108.23        103.85         5.80 o                         
 -10   1   3          0.09          0.73         4.63 o                         
  -9   1   3          5.20          4.05         4.37 o                         
  -8   1   3        143.05        145.19         4.01 o                         
  -7   1   3        309.85        316.06         7.54 o                         
  -6   1   3          0.07          3.85         2.64 o                         
  -5   1   3       1706.22       1657.91         4.47 o                         
  -4   1   3        792.80        856.51         4.09 o                         
  -3   1   3       2839.33       2975.45        57.28 o                         
  -2   1   3       4498.24       5093.34       231.25 o                         
  -1   1   3       3870.24       4013.42        76.91 o                         
   0   1   3       1150.42       1243.33         9.08 o                         
   1   1   3       5119.71       5000.93        47.75 o                         
   2   1   3        437.58        419.60         3.62 o                         
   3   1   3       2304.06       2161.13        23.33 o                         
   4   1   3        922.71        981.48        12.28 o                         
   5   1   3        273.72        213.45         2.51 o                         
   6   1   3         69.14         86.34         2.86 o                         
   7   1   3       2024.27       2015.91        32.35 o                         
   8   1   3         31.86         32.70         3.48 o                         
   9   1   3       1205.31       1178.46        22.25 o                         
  10   1   3          0.89          0.04         4.82 o                         
  11   1   3        313.46        326.35         6.46 o                         
  12   1   3          0.46         -0.79         6.14 o                         
 -12   2   3         21.02         17.68         6.48 o                         
 -11   2   3        728.27        727.46         9.21 o                         
 -10   2   3         21.81         21.19         4.77 o                         
  -9   2   3       1543.66       1493.96        25.40 o                         
  -8   2   3        116.39        113.12         3.50 o                         
  -7   2   3       5206.68       5067.50        54.55 o                         
  -6   2   3          0.51          2.87         2.58 o                         
  -5   2   3       3894.53       3832.06        66.33 o                         
  -4   2   3        209.25        272.85         7.12 o                         
  -3   2   3       9010.99       8599.77         9.83 o                         
  -2   2   3          5.57          3.07         1.17 o                         
  -1   2   3       3384.67       3427.26        65.08 o                         
   0   2   3      23248.34      23184.70       312.33 o                         
   1   2   3        629.02        721.31         8.57 o                         
   2   2   3       1484.89       1534.43        13.46 o                         
   3   2   3       2820.93       2634.01        39.31 o                         
   4   2   3        181.72        195.45         2.38 o                         
   5   2   3        527.86        442.51         6.01 o                         
   6   2   3        337.35        332.52         6.39 o                         
   7   2   3         14.56         16.40         3.27 o                         
   8   2   3        331.86        322.22         5.49 o                         
   9   2   3        149.62        148.00         4.24 o                         
  10   2   3        110.24        105.32         5.16 o                         
  11   2   3         43.37         47.05         5.40 o                         
  12   2   3          3.70          3.99        11.47 o                         
 -12   3   3          8.75          9.62         5.88 o                         
 -11   3   3          9.97          9.19         4.96 o                         
 -10   3   3          1.05          0.55         4.22 o                         
  -9   3   3         19.38         16.50         3.85 o                         
  -8   3   3        368.16        360.43         5.01 o                         
  -7   3   3         38.79         38.89         2.87 o                         
  -6   3   3          1.26          4.54         2.44 o                         
  -5   3   3       1772.76       1816.92        56.90 o                         
  -4   3   3       2657.90       2828.55        85.81 o                         
  -3   3   3       1222.96       1231.80        37.03 o                         
  -2   3   3        255.11        301.94        20.20 o                         
  -1   3   3       5553.50       5730.51       189.69 o                         
   0   3   3       1879.82       1896.06        31.57 o                         
   1   3   3       2843.70       2858.01        25.08 o                         
   2   3   3       1646.01       1628.56        18.68 o                         
   3   3   3       3568.58       3514.41        35.45 o                         
   4   3   3        268.43        274.38         2.94 o                         
   5   3   3       1436.28       1274.95        16.74 o                         
   6   3   3         14.77         14.81         2.87 o                         
   7   3   3       2257.13       2196.95        31.33 o                         
   8   3   3          6.53          8.06         3.31 o                         
   9   3   3        795.44        789.35        10.45 o                         
  10   3   3          0.37          2.07         4.90 o                         
  11   3   3        274.70        278.66         6.51 o                         
 -12   4   3         47.08         48.37         9.70 o                         
 -11   4   3        459.60        431.04         7.83 o                         
 -10   4   3        109.88        106.02         4.04 o                         
  -9   4   3       2083.04       1996.57        44.73 o                         
  -8   4   3         17.51         17.81         2.28 o                         
  -7   4   3        702.14        637.02        16.21 o                         
  -6   4   3        216.03        203.96         8.37 o                         
  -5   4   3       4122.24       4065.50        82.09 o                         
  -4   4   3        194.38        193.52         5.85 o                         
  -3   4   3      10794.24      12055.04        18.40 o                         
  -2   4   3         71.46         63.61         3.55 o                         
  -1   4   3       1267.96       1222.61        40.02 o                         
   0   4   3        183.83        183.18         6.27 o                         
   1   4   3       1534.13       1470.15        15.95 o                         
   2   4   3        332.03        318.56         5.41 o                         
   3   4   3       2800.45       2877.92        37.08 o                         
   4   4   3         15.48         12.35         2.27 o                         
   5   4   3        785.90        746.57         9.26 o                         
   6   4   3         22.26         29.12         2.85 o                         
   7   4   3        142.76        147.19         3.52 o                         
   8   4   3        225.46        230.92         3.98 o                         
   9   4   3        423.79        415.82         6.24 o                         
  10   4   3         41.70         37.76         5.19 o                         
  11   4   3          0.17          3.02         5.47 o                         
 -12   5   3         17.03         16.95         9.09 o                         
 -11   5   3         12.78          6.69         8.96 o                         
 -10   5   3          2.75         -2.18         6.67 o                         
  -9   5   3         70.66         64.89         6.59 o                         
  -8   5   3        538.02        540.78         5.60 o                         
  -7   5   3        164.16        155.30         4.84 o                         
  -6   5   3         54.82         49.77         2.82 o                         
  -5   5   3        891.52        884.58         8.36 o                         
  -4   5   3          9.05          9.68         1.74 o                         
  -3   5   3       3695.20       3596.30       114.96 o                         
  -2   5   3       1793.29       1982.89        50.20 o                         
  -1   5   3       1119.02        991.80        32.31 o                         
   0   5   3          1.86          4.75         2.01 o                         
   1   5   3        758.83        657.87         7.23 o                         
   2   5   3        771.65        773.48        13.74 o                         
   3   5   3       2319.07       2295.09        46.05 o                         
   4   5   3         57.95         60.09         2.28 o                         
   5   5   3       3259.92       3167.48        40.74 o                         
   6   5   3        639.91        624.65         7.60 o                         
   7   5   3       2207.18       2102.45        22.12 o                         
   8   5   3         60.45         61.77         4.09 o                         
   9   5   3        172.52        182.94         4.29 o                         
  10   5   3         44.48         46.49         4.40 o                         
  11   5   3        174.02        175.51         8.65 o                         
 -12   6   3         85.13         80.08        10.29 o                         
 -11   6   3        347.40        353.91         9.16 o                         
 -10   6   3        276.79        278.91         8.45 o                         
  -9   6   3       1490.92       1516.87        19.38 o                         
  -8   6   3         12.83         14.51         4.85 o                         
  -7   6   3        241.12        240.55         6.45 o                         
  -6   6   3       1254.86       1223.01        18.04 o                         
  -5   6   3       3499.96       3420.57        64.79 o                         
  -4   6   3        404.39        365.39        12.80 o                         
  -3   6   3       8576.38       8665.79       262.98 o                         
  -2   6   3        205.32        201.60         7.95 o                         
  -1   6   3       4183.79       4275.71       138.95 o                         
   0   6   3       1263.08       1250.56        23.28 o                         
   1   6   3       3612.31       3592.28        35.34 o                         
   2   6   3       2055.14       2161.29        35.89 o                         
   3   6   3       1026.57        994.36        26.87 o                         
   4   6   3        256.71        252.25         5.29 o                         
   5   6   3        751.46        752.50        11.20 o                         
   6   6   3        128.30        123.31         3.10 o                         
   7   6   3        780.43        760.21         9.34 o                         
   8   6   3          1.42          4.22         3.73 o                         
   9   6   3        249.44        235.48         5.05 o                         
  10   6   3          0.28         -1.09         4.52 o                         
  11   6   3          3.84          1.88         4.95 o                         
 -11   7   3         41.43         52.57         8.52 o                         
 -10   7   3         10.34         13.15         7.69 o                         
  -9   7   3          4.11          8.15         4.96 o                         
  -8   7   3        151.53        148.92         4.63 o                         
  -7   7   3         39.86         38.12         3.79 o                         
  -6   7   3         55.06         47.48         3.37 o                         
  -5   7   3        691.41        730.59        25.86 o                         
  -4   7   3         63.33         74.71         4.91 o                         
  -3   7   3       2164.88       2228.25        94.70 o                         
  -2   7   3       1923.24       2047.81        27.31 o                         
  -1   7   3        323.80        331.19         8.93 o                         
   0   7   3       3428.97       3654.23        81.82 o                         
   1   7   3        675.62        650.67         6.61 o                         
   2   7   3        337.65        328.16         5.14 o                         
   3   7   3       2854.23       2711.73        53.19 o                         
   4   7   3        709.77        664.69        13.30 o                         
   5   7   3       2161.13       2165.60        36.50 o                         
   6   7   3        665.53        687.83         9.09 o                         
   7   7   3        303.01        295.88         7.54 o                         
   8   7   3         61.66         59.10         4.51 o                         
   9   7   3        326.00        348.82         5.39 o                         
  10   7   3        115.14         96.60         7.97 o                         
  11   7   3         56.36         53.66         6.74 o                         
 -11   8   3         84.76         90.42         8.99 o                         
 -10   8   3        290.92        284.18         6.73 o                         
  -9   8   3        328.88        338.24         5.36 o                         
  -8   8   3        118.65        117.71         4.36 o                         
  -7   8   3        292.13        321.58         3.69 o                         
  -6   8   3        839.75        884.90        13.44 o                         
  -5   8   3       1191.74       1182.70        56.52 o                         
  -4   8   3       1632.61       1453.58        78.79 o                         
  -3   8   3       1810.48       1794.61        71.16 o                         
  -2   8   3       1296.42       1213.14        28.83 o                         
  -1   8   3       3158.38       3335.98       102.25 o                         
   0   8   3       1295.05       1240.20        37.12 o                         
   1   8   3       4241.24       4397.93        94.67 o                         
   2   8   3       4203.69       4186.39        69.25 o                         
   3   8   3        142.91        150.71         5.92 o                         
   4   8   3       1740.15       1602.57        36.63 o                         
   5   8   3        970.10        927.32        16.37 o                         
   6   8   3        320.23        318.19         4.61 o                         
   7   8   3        616.07        576.46        12.84 o                         
   8   8   3          2.67          3.15         4.17 o                         
   9   8   3         36.27         30.79         4.48 o                         
  10   8   3         26.12         15.33         4.48 o                         
 -11   9   3         10.53          8.78         9.20 o                         
 -10   9   3          1.22         -0.64         5.46 o                         
  -9   9   3          0.59          2.17         5.07 o                         
  -8   9   3          0.43          3.55         4.19 o                         
  -7   9   3         18.47         18.21         4.70 o                         
  -6   9   3        494.15        519.13        21.96 o                         
  -5   9   3        539.91        547.32        26.66 o                         
  -4   9   3          1.63          1.54         2.63 o                         
  -3   9   3       1007.91        997.94        45.95 o                         
  -2   9   3         83.19         84.47         3.17 o                         
  -1   9   3        788.32        868.81        22.41 o                         
   0   9   3       3053.02       3247.50        61.37 o                         
   1   9   3       1343.27       1393.79        19.05 o                         
   2   9   3       1156.56       1116.07        19.23 o                         
   3   9   3       1378.49       1366.22        24.45 o                         
   4   9   3        287.97        277.18         6.05 o                         
   5   9   3        588.52        558.12        10.48 o                         
   6   9   3        348.95        350.98         5.41 o                         
   7   9   3         39.39         40.00         4.50 o                         
   8   9   3        212.99        204.20         9.84 o                         
   9   9   3        235.92        208.19        24.21 o                         
  10   9   3        115.61        118.50         7.61 o                         
 -10  10   3         71.81         64.01         6.82 o                         
  -9  10   3         53.05         55.13         4.95 o                         
  -8  10   3        502.38        520.34         9.66 o                         
  -7  10   3        237.17        261.59         6.09 o                         
  -6  10   3       1255.10       1361.82        54.14 o                         
  -5  10   3         22.01         25.65         4.24 o                         
  -4  10   3        387.36        374.03        21.45 o                         
  -3  10   3        180.92        193.81         8.63 o                         
  -2  10   3       1038.70       1052.38        22.58 o                         
  -1  10   3        338.59        362.74         9.27 o                         
   0  10   3       2425.07       2577.22        54.97 o                         
   1  10   3        872.93        919.40        11.92 o                         
   2  10   3       1259.15       1303.20        18.36 o                         
   3  10   3        357.05        353.72         5.37 o                         
   4  10   3        493.70        478.77        15.40 o                         
   5  10   3        143.64        151.31         4.41 o                         
   6  10   3        240.73        222.07         5.48 o                         
   7  10   3         63.54         54.44         4.48 o                         
   8  10   3         28.10         25.75         4.11 o                         
   9  10   3          0.55         -1.87         7.52 o                         
 -10  11   3          1.61          0.44         5.71 o                         
  -9  11   3          1.32         -1.30         4.88 o                         
  -8  11   3         34.28         43.42         4.51 o                         
  -7  11   3          5.64          5.40         3.79 o                         
  -6  11   3        146.97        133.00         8.40 o                         
  -5  11   3         40.95         35.15         5.79 o                         
  -4  11   3         12.56          6.73         3.08 o                         
  -3  11   3         33.62         23.71         3.56 o                         
  -2  11   3        243.15        246.86         4.01 o                         
  -1  11   3        252.49        244.97         8.42 o                         
   0  11   3       1008.79       1058.39        19.19 o                         
   1  11   3       1048.02       1065.99        22.11 o                         
   2  11   3        233.27        264.23         3.98 o                         
   3  11   3        258.01        286.69         6.77 o                         
   4  11   3        714.03        670.66        17.84 o                         
   5  11   3         37.07         38.94         3.68 o                         
   6  11   3        258.52        273.57         5.45 o                         
   7  11   3         64.21         61.45         4.63 o                         
   8  11   3        185.45        138.00        22.05 o                         
   9  11   3         82.56         99.96         8.58 o                         
  -9  12   3          4.15          7.10         4.65 o                         
  -8  12   3        373.19        374.01        34.78 o                         
  -7  12   3         85.28         86.33         6.50 o                         
  -6  12   3        623.72        609.78        45.23 o                         
  -5  12   3         74.44         76.02         3.03 o                         
  -4  12   3        194.48        199.66        12.52 o                         
  -3  12   3         97.46         97.35         4.23 o                         
  -2  12   3         97.11         99.45         4.87 o                         
  -1  12   3          3.85          8.09         3.86 o                         
   0  12   3       1418.90       1479.30        20.43 o                         
   1  12   3          0.95          3.83         3.98 o                         
   2  12   3         96.65         99.97         3.89 o                         
   3  12   3        284.07        291.53         4.30 o                         
   4  12   3         75.99         85.75         3.68 o                         
   5  12   3          5.43          6.08         4.50 o                         
   6  12   3        138.37        130.39         4.03 o                         
   7  12   3         57.13         44.93         4.90 o                         
   8  12   3          2.51          1.16         7.94 o                         
  -8  13   3         20.21         19.57         6.09 o                         
  -7  13   3          0.02         -1.29         5.11 o                         
  -6  13   3         58.11         51.95         7.49 o                         
  -5  13   3          0.36          1.53         2.61 o                         
  -4  13   3         32.53         40.34         4.44 o                         
  -3  13   3         66.57         68.00         4.48 o                         
  -2  13   3        185.76        189.57         6.62 o                         
  -1  13   3        148.38        153.01         5.05 o                         
   0  13   3        665.36        725.51        10.29 o                         
   1  13   3         43.46         39.16         4.03 o                         
   2  13   3        194.59        221.87         5.44 o                         
   3  13   3          7.49          4.64         4.18 o                         
   4  13   3        481.89        490.08        12.44 o                         
   5  13   3         43.49         47.63         4.52 o                         
   6  13   3        182.32        152.62        14.48 o                         
   7  13   3         69.79         54.82         6.96 o                         
   8  13   3        160.38        164.69         8.26 o                         
  -8  14   3        120.96        102.05        22.27 o                         
  -7  14   3         27.99         21.51         5.69 o                         
  -6  14   3         83.13         69.02        14.09 o                         
  -5  14   3         66.63         50.63         7.74 o                         
  -4  14   3        325.63        320.59        15.07 o                         
  -3  14   3        101.27         92.23         5.46 o                         
  -2  14   3         77.63         83.59         5.75 o                         
  -1  14   3         62.52         63.93         5.74 o                         
   0  14   3        188.59        186.44         5.38 o                         
   1  14   3         23.16         28.82         4.75 o                         
   2  14   3        178.31        171.62         7.99 o                         
   3  14   3         18.69         15.90         4.30 o                         
   4  14   3         67.41         66.32         4.76 o                         
   5  14   3          0.22         -1.87         4.98 o                         
   6  14   3         29.81         18.74         4.02 o                         
   7  14   3          9.59          6.82         3.44 o                         
  -7  15   3          9.32          0.59         6.28 o                         
  -6  15   3          0.66          0.98         5.94 o                         
  -5  15   3          0.28         -0.21         3.20 o                         
  -4  15   3         91.73         78.54        10.73 o                         
  -3  15   3         33.26         33.86         5.99 o                         
  -2  15   3        235.42        244.36         6.90 o                         
  -1  15   3         25.45         26.07         5.17 o                         
   0  15   3        135.03        139.70         5.09 o                         
   1  15   3          0.15          0.64         5.62 o                         
   2  15   3         71.26         67.95         4.68 o                         
   3  15   3          0.61          1.33         5.10 o                         
   4  15   3        166.83        172.18         5.58 o                         
   5  15   3         26.94         20.46         4.99 o                         
   6  15   3        201.26        147.72        24.64 o                         
  -5  16   3         26.93         16.28         3.64 o                         
  -4  16   3        178.03        126.38        20.72 o                         
  -3  16   3         17.56         12.28         6.15 o                         
  -2  16   3        203.70        203.82        14.63 o                         
  -1  16   3         56.83         59.28         5.38 o                         
   0  16   3        102.14         97.43         5.97 o                         
   1  16   3         30.49         31.71         6.18 o                         
   2  16   3        143.14        139.01         5.38 o                         
   3  16   3          2.39          3.67         6.32 o                         
   4  16   3         11.47          2.40         5.59 o                         
  -3  17   3          6.10          3.60         6.00 o                         
  -2  17   3         65.42         61.30         6.03 o                         
  -1  17   3         15.14         10.58         6.25 o                         
   0  17   3         19.27         18.64         6.68 o                         
   1  17   3          0.18         -1.91         6.36 o                         
   2  17   3         47.20         41.57         6.42 o                         
   3  17   3          0.14          3.12        13.10 o                         
 -12   0   4          3.15          6.87         9.97 o                         
 -10   0   4         13.69         10.86         7.07 o                         
  -8   0   4        391.23        381.74         6.04 o                         
  -6   0   4         69.62         68.45         4.32 o                         
  -2   0   4        938.04        915.51        31.98 o                         
   0   0   4       5266.15       5174.92        99.90 o                         
   2   0   4       4226.93       3983.15        46.55 o                         
   4   0   4       1293.37       1197.14        16.72 o                         
   6   0   4       1149.10       1068.19        20.43 o                         
   8   0   4        255.74        247.25         5.76 o                         
  10   0   4        734.26        739.08        20.23 o                         
 -12   1   4        295.09        261.20         7.12 o                         
 -11   1   4         20.08         17.95         5.64 o                         
 -10   1   4        423.61        427.21         5.77 o                         
  -9   1   4          4.05          5.92         4.04 o                         
  -8   1   4       2925.83       2795.00        34.59 o                         
  -7   1   4         71.79         91.39         3.27 o                         
  -6   1   4       3812.17       3763.29        38.61 o                         
  -5   1   4         64.54         57.65         2.88 o                         
  -4   1   4       4257.81       4162.12       148.18 o                         
  -3   1   4        673.36        790.61        45.67 o                         
  -2   1   4        632.69        566.01        13.84 o                         
  -1   1   4        112.14        150.34         3.07 o                         
   0   1   4      14753.59      14165.65       144.22 o                         
   1   1   4       3298.26       3234.87        39.74 o                         
   2   1   4       1950.94       1814.01        16.03 o                         
   3   1   4          0.53          2.29         2.08 o                         
   4   1   4       1303.44       1176.80         7.72 o                         
   5   1   4         42.13         48.98         2.62 o                         
   6   1   4        939.49        910.19        12.84 o                         
   7   1   4        127.76        131.23         3.40 o                         
   8   1   4        325.90        317.78         4.32 o                         
   9   1   4          0.42          1.08         4.48 o                         
  10   1   4        202.04        209.75         5.44 o                         
  11   1   4          5.17          5.37         5.88 o                         
 -12   2   4          3.08          0.24         6.09 o                         
 -11   2   4         60.52         57.93         5.34 o                         
 -10   2   4         94.56         96.22         5.06 o                         
  -9   2   4        211.09        226.98         4.34 o                         
  -8   2   4        413.11        424.64         5.33 o                         
  -7   2   4          0.36          6.25         3.02 o                         
  -6   2   4        146.01        136.38         2.59 o                         
  -5   2   4       1591.40       1740.16        44.32 o                         
  -4   2   4          6.32         10.69         2.60 o                         
  -3   2   4        901.10       1006.07        54.26 o                         
  -2   2   4        310.08        316.36        11.92 o                         
  -1   2   4        191.20        260.97         3.88 o                         
   0   2   4      12815.10      12435.05       141.53 o                         
   1   2   4         64.66         72.48         1.69 o                         
   2   2   4        187.03        127.73         3.48 o                         
   3   2   4         15.28         15.92         2.22 o                         
   4   2   4        530.76        477.51         6.38 o                         
   5   2   4         35.80         41.71         2.76 o                         
   6   2   4       1804.16       1766.37        13.43 o                         
   7   2   4        413.24        405.09         4.34 o                         
   8   2   4        324.75        309.64         7.10 o                         
   9   2   4        142.15        139.76         4.94 o                         
  10   2   4        271.65        280.23         5.40 o                         
  11   2   4         14.76         17.06         5.79 o                         
 -12   3   4        411.87        391.36         9.03 o                         
 -11   3   4          0.66          3.01         4.59 o                         
 -10   3   4       1412.16       1379.56        20.36 o                         
  -9   3   4          1.07         -0.19         4.00 o                         
  -8   3   4       1111.96       1074.19        10.35 o                         
  -7   3   4        510.34        508.30        11.42 o                         
  -6   3   4       2382.53       2198.56        54.23 o                         
  -5   3   4         17.14         14.50         1.88 o                         
  -3   3   4        815.29        848.24        40.71 o                         
  -2   3   4       7981.85       8046.04       418.11 o                         
  -1   3   4          3.98          4.90         1.25 o                         
   0   3   4      10309.63      10165.81       157.04 o                         
   1   3   4       2217.85       2242.24        40.44 o                         
   2   3   4       7900.35       7273.51        94.56 o                         
   3   3   4        215.46        186.15         3.75 o                         
   4   3   4        240.43        183.40         3.37 o                         
   5   3   4          5.27          4.23         2.66 o                         
   6   3   4       1241.46       1228.22        12.94 o                         
   7   3   4        292.40        291.99         3.82 o                         
   8   3   4        379.49        358.38         4.80 o                         
   9   3   4          1.20          3.72         4.20 o                         
  10   3   4        106.61        109.15         5.20 o                         
  11   3   4          0.17          0.17         5.37 o                         
 -12   4   4         30.56         28.47         9.21 o                         
 -11   4   4          2.37          5.10         6.71 o                         
 -10   4   4        271.23        260.69         9.25 o                         
  -9   4   4        228.72        211.82         4.07 o                         
  -8   4   4         30.06         34.29         2.19 o                         
  -7   4   4         43.08         45.56         1.79 o                         
  -6   4   4         24.11         18.97         1.66 o                         
  -5   4   4        220.38        229.59         6.16 o                         
  -4   4   4          0.43          3.91         1.62 o                         
  -3   4   4        555.59        732.65        36.65 o                         
  -2   4   4       2474.88       2373.83       113.71 o                         
  -1   4   4       1475.51       1590.03        49.76 o                         
   0   4   4       1609.65       1651.98        25.49 o                         
   1   4   4       1652.76       1870.56        25.47 o                         
   2   4   4        518.24        636.84         5.05 o                         
   3   4   4        259.47        222.77         4.15 o                         
   4   4   4       1648.64       1604.13        18.35 o                         
   5   4   4         10.20         15.43         2.91 o                         
   6   4   4       2655.45       2618.90        30.38 o                         
   7   4   4         99.94         98.80         3.56 o                         
   8   4   4        267.63        265.06         4.80 o                         
   9   4   4        121.31        119.32         4.47 o                         
  10   4   4         70.78         71.87         4.97 o                         
  11   4   4          4.92          6.33         5.89 o                         
 -12   5   4        397.88        392.05         9.67 o                         
 -11   5   4        113.76        120.21         8.83 o                         
 -10   5   4       1250.91       1254.56        33.58 o                         
  -9   5   4        609.98        571.16        16.94 o                         
  -8   5   4        561.85        562.87         9.81 o                         
  -7   5   4        171.16        176.54         7.49 o                         
  -6   5   4       3352.99       3279.70       202.16 o                         
  -5   5   4        742.08        672.12        33.49 o                         
  -4   5   4       4124.50       4173.98       130.46 o                         
  -3   5   4       2849.80       2884.09       162.99 o                         
  -2   5   4      13631.41      13569.00       698.20 o                         
  -1   5   4        951.61       1084.90        38.95 o                         
   0   5   4       6612.78       6622.75       104.22 o                         
   1   5   4        329.30        294.07         6.63 o                         
   2   5   4       3455.70       3444.70        47.16 o                         
   3   5   4        552.46        531.12         8.65 o                         
   4   5   4        164.01        130.76         2.80 o                         
   5   5   4        260.09        227.53         3.31 o                         
   6   5   4       1410.69       1414.69        14.21 o                         
   7   5   4        267.10        269.33         4.00 o                         
   8   5   4        542.70        526.22         7.86 o                         
   9   5   4          0.53          0.58         4.58 o                         
  10   5   4         19.66         13.87         5.19 o                         
  11   5   4          0.29         -2.87         5.21 o                         
 -12   6   4         57.60         60.15        10.21 o                         
 -11   6   4         25.20         21.14         7.54 o                         
 -10   6   4        254.80        254.22         7.64 o                         
  -9   6   4        137.10        137.65         6.42 o                         
  -8   6   4          2.60         10.46         4.77 o                         
  -7   6   4          4.19          5.88         4.69 o                         
  -6   6   4         21.80         33.37         3.68 o                         
  -5   6   4        429.24        461.08         5.34 o                         
  -4   6   4          4.54         10.56         2.05 o                         
  -3   6   4         22.12         25.67         2.56 o                         
  -2   6   4       3565.92       3586.32       100.64 o                         
  -1   6   4         19.13         16.13         2.16 o                         
   0   6   4        371.52        357.46         8.72 o                         
   1   6   4        317.91        337.37         5.66 o                         
   2   6   4        733.85        689.36         9.18 o                         
   3   6   4          1.80          1.16         3.44 o                         
   4   6   4       2198.80       2132.00        30.86 o                         
   5   6   4         79.64         80.80         2.96 o                         
   6   6   4       1571.26       1503.85        12.43 o                         
   7   6   4         64.32         67.49         3.97 o                         
   8   6   4        472.89        461.90         5.55 o                         
   9   6   4          9.39          9.97         4.45 o                         
  10   6   4        115.57        112.99         5.38 o                         
  11   6   4         21.37         12.62         5.88 o                         
 -11   7   4        109.85        110.86         8.63 o                         
 -10   7   4        478.30        493.97        14.70 o                         
  -9   7   4       1044.06       1023.67        27.53 o                         
  -8   7   4        274.45        287.02         7.68 o                         
  -7   7   4        225.53        233.57         7.94 o                         
  -6   7   4       2173.25       2313.42        20.97 o                         
  -5   7   4       1983.22       2129.44        35.91 o                         
  -4   7   4       2999.37       2923.83       132.61 o                         
  -3   7   4       4139.59       4102.39       120.89 o                         
  -2   7   4       2039.33       1889.19        47.37 o                         
  -1   7   4       1250.20       1244.33        38.38 o                         
   0   7   4       2674.55       2644.50        48.11 o                         
   1   7   4       1686.94       1697.98        20.07 o                         
   2   7   4       4080.15       3955.19        68.23 o                         
   3   7   4       2257.80       2184.85        49.67 o                         
   4   7   4        387.70        401.14         9.67 o                         
   5   7   4       1552.00       1495.53        24.92 o                         
   6   7   4        265.89        279.28         4.02 o                         
   7   7   4          9.97         11.91         4.06 o                         
   8   7   4        721.83        715.69         8.92 o                         
   9   7   4         19.21         17.72         4.52 o                         
  10   7   4         10.50          4.07         5.73 o                         
 -11   8   4          3.45          7.22         8.71 o                         
 -10   8   4         38.22         40.72         6.92 o                         
  -9   8   4         76.88         72.94         5.83 o                         
  -8   8   4         86.09         83.86         5.69 o                         
  -7   8   4        157.65        143.89         3.21 o                         
  -6   8   4         36.49         32.33         2.51 o                         
  -5   8   4        192.20        186.73         3.67 o                         
  -4   8   4        189.97        161.65         7.60 o                         
  -3   8   4          6.78          9.62         3.75 o                         
  -2   8   4        471.37        492.11         9.15 o                         
  -1   8   4        596.32        597.28        12.32 o                         
   0   8   4        204.49        186.71         3.25 o                         
   1   8   4       1196.08       1237.97        20.53 o                         
   2   8   4       1634.57       1637.46        23.26 o                         
   3   8   4        288.97        310.89         3.51 o                         
   4   8   4        737.31        720.50        19.17 o                         
   5   8   4          4.64         10.06         3.75 o                         
   6   8   4        224.61        230.91         6.69 o                         
   7   8   4        214.32        198.41         4.50 o                         
   8   8   4        369.54        354.06         5.68 o                         
   9   8   4        213.15        201.97        11.78 o                         
  10   8   4         99.80         92.43         8.39 o                         
 -11   9   4         54.41         44.57         8.66 o                         
 -10   9   4         60.84         63.11         6.99 o                         
  -9   9   4        268.12        292.63         6.45 o                         
  -8   9   4        462.11        497.73         5.55 o                         
  -7   9   4       1139.23       1215.56        29.50 o                         
  -6   9   4        531.45        549.26        22.60 o                         
  -5   9   4       1126.48       1053.21        63.72 o                         
  -4   9   4        613.15        591.23        24.72 o                         
  -3   9   4        715.52        687.14        22.14 o                         
  -2   9   4        824.75        827.74        15.64 o                         
  -1   9   4       1633.76       1635.92        35.33 o                         
   0   9   4       2734.60       2742.67        57.04 o                         
   1   9   4        701.65        722.48        11.68 o                         
   2   9   4        740.49        748.95        13.90 o                         
   3   9   4       2152.49       2153.40        33.28 o                         
   4   9   4        499.27        465.54        14.41 o                         
   5   9   4       1584.97       1572.43        26.45 o                         
   6   9   4        114.46        123.01         5.11 o                         
   7   9   4          3.19          1.95         4.96 o                         
   8   9   4        174.98        164.56         6.67 o                         
   9   9   4         80.00         62.24         7.48 o                         
  10   9   4          0.52         -0.23         5.74 o                         
 -10  10   4          3.99          4.30         6.89 o                         
  -9  10   4          4.19          6.21         5.51 o                         
  -8  10   4         29.36         35.10         4.27 o                         
  -7  10   4         19.40         18.28         3.84 o                         
  -6  10   4         38.98         39.51         3.24 o                         
  -5  10   4          0.25         -1.09         2.92 o                         
  -4  10   4        196.24        189.59        11.09 o                         
  -3  10   4        195.22        182.27         5.97 o                         
  -2  10   4         99.71         99.90         3.38 o                         
  -1  10   4          2.61          7.33         3.02 o                         
   0  10   4        167.70        174.29         4.22 o                         
   1  10   4       1413.57       1433.38        28.89 o                         
   2  10   4        263.33        263.37         4.49 o                         
   3  10   4        984.54        960.64        20.44 o                         
   4  10   4        167.42        155.18         4.87 o                         
   5  10   4        142.16        146.42         4.73 o                         
   6  10   4          1.66          4.51         4.72 o                         
   7  10   4        219.71        215.45         7.43 o                         
   8  10   4         51.24         44.02         6.20 o                         
   9  10   4        267.94        203.87        38.98 o                         
 -10  11   4         39.44         39.63         5.91 o                         
  -9  11   4        226.63        243.59         5.48 o                         
  -8  11   4        142.83        154.02         8.22 o                         
  -7  11   4        890.97        766.60        84.94 o                         
  -6  11   4        130.32        126.59        11.14 o                         
  -5  11   4        181.37        190.91        11.14 o                         
  -4  11   4        110.63        111.91         6.19 o                         
  -3  11   4        173.70        184.22         6.89 o                         
  -2  11   4        444.46        436.27         7.81 o                         
  -1  11   4        864.04        881.32        19.57 o                         
   0  11   4        263.38        273.64         4.88 o                         
   1  11   4        128.88        132.72         3.47 o                         
   2  11   4         51.30         53.63         3.64 o                         
   3  11   4        625.68        630.77        13.91 o                         
   4  11   4        379.67        369.89         9.99 o                         
   5  11   4        491.45        460.98        16.66 o                         
   6  11   4         10.66         14.39         5.23 o                         
   7  11   4        100.94         99.96         5.17 o                         
   8  11   4          0.21         -0.68         4.94 o                         
   9  11   4         83.38         48.82        11.92 o                         
  -9  12   4         25.57         31.70        11.54 o                         
  -8  12   4         10.85         17.85         9.67 o                         
  -7  12   4         10.98          5.36         3.27 o                         
  -6  12   4          0.71          1.79         4.05 o                         
  -5  12   4          0.60         -0.78         2.74 o                         
  -4  12   4         23.51         33.24         3.81 o                         
  -3  12   4         42.26         41.16         3.19 o                         
  -2  12   4         81.96         83.81         3.13 o                         
  -1  12   4         17.40         15.12         3.75 o                         
   0  12   4         18.79         14.16         3.63 o                         
   1  12   4        416.46        464.38        12.76 o                         
   2  12   4         38.34         40.17         4.33 o                         
   3  12   4        436.10        456.75         9.71 o                         
   4  12   4         63.30         64.40         4.41 o                         
   5  12   4        198.10        198.18         5.64 o                         
   6  12   4         91.43         91.07         4.76 o                         
   7  12   4        127.81        109.74        10.92 o                         
   8  12   4         31.93         28.22         3.86 o                         
  -8  13   4         20.71          4.67        11.75 o                         
  -7  13   4        351.32        364.47        19.23 o                         
  -6  13   4         25.73         22.57         6.82 o                         
  -5  13   4        182.47        154.79        16.60 o                         
  -4  13   4        147.79        148.87         6.71 o                         
  -3  13   4        321.83        340.89        11.53 o                         
  -2  13   4         76.47         76.64         4.38 o                         
  -1  13   4        295.83        322.15         4.21 o                         
   0  13   4          5.62          4.41         4.30 o                         
   1  13   4        125.56        132.80         3.94 o                         
   2  13   4        124.64        128.08         5.39 o                         
   3  13   4        308.42        322.10         9.74 o                         
   4  13   4         95.30        100.99         5.00 o                         
   5  13   4        177.55        165.45         4.79 o                         
   6  13   4          3.10          1.30         4.88 o                         
   7  13   4         80.82         61.28         7.78 o                         
  -8  14   4          0.17          7.81        20.16 o                         
  -7  14   4          0.07         10.08        11.69 o                         
  -6  14   4          0.15          1.92         6.26 o                         
  -5  14   4          4.96          0.28         3.56 o                         
  -4  14   4          5.15          3.78         3.66 o                         
  -3  14   4         17.03         18.83         4.23 o                         
  -2  14   4         24.43         26.37         4.90 o                         
  -1  14   4         33.30         38.82         4.24 o                         
   0  14   4        121.60        129.26         4.59 o                         
   1  14   4         16.83         14.88         4.39 o                         
   2  14   4          3.61          4.82         5.10 o                         
   3  14   4        100.65        103.12         5.12 o                         
   4  14   4          0.34         -1.90         5.25 o                         
   5  14   4         72.18         70.88         4.88 o                         
   6  14   4         62.53         49.22         5.75 o                         
  -6  15   4         15.40         10.15         5.53 o                         
  -5  15   4        157.55        101.80        13.03 o                         
  -4  15   4         14.26          8.89         3.79 o                         
  -3  15   4        281.71        265.65        14.57 o                         
  -2  15   4         53.08         55.88         5.34 o                         
  -1  15   4        220.93        238.99         5.70 o                         
   0  15   4         34.27         36.77         4.65 o                         
   1  15   4         95.72        104.03         5.01 o                         
   2  15   4         32.41         35.36         5.14 o                         
   3  15   4        211.46        220.79         6.91 o                         
   4  15   4         26.08         25.54         5.32 o                         
   5  15   4         67.69         49.92         5.57 o                         
  -5  16   4          0.50          1.48         2.91 o                         
  -4  16   4          0.79          0.56         4.15 o                         
  -3  16   4         10.59          7.65         4.63 o                         
  -2  16   4          1.78          4.69         5.45 o                         
  -1  16   4         61.35         64.75         5.62 o                         
   0  16   4          3.58          2.83         5.45 o                         
   1  16   4         18.01         17.05         5.99 o                         
   2  16   4          0.06          2.69         5.70 o                         
   3  16   4         75.49         82.03         6.52 o                         
   4  16   4         11.32          8.52         6.05 o                         
  -3  17   4        145.76        115.64        17.54 o                         
  -2  17   4          0.86          3.70         5.35 o                         
  -1  17   4         64.55         62.92         5.81 o                         
   0  17   4          8.42          8.46         6.87 o                         
   1  17   4         97.09         96.38         6.72 o                         
   2  17   4          3.86          4.51         6.53 o                         
 -11   0   5        435.30        441.26         8.76 o                         
  -9   0   5        275.76        263.36         6.74 o                         
  -7   0   5       2023.14       2089.35        63.67 o                         
  -3   0   5        467.93        331.78        23.61 o                         
  -1   0   5      13839.51      13626.19       471.69 o                         
   1   0   5       4872.86       4372.11        66.50 o                         
   3   0   5       9052.51       8346.01        97.57 o                         
   5   0   5       3586.87       3477.03        49.93 o                         
   7   0   5        863.17        907.43        16.61 o                         
   9   0   5        513.61        541.75         8.85 o                         
  11   0   5        197.98        214.30         8.17 o                         
 -12   1   5          0.48          3.92         6.14 o                         
 -11   1   5          2.08          3.77         5.81 o                         
 -10   1   5          8.62         11.25         4.43 o                         
  -9   1   5        533.36        527.12         4.78 o                         
  -8   1   5         31.15         35.19         4.01 o                         
  -7   1   5       1160.36       1184.60         4.52 o                         
  -6   1   5        264.55        270.32         4.06 o                         
  -5   1   5         26.23         19.78         3.55 o                         
  -4   1   5        717.69        846.44        34.53 o                         
  -3   1   5         82.41         82.07         2.87 o                         
  -2   1   5          5.66          5.76         1.60 o                         
  -1   1   5          4.55          6.92         1.85 o                         
   0   1   5       7601.38       7786.68        79.71 o                         
   1   1   5        904.46        894.79         9.25 o                         
   2   1   5         24.30         23.81         2.12 o                         
   3   1   5        563.92        562.84         5.74 o                         
   4   1   5         81.72         91.20         2.91 o                         
   5   1   5        317.98        312.72         4.42 o                         
   6   1   5         38.40         41.73         3.44 o                         
   7   1   5         81.42         82.95         3.70 o                         
   8   1   5         15.81         15.90         4.44 o                         
   9   1   5        266.18        280.22         5.15 o                         
  10   1   5         11.96         11.88         5.39 o                         
  11   1   5         63.11         64.67         6.53 o                         
 -12   2   5          4.18          4.96         5.18 o                         
 -11   2   5        289.44        297.74         5.57 o                         
 -10   2   5          2.67          3.92         4.15 o                         
  -9   2   5        438.23        407.74         6.31 o                         
  -8   2   5         51.75         39.60         3.27 o                         
  -7   2   5       3097.92       3028.86        40.16 o                         
  -6   2   5          2.36          0.43         2.32 o                         
  -5   2   5       1632.78       1358.15        30.06 o                         
  -4   2   5        978.79       1085.88        56.75 o                         
  -3   2   5       3540.92       3289.98       107.04 o                         
  -2   2   5         24.96         21.93         1.45 o                         
  -1   2   5      12932.04      12752.28       139.63 o                         
   0   2   5        697.12        682.04        10.55 o                         
   1   2   5       9779.80       9305.27       118.30 o                         
   2   2   5         41.49         48.51         2.57 o                         
   3   2   5       8864.38       8427.30        81.23 o                         
   4   2   5        223.30        199.70         3.00 o                         
   5   2   5       2887.81       2772.37        25.13 o                         
   6   2   5          2.11          1.41         3.26 o                         
   7   2   5        554.14        569.82         5.64 o                         
   8   2   5        161.25        166.08         4.46 o                         
   9   2   5        429.25        433.98         5.83 o                         
  10   2   5          0.46          2.81         5.35 o                         
  11   2   5        231.80        241.19         6.65 o                         
 -12   3   5          0.38         -1.87         4.41 o                         
 -11   3   5        187.18        185.77         4.27 o                         
 -10   3   5         32.86         32.36         3.38 o                         
  -9   3   5         22.18         20.45         3.16 o                         
  -8   3   5          6.46          8.87         2.92 o                         
  -7   3   5         60.44         70.17         3.17 o                         
  -6   3   5          4.68          4.10         2.27 o                         
  -5   3   5        706.79        655.11        25.14 o                         
  -4   3   5         33.76         38.05         2.57 o                         
  -3   3   5        525.95        591.70        20.33 o                         
  -2   3   5        198.87        188.37         3.57 o                         
  -1   3   5        519.58        558.54        10.68 o                         
   0   3   5       7968.66       8353.16       130.79 o                         
   1   3   5        498.89        502.77         7.70 o                         
   2   3   5         36.83         36.14         2.47 o                         
   3   3   5          9.05          5.58         2.46 o                         
   4   3   5         52.62         51.68         2.80 o                         
   5   3   5        219.87        192.69         3.80 o                         
   6   3   5         21.11         20.53         3.45 o                         
   7   3   5        520.63        523.80         5.74 o                         
   8   3   5          5.90          7.18         4.48 o                         
   9   3   5        206.07        216.19         5.25 o                         
  10   3   5          0.56          3.09         5.49 o                         
  11   3   5         43.50         47.52         6.44 o                         
 -12   4   5         31.85         31.09         9.14 o                         
 -11   4   5        410.36        417.06         8.54 o                         
 -10   4   5        122.88        113.38         5.25 o                         
  -9   4   5       1519.52       1460.15        28.50 o                         
  -8   4   5          3.16          8.98         2.46 o                         
  -7   4   5       1175.17       1218.63        36.71 o                         
  -6   4   5        704.34        696.36        24.59 o                         
  -5   4   5       4599.36       4889.61       232.04 o                         
  -4   4   5       2852.51       2816.94       138.20 o                         
  -3   4   5       7711.49       7411.85       320.38 o                         
  -2   4   5          2.90          4.96         1.17 o                         
  -1   4   5       9792.93       9681.53       162.54 o                         
   0   4   5       1397.94       1395.00        21.30 o                         
   1   4   5       7756.82       7761.01        88.58 o                         
   2   4   5       1327.65       1300.54        20.76 o                         
   3   4   5       4513.19       4242.65        64.67 o                         
   4   4   5         53.62         55.95         2.81 o                         
   5   4   5       1943.21       1759.17        18.99 o                         
   6   4   5         71.68         70.88         3.64 o                         
   7   4   5        705.58        691.51         8.08 o                         
   8   4   5        495.66        502.22         8.17 o                         
   9   4   5        193.34        189.34         5.31 o                         
  10   4   5          3.21          7.48         5.22 o                         
  11   4   5         92.63         92.70         6.37 o                         
 -12   5   5          0.72          6.09         9.31 o                         
 -11   5   5        162.19        159.18         7.94 o                         
 -10   5   5         88.77         93.06         6.91 o                         
  -9   5   5        273.24        254.71         9.94 o                         
  -8   5   5        157.19        162.37         8.84 o                         
  -7   5   5         12.32         17.09         4.67 o                         
  -6   5   5          8.79          8.75         1.46 o                         
  -5   5   5        545.91        577.17        34.61 o                         
  -4   5   5        130.19        128.03         9.16 o                         
  -3   5   5          1.75          5.67         2.90 o                         
  -2   5   5        509.55        513.14        14.76 o                         
  -1   5   5        966.97       1039.65        21.11 o                         
   0   5   5        305.64        348.81         6.06 o                         
   1   5   5         90.00         74.37         2.52 o                         
   2   5   5          9.79          9.15         2.28 o                         
   3   5   5        524.57        465.09         7.44 o                         
   4   5   5         86.76         90.60         2.89 o                         
   5   5   5        514.42        518.22         9.96 o                         
   6   5   5          0.44          1.14         3.63 o                         
   7   5   5       1009.90        987.61        11.79 o                         
   8   5   5          0.24          2.76         4.32 o                         
   9   5   5         66.76         69.58         5.11 o                         
  10   5   5          0.20         -0.45         5.85 o                         
 -12   6   5         62.62         57.06        10.19 o                         
 -11   6   5        338.67        332.21        14.27 o                         
 -10   6   5        296.20        294.45         6.33 o                         
  -9   6   5       1184.83       1183.06        30.31 o                         
  -8   6   5        570.52        565.73        16.81 o                         
  -7   6   5        350.11        356.22         6.39 o                         
  -6   6   5       1316.85       1353.52        15.10 o                         
  -5   6   5       3089.26       3225.76       120.66 o                         
  -4   6   5       1631.51       1674.82        70.48 o                         
  -3   6   5       2913.74       2777.74       115.98 o                         
  -2   6   5       3858.34       3963.75       162.27 o                         
  -1   6   5       3271.82       3097.13        89.56 o                         
   0   6   5        737.02        719.40        14.47 o                         
   1   6   5       4014.13       3825.57        49.50 o                         
   2   6   5        849.43        801.52        14.08 o                         
   3   6   5       1146.56       1045.35        18.76 o                         
   4   6   5       1004.38        951.33        16.62 o                         
   5   6   5        563.56        556.12         9.60 o                         
   6   6   5        955.24        951.42        14.10 o                         
   7   6   5        545.33        539.14         8.42 o                         
   8   6   5         52.83         55.51         4.69 o                         
   9   6   5        189.58        191.89         5.58 o                         
  10   6   5         10.26          9.61         5.96 o                         
 -11   7   5        206.29        196.99         8.96 o                         
 -10   7   5         30.34         27.59         5.66 o                         
  -9   7   5        205.30        205.98         8.12 o                         
  -8   7   5        151.71        153.77         4.47 o                         
  -7   7   5        368.15        382.09         4.04 o                         
  -6   7   5         17.49         15.49         6.65 o                         
  -5   7   5        469.69        494.07        11.72 o                         
  -4   7   5          4.10         16.65         6.66 o                         
  -3   7   5        162.37        141.41        12.60 o                         
  -2   7   5          3.31          7.93         2.41 o                         
  -1   7   5          1.37          2.03         2.44 o                         
   0   7   5        431.46        431.77         7.51 o                         
   1   7   5          5.07          6.16         2.76 o                         
   2   7   5          6.76          8.93         3.14 o                         
   3   7   5        777.14        769.70        12.34 o                         
   4   7   5         28.45         27.20         4.07 o                         
   5   7   5        463.63        425.43         6.36 o                         
   6   7   5         16.95         19.67         4.93 o                         
   7   7   5        402.44        388.89         5.78 o                         
   8   7   5         12.17         10.34         5.24 o                         
   9   7   5        242.85        237.71         5.44 o                         
  10   7   5         31.78         28.47         5.22 o                         
 -11   8   5        107.35        104.23         7.90 o                         
 -10   8   5        225.92        219.25         7.00 o                         
  -9   8   5        405.07        423.06         5.58 o                         
  -8   8   5        666.95        698.88         6.62 o                         
  -7   8   5        873.92        993.52        44.78 o                         
  -6   8   5       1811.95       1999.49        87.97 o                         
  -5   8   5        870.93        869.58        27.71 o                         
  -4   8   5       1310.40       1261.43        57.02 o                         
  -3   8   5       1943.15       1944.57        79.85 o                         
  -2   8   5       2503.28       2540.12        74.17 o                         
  -1   8   5        671.04        630.83        19.03 o                         
   0   8   5        564.05        566.09        14.21 o                         
   1   8   5       2299.47       2333.45        34.28 o                         
   2   8   5        721.66        722.86         9.99 o                         
   3   8   5        115.13        129.52         4.05 o                         
   4   8   5        503.45        506.46        10.89 o                         
   5   8   5        111.33        116.35         4.28 o                         
   6   8   5        492.26        488.24         7.92 o                         
   7   8   5        124.06        113.56         5.27 o                         
   8   8   5         54.50         62.17         5.63 o                         
   9   8   5         90.40         84.24         6.13 o                         
  10   8   5         20.90         20.38         6.73 o                         
 -11   9   5         22.30         24.25         7.09 o                         
 -10   9   5         50.84         56.88         5.92 o                         
  -9   9   5         83.75         89.54         4.49 o                         
  -8   9   5         39.18         46.41         7.43 o                         
  -7   9   5        699.23        772.20        41.74 o                         
  -6   9   5         27.77         28.92         7.60 o                         
  -5   9   5         79.37         87.30         8.09 o                         
  -4   9   5          0.41          0.03         3.16 o                         
  -3   9   5          8.16          3.16         2.22 o                         
  -2   9   5         12.83         17.16         2.12 o                         
  -1   9   5        691.36        743.93        20.09 o                         
   0   9   5        456.69        440.76         6.59 o                         
   1   9   5         96.01        103.69         3.93 o                         
   2   9   5         52.71         51.27         3.65 o                         
   3   9   5         61.07         59.68         4.18 o                         
   4   9   5         93.59         90.05         4.38 o                         
   5   9   5        182.76        181.34         5.34 o                         
   6   9   5        208.62        202.45         7.94 o                         
   7   9   5          1.06         -3.07         5.25 o                         
   8   9   5         54.79         55.21         5.63 o                         
   9   9   5        270.57        244.34        18.62 o                         
 -10  10   5         85.57         85.73         7.51 o                         
  -9  10   5        150.74        155.62        10.40 o                         
  -8  10   5        388.81        408.10        14.72 o                         
  -7  10   5        534.32        587.77        26.83 o                         
  -6  10   5       1063.47       1142.98        54.02 o                         
  -5  10   5        540.71        503.67        38.78 o                         
  -4  10   5        402.11        417.31        17.00 o                         
  -3  10   5        838.69        782.67        19.44 o                         
  -2  10   5        826.05        799.20        19.01 o                         
  -1  10   5        259.41        258.50         7.45 o                         
   0  10   5        611.47        633.01        12.72 o                         
   1  10   5        783.36        767.56        23.33 o                         
   2  10   5        184.89        191.03         3.86 o                         
   3  10   5        148.62        137.14         4.34 o                         
   4  10   5        606.83        597.78        12.94 o                         
   5  10   5        128.56        137.78         5.45 o                         
   6  10   5        150.49        144.75         5.44 o                         
   7  10   5         28.72         28.44         5.62 o                         
   8  10   5        188.16        178.59        11.42 o                         
   9  10   5          6.08          6.26         6.27 o                         
 -10  11   5          7.89          4.90        10.12 o                         
  -9  11   5         33.78         32.72        10.06 o                         
  -8  11   5        226.79        260.17         8.94 o                         
  -7  11   5         78.35         77.05        11.83 o                         
  -6  11   5          4.20         10.47        10.57 o                         
  -5  11   5         89.88         88.82         4.87 o                         
  -4  11   5         11.16         16.22         4.39 o                         
  -3  11   5        253.36        243.75         6.74 o                         
  -2  11   5          1.92          2.16         2.74 o                         
  -1  11   5          8.85          9.20         3.47 o                         
   0  11   5          0.84          1.18         3.79 o                         
   1  11   5          0.43         -1.84         3.85 o                         
   2  11   5        325.17        317.47         9.97 o                         
   3  11   5         17.97         16.90         4.87 o                         
   4  11   5        218.77        214.37         5.73 o                         
   5  11   5          0.83          1.80         6.09 o                         
   6  11   5         33.55         33.65         5.85 o                         
   7  11   5          0.57         -3.51         5.97 o                         
   8  11   5         33.57         30.14         5.76 o                         
  -9  12   5         23.82         21.38        11.61 o                         
  -8  12   5        356.79        372.48        11.12 o                         
  -7  12   5        137.51        162.84        14.20 o                         
  -6  12   5        409.66        421.42        19.22 o                         
  -5  12   5        202.38        182.65        17.33 o                         
  -4  12   5        521.83        512.46        20.30 o                         
  -3  12   5         20.51         22.43         2.80 o                         
  -2  12   5        344.25        338.72         7.64 o                         
  -1  12   5        313.42        303.20         7.14 o                         
   0  12   5        545.84        578.51        13.72 o                         
   1  12   5         50.03         44.97         4.14 o                         
   2  12   5        312.40        341.13        10.73 o                         
   3  12   5        226.24        229.50         5.54 o                         
   4  12   5        561.92        548.01        13.91 o                         
   5  12   5        192.03        191.21         5.87 o                         
   6  12   5        184.50        179.96         9.33 o                         
   7  12   5         18.84         14.14         6.25 o                         
   8  12   5        126.03        111.08        22.88 o                         
  -8  13   5         29.20         33.90         9.78 o                         
  -7  13   5          5.96          3.84        12.89 o                         
  -6  13   5          3.42         -3.74        12.20 o                         
  -5  13   5         24.18         21.27         4.37 o                         
  -4  13   5         26.33         23.69         2.47 o                         
  -3  13   5        108.74        101.32         3.47 o                         
  -2  13   5         35.17         34.03         3.68 o                         
  -1  13   5        117.51        109.74         4.14 o                         
   0  13   5         50.91         48.85         4.36 o                         
   1  13   5          0.29         -0.83         4.43 o                         
   2  13   5          1.98          3.46         5.15 o                         
   3  13   5         10.72         10.11         4.52 o                         
   4  13   5         17.95         20.72         4.96 o                         
   5  13   5         10.75         13.13         5.19 o                         
   6  13   5         24.89         19.71         5.79 o                         
   7  13   5         12.48         11.26         5.39 o                         
  -7  14   5          5.31          6.46        10.65 o                         
  -6  14   5        179.32        198.94        12.02 o                         
  -5  14   5         15.24          2.99         4.77 o                         
  -4  14   5        645.97        469.83        62.03 o                         
  -3  14   5         12.12         14.02         3.79 o                         
  -2  14   5        232.90        249.44         5.25 o                         
  -1  14   5        146.78        161.28         4.66 o                         
   0  14   5        342.29        370.27         5.11 o                         
   1  14   5          4.50          7.67         4.65 o                         
   2  14   5        388.52        418.01        12.03 o                         
   3  14   5         11.21         17.24         5.11 o                         
   4  14   5        123.86        121.23         5.16 o                         
   5  14   5         77.85         73.74         5.72 o                         
   6  14   5        225.38        190.64        23.09 o                         
  -6  15   5          2.83         -2.66        14.69 o                         
  -5  15   5          1.07          1.57         5.32 o                         
  -4  15   5         17.74         12.15         3.16 o                         
  -3  15   5         10.23          5.34         4.08 o                         
  -2  15   5          0.57         -0.44         4.77 o                         
  -1  15   5         23.02         17.43         4.84 o                         
   0  15   5          2.60          3.65         5.00 o                         
   1  15   5          0.34          0.18         4.84 o                         
   2  15   5          3.60          3.47         5.51 o                         
   3  15   5          3.62          2.46         5.40 o                         
   4  15   5         33.58         33.35         5.65 o                         
   5  15   5         22.76         24.09         5.98 o                         
  -5  16   5         22.83          8.05         5.48 o                         
  -4  16   5        192.77        104.69        20.58 o                         
  -3  16   5          0.84          1.24         4.50 o                         
  -2  16   5        231.80        196.88        24.80 o                         
  -1  16   5         11.53          8.38         5.49 o                         
   0  16   5        147.45        154.46         9.20 o                         
   1  16   5         11.28          8.95         5.83 o                         
   2  16   5        106.94        113.04         6.21 o                         
   3  16   5          1.87         -2.39         6.29 o                         
  -2  17   5          2.78          0.61         6.34 o                         
  -1  17   5          0.02          0.59         5.77 o                         
   0  17   5          1.03          0.54         6.11 o                         
   1  17   5          1.83         -0.82         9.67 o                         
 -12   0   6        439.97        458.82        17.30 o                         
 -10   0   6         21.89         46.80        20.50 o                         
  -8   0   6       1184.64       1239.90        19.76 o                         
  -6   0   6        942.30        926.39        22.83 o                         
  -4   0   6       1240.85       1288.85        78.17 o                         
  -2   0   6         25.81         28.94         3.11 o                         
   0   0   6       3469.13       3443.72        70.60 o                         
   2   0   6         21.09         19.72         3.32 o                         
   4   0   6         65.71         78.38         4.97 o                         
   6   0   6        603.05        575.24         8.32 o                         
   8   0   6          2.40          3.84         6.49 o                         
  10   0   6        131.21        131.54         7.73 o                         
 -12   1   6         52.16         44.82         5.53 o                         
 -11   1   6         95.38         95.12         5.54 o                         
 -10   1   6         22.09         25.00         4.76 o                         
  -9   1   6         11.23         10.15         3.96 o                         
  -8   1   6       1673.54       1661.21        10.63 o                         
  -7   1   6          9.00          7.23         3.10 o                         
  -6   1   6       2555.09       2619.02        90.58 o                         
  -5   1   6        109.23         99.12         3.41 o                         
  -4   1   6       1476.10       1428.69        40.32 o                         
  -3   1   6        529.79        576.46        11.07 o                         
  -2   1   6       2006.15       1926.90        51.27 o                         
  -1   1   6       1250.33       1339.34        12.60 o                         
   0   1   6      12096.46      11713.65       165.33 o                         
   1   1   6         92.00         86.14         2.13 o                         
   2   1   6       7580.04       7106.84        57.83 o                         
   3   1   6         41.68         45.42         2.64 o                         
   4   1   6      10151.94       9415.05        84.19 o                         
   5   1   6         23.29         40.90         6.71 o                         
   6   1   6       2402.57       2353.46        25.37 o                         
   7   1   6          1.26          1.55         3.84 o                         
   8   1   6        218.36        233.73         4.49 o                         
   9   1   6         39.95         35.96         5.83 o                         
  10   1   6        530.01        561.67         6.61 o                         
  11   1   6          2.31         -2.02         9.04 o                         
 -12   2   6        315.48        321.73         6.14 o                         
 -11   2   6         41.55         37.30         4.27 o                         
 -10   2   6        308.62        315.24         4.50 o                         
  -9   2   6         83.89         97.56         3.65 o                         
  -8   2   6        256.53        256.68         3.60 o                         
  -7   2   6       1022.85       1073.02        19.57 o                         
  -6   2   6        616.22        649.64        28.58 o                         
  -5   2   6         54.19         49.92         2.96 o                         
  -4   2   6       1697.91       1663.02        52.25 o                         
  -3   2   6        514.13        570.40        11.89 o                         
  -2   2   6         18.90         14.63         2.08 o                         
  -1   2   6       3652.15       4046.43        48.10 o                         
   0   2   6         19.46         37.79         9.09 o                         
   1   2   6        576.03        567.81         7.49 o                         
   2   2   6        529.75        511.74         5.09 o                         
   3   2   6          0.09          5.24         2.42 o                         
   4   2   6         19.80         13.04         3.15 o                         
   5   2   6         27.38         34.43         3.05 o                         
   6   2   6          1.00          3.14         3.71 o                         
   7   2   6        152.89        143.40         4.04 o                         
   8   2   6         14.83         16.21         5.00 o                         
   9   2   6         75.15         85.84         5.32 o                         
  10   2   6         89.44         92.75         6.20 o                         
 -12   3   6        177.25        170.47         6.04 o                         
 -11   3   6         76.14         82.05         4.18 o                         
 -10   3   6        186.44        182.55         5.55 o                         
  -9   3   6          3.10          4.38         3.37 o                         
  -8   3   6       1143.82       1177.57        30.12 o                         
  -7   3   6          7.52         10.15         2.74 o                         
  -6   3   6       2257.08       2272.76        82.42 o                         
  -5   3   6        440.17        441.31        21.31 o                         
  -4   3   6       1291.77       1194.32        58.30 o                         
  -3   3   6        984.84       1075.73        22.16 o                         
  -2   3   6       3425.05       3233.06        84.72 o                         
  -1   3   6        230.45        219.08         2.32 o                         
   0   3   6       8687.57       8335.17       132.25 o                         
   1   3   6        666.14        580.08         6.30 o                         
   2   3   6       4810.92       4537.09        72.31 o                         
   3   3   6        339.80        325.34         4.31 o                         
   4   3   6       2227.87       2151.68        31.65 o                         
   5   3   6         12.67         10.82         3.42 o                         
   6   3   6       2937.37       2902.29        39.80 o                         
   7   3   6         35.32         33.21         4.31 o                         
   8   3   6        447.41        459.75         5.87 o                         
   9   3   6        412.34        414.37         5.88 o                         
  10   3   6        204.91        222.19         6.47 o                         
 -12   4   6        231.18        236.29         9.43 o                         
 -11   4   6         79.92         69.25         3.21 o                         
 -10   4   6        632.21        607.08        18.23 o                         
  -9   4   6         65.44         61.32         4.10 o                         
  -8   4   6          6.97          8.29         2.67 o                         
  -7   4   6        632.00        592.92        25.17 o                         
  -6   4   6        631.83        648.94        28.97 o                         
  -5   4   6          7.49          9.24         1.48 o                         
  -4   4   6        268.65        270.73        14.54 o                         
  -3   4   6         10.68         14.77         1.18 o                         
  -2   4   6        110.16        102.71         2.23 o                         
  -1   4   6        148.73        177.96         3.52 o                         
   0   4   6        129.84        146.17         4.50 o                         
   1   4   6        325.90        345.90         4.34 o                         
   2   4   6        315.48        310.32         4.18 o                         
   3   4   6        194.18        207.39         3.78 o                         
   4   4   6        261.80        245.51         4.19 o                         
   5   4   6         13.85         20.11         3.56 o                         
   6   4   6        118.81        109.66         3.76 o                         
   7   4   6          9.68          9.63         4.26 o                         
   8   4   6        151.70        158.20         5.11 o                         
   9   4   6         45.41         43.23         5.81 o                         
  10   4   6         77.45         85.64         5.89 o                         
 -12   5   6        132.67        129.86         8.69 o                         
 -11   5   6         57.83         57.42         6.77 o                         
 -10   5   6        466.36        442.59        13.74 o                         
  -9   5   6        219.16        228.22         6.00 o                         
  -8   5   6        774.38        801.26        21.34 o                         
  -7   5   6        116.08        112.41         2.44 o                         
  -6   5   6       1247.70       1258.83        48.53 o                         
  -5   5   6        501.19        490.18        50.38 o                         
  -4   5   6       1627.82       1488.93        66.72 o                         
  -3   5   6       1422.61       1299.16        55.32 o                         
  -2   5   6       5225.60       4875.28       117.41 o                         
  -1   5   6       1080.13       1002.87        19.71 o                         
   0   5   6       3119.86       2992.15        55.46 o                         
   1   5   6        528.23        502.56         7.96 o                         
   2   5   6       1484.27       1434.57        20.08 o                         
   3   5   6        266.70        247.80         4.64 o                         
   4   5   6       1500.63       1428.28        18.50 o                         
   5   5   6        458.27        468.95         7.72 o                         
   6   5   6       1275.67       1239.26        21.06 o                         
   7   5   6        456.76        448.07         5.24 o                         
   8   5   6        316.35        326.65         5.23 o                         
   9   5   6        204.41        198.33         5.41 o                         
  10   5   6         83.40         94.28         6.04 o                         
 -12   6   6        223.00        221.53        25.55 o                         
 -11   6   6         35.26         24.33         7.87 o                         
 -10   6   6        373.47        366.31        10.63 o                         
  -9   6   6        297.87        295.68        11.32 o                         
  -8   6   6         89.04         97.64         4.93 o                         
  -7   6   6         60.65         59.92         2.01 o                         
  -6   6   6        436.97        438.45        16.60 o                         
  -5   6   6          3.90          6.14         3.38 o                         
  -4   6   6        388.28        353.68        17.08 o                         
  -3   6   6        223.11        231.23        11.99 o                         
  -2   6   6         65.37         54.72         2.03 o                         
  -1   6   6        149.32        178.12         3.27 o                         
   0   6   6         78.08         76.93         2.81 o                         
   1   6   6         62.86         60.43         2.95 o                         
   2   6   6          6.98         10.35         3.13 o                         
   3   6   6         34.19         43.71         3.64 o                         
   4   6   6         94.70         81.72         3.72 o                         
   5   6   6        131.79        123.26         3.66 o                         
   6   6   6         11.70         11.21         3.92 o                         
   7   6   6         50.62         39.92         4.78 o                         
   8   6   6        150.95        159.07         5.05 o                         
   9   6   6          0.09          4.62         5.85 o                         
  10   6   6         77.93         67.41         6.44 o                         
 -11   7   6         68.83         64.87         8.15 o                         
 -10   7   6        319.00        324.66         6.90 o                         
  -9   7   6        499.02        487.40         9.00 o                         
  -8   7   6        262.88        296.78        10.72 o                         
  -7   7   6        170.81        168.14         9.92 o                         
  -6   7   6       1651.72       1734.41        38.87 o                         
  -5   7   6        651.38        670.48        13.42 o                         
  -4   7   6       1861.86       1793.28       101.79 o                         
  -3   7   6       1423.25       1300.74        56.67 o                         
  -2   7   6        769.54        751.71        26.34 o                         
  -1   7   6       1123.98       1094.90        25.32 o                         
   0   7   6       1177.72       1220.37        27.26 o                         
   1   7   6        523.40        485.91        13.37 o                         
   2   7   6       2278.83       2223.22        33.61 o                         
   3   7   6        149.12        169.96         3.73 o                         
   4   7   6        399.58        422.97        10.96 o                         
   5   7   6        256.76        278.65         6.94 o                         
   6   7   6         89.19         90.42         4.45 o                         
   7   7   6        421.56        410.64         7.91 o                         
   8   7   6        303.50        309.37         5.69 o                         
   9   7   6         32.39         33.32         5.36 o                         
 -11   8   6         17.33         14.11         6.04 o                         
 -10   8   6        153.46        165.92         5.03 o                         
  -9   8   6        122.72        137.30         9.00 o                         
  -8   8   6        383.22        419.97        32.87 o                         
  -7   8   6         67.78         85.69         8.53 o                         
  -6   8   6       1061.73       1171.54        54.36 o                         
  -5   8   6        225.20        179.98         8.06 o                         
  -4   8   6        579.63        596.91        20.35 o                         
  -3   8   6        418.27        386.93        21.88 o                         
  -2   8   6        362.77        354.63        12.10 o                         
  -1   8   6          0.41          2.23         2.60 o                         
   0   8   6        792.45        869.60        17.98 o                         
   1   8   6        271.25        250.82         6.33 o                         
   2   8   6          0.78          2.36         3.60 o                         
   3   8   6         13.40         19.60         3.74 o                         
   4   8   6          2.99         -1.26         4.14 o                         
   5   8   6          9.51          1.04         4.90 o                         
   6   8   6         30.51         34.24         4.87 o                         
   7   8   6        137.81        131.53         5.65 o                         
   8   8   6         12.77         10.81         5.88 o                         
   9   8   6          0.60          1.74         6.12 o                         
 -10   9   6        147.55        155.33        10.35 o                         
  -9   9   6        376.95        403.70        11.35 o                         
  -8   9   6        282.84        318.83        19.90 o                         
  -7   9   6        886.02        925.84        39.55 o                         
  -6   9   6        632.19        704.84        30.48 o                         
  -5   9   6        928.21        972.05        35.77 o                         
  -4   9   6        624.13        642.56        30.77 o                         
  -3   9   6       1130.94       1191.10        41.16 o                         
  -2   9   6        707.09        716.25        19.47 o                         
  -1   9   6        824.58        815.69        24.28 o                         
   0   9   6         79.10         85.19         3.52 o                         
   1   9   6        466.97        470.17         9.59 o                         
   2   9   6        583.61        587.71        12.44 o                         
   3   9   6        458.28        460.04        11.51 o                         
   4   9   6        289.96        285.31         5.56 o                         
   5   9   6        202.07        215.91         6.16 o                         
   6   9   6         14.13         15.66         5.33 o                         
   7   9   6         57.23         58.05         5.80 o                         
   8   9   6        127.28        129.54         6.34 o                         
   9   9   6         72.93         71.11         7.65 o                         
 -10  10   6         16.41         21.17        10.81 o                         
  -9  10   6        171.63        201.10        12.34 o                         
  -8  10   6        433.59        489.70        36.89 o                         
  -7  10   6        208.48        226.05         9.96 o                         
  -6  10   6        806.14        865.32        11.65 o                         
  -5  10   6         14.34         16.20         3.00 o                         
  -4  10   6        206.14        219.64         8.64 o                         
  -3  10   6        112.66        128.24         7.28 o                         
  -2  10   6        216.73        227.99         5.62 o                         
  -1  10   6        129.56        134.44         4.77 o                         
   0  10   6       1033.43       1024.16        21.12 o                         
   1  10   6         30.36         30.97         4.42 o                         
   2  10   6        130.63        126.40         4.31 o                         
   3  10   6          4.52          3.89         4.71 o                         
   4  10   6          1.23          3.24         5.08 o                         
   5  10   6          4.03          5.40         5.69 o                         
   6  10   6          0.87          1.81         5.70 o                         
   7  10   6          6.81          7.10         6.16 o                         
   8  10   6         29.04         22.60         6.53 o                         
  -9  11   6        124.22        139.29        12.18 o                         
  -8  11   6        113.96        121.61        13.08 o                         
  -7  11   6        313.42        347.16        14.44 o                         
  -6  11   6         98.57         97.20         9.21 o                         
  -5  11   6        692.06        676.50        56.07 o                         
  -4  11   6         77.93         83.85         4.05 o                         
  -3  11   6       1395.19       1303.34        40.34 o                         
  -2  11   6        388.82        376.44         8.03 o                         
  -1  11   6        688.07        699.94        19.30 o                         
   0  11   6        221.44        204.65         4.28 o                         
   1  11   6        709.15        753.66        17.16 o                         
   2  11   6         52.78         54.26         4.90 o                         
   3  11   6        610.98        624.47        19.27 o                         
   4  11   6        365.17        352.38         7.15 o                         
   5  11   6        228.44        236.98         6.16 o                         
   6  11   6         64.91         71.17         6.92 o                         
   7  11   6         73.23         70.83         6.51 o                         
   8  11   6         47.14         47.98         6.38 o                         
  -9  12   6        117.33        124.67        12.47 o                         
  -8  12   6         51.90         65.99        11.87 o                         
  -7  12   6        144.76        163.54        23.06 o                         
  -6  12   6         75.30         76.13        12.17 o                         
  -5  12   6          1.37          7.69         4.64 o                         
  -4  12   6        298.02        289.74        11.29 o                         
  -3  12   6         22.45         23.99         2.17 o                         
  -2  12   6         16.77         15.22         3.14 o                         
  -1  12   6        162.24        153.94         5.94 o                         
   0  12   6          7.87         10.78         3.60 o                         
   1  12   6          0.11         -0.68         4.29 o                         
   2  12   6          0.02         -3.51         5.53 o                         
   3  12   6         31.86         34.33         5.16 o                         
   4  12   6          4.60          1.23         5.74 o                         
   5  12   6          1.46          0.04         5.77 o                         
   6  12   6         15.28         12.04         6.72 o                         
   7  12   6          3.30          4.19         6.75 o                         
  -8  13   6          9.43          7.13        12.36 o                         
  -7  13   6        191.47        228.36        12.71 o                         
  -6  13   6         12.32         16.40         9.36 o                         
  -5  13   6        246.80        188.43        38.08 o                         
  -4  13   6          8.51          6.04         6.74 o                         
  -3  13   6        898.29        793.53        39.95 o                         
  -2  13   6         87.65         87.56         3.54 o                         
  -1  13   6        582.75        600.48        19.70 o                         
   0  13   6        212.63        204.94         4.50 o                         
   1  13   6        434.56        449.73         8.99 o                         
   2  13   6         53.97         53.46         5.20 o                         
   3  13   6        429.54        440.48        14.73 o                         
   4  13   6         77.34         84.16         5.76 o                         
   5  13   6         82.26         82.97         6.83 o                         
   6  13   6         92.88         85.10         7.34 o                         
  -7  14   6         33.18         32.98        15.44 o                         
  -6  14   6         21.34          7.27        14.33 o                         
  -5  14   6         56.77         42.20        12.42 o                         
  -4  14   6         33.41         23.06         7.18 o                         
  -3  14   6         37.98         28.70         3.32 o                         
  -2  14   6         69.43         70.93         3.80 o                         
  -1  14   6        107.07        110.64         4.61 o                         
   0  14   6         65.52         74.44         4.66 o                         
   1  14   6         18.65         19.84         4.85 o                         
   2  14   6          1.23         -0.90         5.71 o                         
   3  14   6         16.80         19.76         5.11 o                         
   4  14   6          2.11          1.66         5.49 o                         
   5  14   6          0.39         -0.36         6.02 o                         
  -6  15   6          0.24          3.39        12.65 o                         
  -5  15   6        200.90        151.56        45.28 o                         
  -4  15   6          5.50          7.83         7.03 o                         
  -3  15   6        313.97        215.25        36.36 o                         
  -2  15   6         51.92         41.21         6.42 o                         
  -1  15   6        456.80        430.46        15.06 o                         
   0  15   6          2.67          3.14         4.92 o                         
   1  15   6        127.58        127.30         5.51 o                         
   2  15   6          9.26         13.45         5.43 o                         
   3  15   6        205.59        206.37         8.10 o                         
   4  15   6         13.55         15.80         6.03 o                         
  -4  16   6          0.09          1.43         7.86 o                         
  -3  16   6         45.84         27.65         7.41 o                         
  -2  16   6          8.35          5.19         4.92 o                         
  -1  16   6          9.68          6.08         5.18 o                         
   0  16   6          5.89          6.28         5.40 o                         
   1  16   6         23.91         22.23         6.02 o                         
   2  16   6          1.93          4.76         5.67 o                         
 -11   0   7        103.99        111.40         6.79 o                         
  -9   0   7        277.69        265.41         5.66 o                         
  -7   0   7       1892.09       2141.87        56.79 o                         
  -5   0   7       4892.68       5017.04       452.98 o                         
  -3   0   7       6677.13       6557.14       398.57 o                         
  -1   0   7       4327.49       3795.85        79.06 o                         
   1   0   7       3313.75       3047.56        43.16 o                         
   3   0   7       8645.40       7954.79       113.27 o                         
   5   0   7       2664.34       2612.19        41.00 o                         
   7   0   7        362.61        345.16         6.67 o                         
   9   0   7       1112.23       1133.69        32.52 o                         
 -12   1   7          0.98          1.34         5.57 o                         
 -11   1   7        342.17        376.27         6.46 o                         
 -10   1   7         19.92         23.09         4.47 o                         
  -9   1   7        540.23        555.01         8.13 o                         
  -8   1   7        262.87        254.62         6.47 o                         
  -7   1   7       3238.00       3532.01        81.66 o                         
  -6   1   7        228.05        258.24         6.74 o                         
  -5   1   7       1172.70       1253.77        43.38 o                         
  -4   1   7        138.83        137.50         3.57 o                         
  -3   1   7       2547.31       2589.42        61.75 o                         
  -2   1   7         61.22         58.18         2.22 o                         
  -1   1   7       4331.28       4233.41        60.65 o                         
   0   1   7       1401.83       1479.65        23.26 o                         
   1   1   7         92.74         84.70         2.62 o                         
   2   1   7        427.34        412.23         4.13 o                         
   3   1   7       1294.76       1211.71         9.31 o                         
   4   1   7          1.42         -1.17         3.35 o                         
   5   1   7        604.23        590.44         5.60 o                         
   6   1   7         18.39         15.24         4.01 o                         
   7   1   7          0.77          2.72         4.68 o                         
   8   1   7          0.07          1.84         4.85 o                         
   9   1   7         17.09         18.86         5.64 o                         
  10   1   7          3.90         -1.02         6.59 o                         
 -12   2   7         63.32         58.75         5.23 o                         
 -11   2   7          5.61          6.03         4.37 o                         
 -10   2   7        102.07        109.59         4.28 o                         
  -9   2   7        373.07        340.80         5.94 o                         
  -8   2   7        153.65        147.16         3.53 o                         
  -7   2   7       2045.90       2169.95        77.31 o                         
  -6   2   7        147.21        163.60         3.39 o                         
  -5   2   7       1402.44       1440.16        39.76 o                         
  -4   2   7        421.77        414.16        11.83 o                         
  -3   2   7       3465.45       3520.26       100.66 o                         
  -2   2   7       1017.66       1008.44        26.82 o                         
  -1   2   7       2415.71       2340.87        27.43 o                         
   0   2   7        626.93        724.18        10.51 o                         
   1   2   7        987.91        837.50        12.10 o                         
   2   2   7       1547.11       1474.54        21.26 o                         
   3   2   7       6167.17       5923.20        48.29 o                         
   4   2   7        273.24        255.57         3.44 o                         
   5   2   7       1405.80       1346.14        11.85 o                         
   6   2   7          7.32          5.49         4.12 o                         
   7   2   7        582.84        580.53         8.50 o                         
   8   2   7        373.82        369.71         5.83 o                         
   9   2   7        747.23        765.22         9.20 o                         
  10   2   7         55.68         50.72         6.51 o                         
 -12   3   7         28.83         24.07         4.74 o                         
 -11   3   7        494.29        505.63        12.90 o                         
 -10   3   7        247.23        251.39         8.95 o                         
  -9   3   7        759.87        755.60        21.02 o                         
  -8   3   7        369.56        367.65        11.72 o                         
  -7   3   7       1111.84       1163.63        41.39 o                         
  -6   3   7        478.25        497.60        21.13 o                         
  -5   3   7       1884.81       1794.47        63.19 o                         
  -4   3   7        366.23        333.98         8.43 o                         
  -3   3   7       1472.80       1400.99        43.94 o                         
  -2   3   7        311.36        308.84         7.26 o                         
  -1   3   7       2253.92       2202.07        37.67 o                         
   0   3   7       3010.95       2908.39        52.02 o                         
   1   3   7        134.23        131.77         2.50 o                         
   2   3   7         80.47         96.81         2.99 o                         
   3   3   7        232.47        223.83         4.57 o                         
   4   3   7         32.08         26.64         3.40 o                         
   5   3   7        389.02        404.33         4.10 o                         
   6   3   7         90.03         87.70         4.43 o                         
   7   3   7         48.93         48.01         4.40 o                         
   8   3   7          0.61          1.27         5.37 o                         
   9   3   7          6.45          5.35         5.14 o                         
  10   3   7         11.31         12.53         6.19 o                         
 -12   4   7        100.23         94.37         9.04 o                         
 -11   4   7         20.89         21.23         3.07 o                         
 -10   4   7         16.45         13.08         3.35 o                         
  -9   4   7        332.95        333.11        10.04 o                         
  -8   4   7         76.15         74.05         2.67 o                         
  -7   4   7        479.58        477.80        16.99 o                         
  -6   4   7          1.81          3.31         2.21 o                         
  -5   4   7       1165.77       1139.18        33.97 o                         
  -4   4   7        157.64        133.43         5.01 o                         
  -3   4   7       1329.31       1238.53        27.46 o                         
  -2   4   7        126.24        138.12         2.68 o                         
  -1   4   7       1176.75       1107.10        21.10 o                         
   0   4   7        609.82        483.32         8.80 o                         
   1   4   7        352.53        294.54         4.82 o                         
   2   4   7       1020.65        960.87        10.96 o                         
   3   4   7       1806.14       1801.85        23.14 o                         
   4   4   7        118.05        118.46         3.41 o                         
   5   4   7        900.07        864.09        11.10 o                         
   6   4   7        206.16        209.97         4.34 o                         
   7   4   7        752.07        755.69        12.37 o                         
   8   4   7        387.37        378.22         6.17 o                         
   9   4   7        136.43        147.41         6.18 o                         
  10   4   7         28.49         28.00         7.05 o                         
 -12   5   7         80.37         76.22         8.55 o                         
 -11   5   7        336.95        348.45        14.72 o                         
 -10   5   7        426.26        410.78        17.89 o                         
  -9   5   7       1109.54       1106.82        39.41 o                         
  -8   5   7         74.81         70.21         2.66 o                         
  -7   5   7         49.19         56.15         3.76 o                         
  -6   5   7        429.09        401.69        30.42 o                         
  -5   5   7        465.60        506.55        46.04 o                         
  -4   5   7        524.61        561.63        32.86 o                         
  -3   5   7       1437.64       1398.04        41.43 o                         
  -2   5   7          1.56          1.94         1.84 o                         
  -1   5   7        286.08        274.08         5.51 o                         
   0   5   7        286.06        269.19         5.53 o                         
   1   5   7        166.49        145.88         2.85 o                         
   2   5   7         11.04         21.51         6.19 o                         
   3   5   7          2.08          0.99         3.63 o                         
   4   5   7         58.67         58.23         3.75 o                         
   5   5   7        176.43        180.12         4.39 o                         
   6   5   7          1.21          1.36         4.29 o                         
   7   5   7          2.94          3.25         4.80 o                         
   8   5   7         22.04         17.74         4.93 o                         
   9   5   7         23.33         22.46         6.17 o                         
  10   5   7          0.30          0.75         6.85 o                         
 -11   6   7         34.16         31.05         6.16 o                         
 -10   6   7          3.34         -0.22         3.88 o                         
  -9   6   7        345.55        364.98        13.96 o                         
  -8   6   7        110.87        131.85         7.20 o                         
  -7   6   7         64.72         62.27         2.48 o                         
  -6   6   7          2.13          7.50         4.20 o                         
  -5   6   7       1570.92       1587.38        68.61 o                         
  -4   6   7         44.67         46.61         4.58 o                         
  -3   6   7       2471.38       2304.27        64.21 o                         
  -2   6   7        498.16        477.85        16.21 o                         
  -1   6   7       1098.49       1050.63        22.78 o                         
   0   6   7        568.11        624.55        12.96 o                         
   1   6   7       1805.15       1790.30        32.36 o                         
   2   6   7        137.63        132.55         3.50 o                         
   3   6   7        556.02        587.33         9.43 o                         
   4   6   7        265.98        263.78         6.24 o                         
   5   6   7        569.23        571.84         6.94 o                         
   6   6   7        380.38        386.29         4.96 o                         
   7   6   7        507.06        504.84         6.70 o                         
   8   6   7         83.34         82.29         5.59 o                         
   9   6   7         98.93        115.14         5.85 o                         
 -11   7   7        107.63        121.91         4.38 o                         
 -10   7   7        269.58        275.80        11.17 o                         
  -9   7   7        263.29        296.64        12.96 o                         
  -8   7   7         16.84         14.61         7.47 o                         
  -7   7   7        518.65        562.40        19.68 o                         
  -6   7   7        686.37        719.85        45.32 o                         
  -5   7   7        119.87        109.80         5.50 o                         
  -4   7   7        231.62        236.62        13.74 o                         
  -3   7   7        201.42        202.24         5.03 o                         
  -2   7   7        180.95        168.40         7.21 o                         
  -1   7   7        472.10        412.77         7.71 o                         
   0   7   7         12.35          8.36         3.00 o                         
   1   7   7        798.41        802.92        12.28 o                         
   2   7   7          2.42          5.14         3.31 o                         
   3   7   7          5.05         12.05         3.63 o                         
   4   7   7         41.36         34.98         4.62 o                         
   5   7   7         42.70         45.71         3.94 o                         
   6   7   7          3.66          2.54         4.83 o                         
   7   7   7         10.43          7.82         5.03 o                         
   8   7   7          1.23         -2.46         5.48 o                         
   9   7   7          0.25         -0.66         6.16 o                         
 -11   8   7         32.63         34.38        10.46 o                         
 -10   8   7         28.66         26.27         9.53 o                         
  -9   8   7        141.86        159.76        10.16 o                         
  -8   8   7        245.92        284.21        23.44 o                         
  -7   8   7         58.60         56.78         8.71 o                         
  -6   8   7        555.32        614.33        14.89 o                         
  -5   8   7        406.21        417.05        14.15 o                         
  -4   8   7         64.12         61.83         3.91 o                         
  -3   8   7       2191.25       2206.91        78.01 o                         
  -2   8   7        437.56        438.81        15.07 o                         
  -1   8   7         80.25         79.02         3.07 o                         
   0   8   7       2162.65       2126.48        52.20 o                         
   1   8   7       1409.67       1406.17        26.19 o                         
   2   8   7        107.84        113.21         4.13 o                         
   3   8   7        727.53        697.31        15.88 o                         
   4   8   7        111.62        109.73         4.86 o                         
   5   8   7        322.04        311.50         5.91 o                         
   6   8   7        615.88        602.51        13.48 o                         
   7   8   7        189.52        193.94         6.31 o                         
   8   8   7         52.89         51.35         6.82 o                         
   9   8   7        177.84        195.28         8.41 o                         
 -10   9   7         47.89         45.40        11.86 o                         
  -9   9   7        174.74        200.15        16.72 o                         
  -8   9   7         56.00         61.12         8.65 o                         
  -7   9   7        783.08        838.92        25.91 o                         
  -6   9   7        283.44        332.36        10.90 o                         
  -5   9   7        273.10        276.04         6.35 o                         
  -4   9   7        428.85        415.78        17.10 o                         
  -3   9   7        293.86        287.53         9.64 o                         
  -2   9   7         11.15         10.50         2.29 o                         
  -1   9   7        496.92        509.75        12.70 o                         
   0   9   7          1.02          5.34         3.83 o                         
   1   9   7        116.63        126.90         4.36 o                         
   2   9   7        685.65        632.69        14.33 o                         
   3   9   7          1.95         -1.56         4.91 o                         
   4   9   7         19.48         18.14         4.71 o                         
   5   9   7          0.31         -1.37         6.43 o                         
   6   9   7         11.26         10.04         5.65 o                         
   7   9   7         19.90         14.63         6.60 o                         
   8   9   7         72.97         75.33         7.38 o                         
 -10  10   7         74.71         70.14        12.65 o                         
  -9  10   7          6.06          0.47         9.50 o                         
  -8  10   7        127.93        155.01        10.61 o                         
  -7  10   7         16.80         23.85         8.36 o                         
  -6  10   7        657.29        695.07        38.15 o                         
  -5  10   7        160.51        155.74         6.25 o                         
  -4  10   7        503.04        521.14        16.11 o                         
  -3  10   7        193.02        195.86         8.17 o                         
  -2  10   7        600.45        614.65        20.93 o                         
  -1  10   7          5.33          6.76         3.70 o                         
   0  10   7       1978.03       2021.12        45.92 o                         
   1  10   7        563.91        538.16        11.09 o                         
   2  10   7        463.43        465.68        11.52 o                         
   3  10   7        386.49        385.29        10.37 o                         
   4  10   7        336.02        353.60         9.28 o                         
   5  10   7        336.73        342.16         6.30 o                         
   6  10   7        211.07        201.32         6.74 o                         
   7  10   7         48.94         55.97         6.79 o                         
   8  10   7         34.44         32.22         7.71 o                         
  -9  11   7         52.21         52.91         9.52 o                         
  -8  11   7        219.04        237.89        13.31 o                         
  -7  11   7        338.61        369.41        29.76 o                         
  -6  11   7         63.35         82.15        11.53 o                         
  -5  11   7        345.04        363.73        13.79 o                         
  -4  11   7        166.14        160.70         7.11 o                         
  -3  11   7        560.76        561.17        14.84 o                         
  -2  11   7        219.47        207.68         9.78 o                         
  -1  11   7         42.68         43.30         3.47 o                         
   0  11   7        226.74        214.14         5.02 o                         
   1  11   7          5.70         10.13         4.53 o                         
   2  11   7        353.88        344.01         8.18 o                         
   3  11   7         26.75         24.08         4.93 o                         
   4  11   7         91.89         89.01         5.18 o                         
   5  11   7          0.93          1.46         5.89 o                         
   6  11   7          6.49          3.83         7.19 o                         
   7  11   7          0.24          4.81         7.01 o                         
  -8  12   7         66.93         72.49        14.79 o                         
  -7  12   7         41.39         47.08        13.52 o                         
  -6  12   7        257.59        267.87        11.19 o                         
  -5  12   7          1.04         -0.58         4.00 o                         
  -4  12   7        628.55        653.53        21.64 o                         
  -3  12   7          4.53         -0.53         5.51 o                         
  -2  12   7        609.72        635.84        14.17 o                         
  -1  12   7        329.39        331.49         8.84 o                         
   0  12   7        605.38        617.80        19.02 o                         
   1  12   7        139.76        149.26         5.60 o                         
   2  12   7        556.64        577.43        16.48 o                         
   3  12   7         98.89        109.05         6.35 o                         
   4  12   7        276.35        287.42         9.37 o                         
   5  12   7        151.90        152.03         6.83 o                         
   6  12   7         41.87         40.09         6.97 o                         
  -8  13   7        113.25        125.79        13.70 o                         
  -7  13   7         57.98         61.07        12.39 o                         
  -6  13   7        115.84        136.64        13.90 o                         
  -5  13   7        122.44        100.81        19.15 o                         
  -4  13   7        299.92        303.85         9.62 o                         
  -3  13   7        145.03        149.96         6.09 o                         
  -2  13   7        182.24        170.50         5.89 o                         
  -1  13   7         40.77         45.66         4.29 o                         
   0  13   7        186.25        194.82         5.02 o                         
   1  13   7          0.39          2.33         5.21 o                         
   2  13   7        217.80        226.19         7.21 o                         
   3  13   7         16.93         15.27         6.54 o                         
   4  13   7         53.36         57.21         6.55 o                         
   5  13   7          0.15          3.87         7.39 o                         
   6  13   7          0.67          3.36         7.53 o                         
  -7  14   7          5.41          2.73        14.76 o                         
  -6  14   7         99.81        120.39        12.25 o                         
  -5  14   7          3.81          3.83         5.97 o                         
  -4  14   7        202.36        179.70        20.31 o                         
  -3  14   7          3.29          5.71         6.24 o                         
  -2  14   7        278.23        240.23        23.11 o                         
  -1  14   7        253.86        230.47         7.81 o                         
   0  14   7        419.26        426.61         9.81 o                         
   1  14   7          2.25          4.82         5.06 o                         
   2  14   7        200.86        197.34         6.26 o                         
   3  14   7         21.43         21.29         6.53 o                         
   4  14   7         72.99         75.60         7.09 o                         
   5  14   7         31.54         31.00         7.29 o                         
  -5  15   7         34.17         23.50        10.14 o                         
  -4  15   7        146.98        122.81        26.65 o                         
  -3  15   7         12.02          8.92         6.41 o                         
  -2  15   7        110.12         87.19        11.87 o                         
  -1  15   7          6.85          3.76         4.76 o                         
   0  15   7        106.40        102.32         5.41 o                         
   1  15   7          0.05          1.29         5.18 o                         
   2  15   7         89.73         98.91         5.80 o                         
   3  15   7          0.17         -2.73         6.93 o                         
  -3  16   7          5.71          7.06         8.92 o                         
  -2  16   7        212.17        163.34        27.01 o                         
  -1  16   7          6.09          5.13         5.00 o                         
   0  16   7        236.75        213.82        14.97 o                         
   1  16   7          2.90         -2.26         5.80 o                         
 -12   0   8        541.87        507.58         8.36 o                         
 -10   0   8        303.77        325.76        10.47 o                         
  -8   0   8       2941.06       2970.30        90.00 o                         
  -6   0   8       2428.08       2457.08       207.63 o                         
  -4   0   8       9825.04      10255.80       488.03 o                         
  -2   0   8       6412.07       6411.91       151.92 o                         
   0   0   8        115.38        109.65         4.24 o                         
   2   0   8       1710.66       1608.15        16.08 o                         
   4   0   8        678.20        672.76         6.18 o                         
   6   0   8         11.84          8.80         5.93 o                         
   8   0   8         59.34         63.56         6.73 o                         
  10   0   8          0.66         -1.76         9.75 o                         
 -12   1   8          1.92         -1.68         5.16 o                         
 -11   1   8         65.41         62.80         4.14 o                         
 -10   1   8          1.89          0.51         3.66 o                         
  -9   1   8         25.09         27.99         3.25 o                         
  -8   1   8        218.26        226.10         3.87 o                         
  -7   1   8        224.63        225.26         7.73 o                         
  -6   1   8       1473.54       1599.96        54.16 o                         
  -5   1   8        143.71        159.40         6.70 o                         
  -4   1   8       3314.61       3286.92       112.53 o                         
  -3   1   8        241.37        319.90         7.69 o                         
  -2   1   8       1095.65       1039.18        14.73 o                         
  -1   1   8        315.02        358.08         6.14 o                         
   0   1   8        940.15        801.20         8.98 o                         
   1   1   8        201.25        231.22         4.08 o                         
   2   1   8       2861.83       2745.11        35.97 o                         
   3   1   8        425.07        420.59         4.38 o                         
   4   1   8        801.09        778.63         6.49 o                         
   5   1   8         66.85         71.60         4.09 o                         
   6   1   8        774.70        769.75        10.22 o                         
   7   1   8          3.52          4.31         4.83 o                         
   8   1   8        282.76        283.90         5.73 o                         
   9   1   8         40.66         42.42         6.22 o                         
  10   1   8        194.15        198.73         7.41 o                         
 -12   2   8        460.76        445.22        10.87 o                         
 -11   2   8        134.66        137.78         6.26 o                         
 -10   2   8        777.20        813.48        19.40 o                         
  -9   2   8         46.09         46.43         3.12 o                         
  -8   2   8       1590.17       1663.14        27.92 o                         
  -7   2   8        235.47        242.86         6.79 o                         
  -6   2   8       2765.35       2796.95        67.92 o                         
  -5   2   8          6.70         14.02         3.30 o                         
  -4   2   8       6382.48       6250.07       208.27 o                         
  -3   2   8          0.44          3.60         2.19 o                         
  -2   2   8       3312.86       3398.03        82.55 o                         
  -1   2   8          0.36          2.28         2.86 o                         
   0   2   8       1309.18       1147.57        12.79 o                         
   1   2   8          0.30          1.18         2.73 o                         
   2   2   8       1522.98       1508.69        13.77 o                         
   3   2   8          2.26          7.84         3.11 o                         
   4   2   8        166.07        173.96         3.84 o                         
   5   2   8         26.20         20.25         4.04 o                         
   6   2   8          6.01          3.69         4.42 o                         
   7   2   8          0.15          3.25         4.20 o                         
   8   2   8        119.26        124.18         5.74 o                         
   9   2   8          0.03          2.20         5.73 o                         
  10   2   8          0.49          3.58        10.75 o                         
 -12   3   8          8.65          5.91         4.15 o                         
 -11   3   8         67.20         66.02         3.92 o                         
 -10   3   8         10.39         14.29         3.58 o                         
  -9   3   8        157.44        151.90         5.59 o                         
  -8   3   8        130.40        128.37         4.03 o                         
  -7   3   8        613.78        592.84        15.35 o                         
  -6   3   8        659.39        629.75        18.78 o                         
  -5   3   8        217.30        211.77         7.32 o                         
  -4   3   8        347.44        338.03         6.22 o                         
  -3   3   8       1435.28       1535.94        42.12 o                         
  -2   3   8       1903.59       1799.14        26.92 o                         
  -1   3   8        358.71        374.61         8.04 o                         
   0   3   8       2416.57       2198.52        35.07 o                         
   1   3   8       1114.30       1104.09        12.62 o                         
   2   3   8        265.96        229.42         3.69 o                         
   3   3   8        612.07        614.85         6.72 o                         
   4   3   8        383.83        373.26         6.88 o                         
   5   3   8        167.80        171.80         4.17 o                         
   6   3   8       1077.25       1058.02         7.65 o                         
   7   3   8         58.07         53.01         5.27 o                         
   8   3   8        297.78        316.84         5.74 o                         
   9   3   8        177.35        180.58         6.59 o                         
 -12   4   8        247.16        270.24        11.50 o                         
 -11   4   8         81.37         85.48         4.31 o                         
 -10   4   8       1104.56       1127.89        33.02 o                         
  -9   4   8        139.90        138.62         4.38 o                         
  -8   4   8        995.50       1051.61        32.82 o                         
  -7   4   8       1241.35       1309.70        48.53 o                         
  -6   4   8       1211.71       1226.86        34.90 o                         
  -5   4   8          5.23          6.19         1.87 o                         
  -4   4   8       1312.05       1275.09        18.89 o                         
  -3   4   8        459.16        438.41        11.70 o                         
  -2   4   8       2817.53       2681.15        51.20 o                         
  -1   4   8        586.92        641.94         9.94 o                         
   0   4   8       1785.38       1695.51        22.61 o                         
   1   4   8        447.20        450.71         5.96 o                         
   2   4   8        695.07        604.38         7.63 o                         
   3   4   8         77.94         87.93         4.01 o                         
   4   4   8         46.63         48.34         3.81 o                         
   5   4   8          2.91          3.45         4.54 o                         
   6   4   8        324.67        337.58         5.43 o                         
   7   4   8          4.77          7.60         5.40 o                         
   8   4   8         40.24         37.35         5.82 o                         
   9   4   8          1.79          5.08         6.52 o                         
 -11   5   8         19.43         20.16         5.12 o                         
 -10   5   8          2.01          0.79         2.57 o                         
  -9   5   8        339.87        358.94        10.09 o                         
  -8   5   8         18.92         19.63         2.12 o                         
  -7   5   8         26.66         23.48         5.32 o                         
  -6   5   8          4.82          4.18         7.02 o                         
  -5   5   8         32.63         35.62         4.74 o                         
  -4   5   8       1172.44       1148.61        28.67 o                         
  -3   5   8        387.98        416.20        12.07 o                         
  -2   5   8       1070.77       1097.31        19.71 o                         
  -1   5   8        167.70        169.87         3.51 o                         
   0   5   8       1472.50       1424.19        24.04 o                         
   1   5   8        578.66        595.71        11.94 o                         
   2   5   8        216.07        197.61         4.77 o                         
   3   5   8         75.59         64.22         3.62 o                         
   4   5   8        499.38        478.76         9.65 o                         
   5   5   8        189.72        184.34         4.50 o                         
   6   5   8        475.52        475.19         7.55 o                         
   7   5   8        115.92        116.67         5.26 o                         
   8   5   8        208.92        223.18         6.11 o                         
   9   5   8         58.29         59.68         6.69 o                         
 -11   6   8        112.59        117.32         4.16 o                         
 -10   6   8        522.04        529.34        15.82 o                         
  -9   6   8        330.94        365.50        11.81 o                         
  -8   6   8        303.47        315.12        10.83 o                         
  -7   6   8        217.38        240.12        14.39 o                         
  -6   6   8        460.02        431.27        38.47 o                         
  -5   6   8        298.67        298.01        15.59 o                         
  -4   6   8        250.80        243.56         4.30 o                         
  -3   6   8        263.42        262.69         7.01 o                         
  -2   6   8       1095.30       1053.97        23.96 o                         
  -1   6   8        694.95        721.71        14.90 o                         
   0   6   8       1243.77       1203.17        16.99 o                         
   1   6   8        346.07        356.43         7.87 o                         
   2   6   8        295.74        296.37         4.39 o                         
   3   6   8         92.44         99.86         3.86 o                         
   4   6   8         33.87         36.93         4.66 o                         
   5   6   8         99.11         97.00         4.32 o                         
   6   6   8        321.50        314.46         6.78 o                         
   7   6   8         35.15         34.80         5.17 o                         
   8   6   8         24.16         22.74         5.75 o                         
   9   6   8         16.33         16.89         6.59 o                         
 -11   7   8          0.17         -1.78         9.96 o                         
 -10   7   8          1.21         -3.62         8.74 o                         
  -9   7   8         49.55         51.93         8.69 o                         
  -8   7   8         53.24         57.77        10.27 o                         
  -7   7   8        250.42        258.91        11.86 o                         
  -6   7   8        117.89        114.89         8.16 o                         
  -5   7   8          7.29          6.07         4.02 o                         
  -4   7   8        623.42        652.56        16.08 o                         
  -3   7   8        123.24        112.82         4.65 o                         
  -2   7   8        572.54        585.01        16.50 o                         
  -1   7   8        878.79        917.08        17.41 o                         
   0   7   8        607.91        638.52        13.94 o                         
   1   7   8        249.46        241.09         3.88 o                         
   2   7   8        544.86        551.36        10.27 o                         
   3   7   8        182.73        179.66         4.26 o                         
   4   7   8        572.87        540.48         9.77 o                         
   5   7   8        206.86        213.31         5.12 o                         
   6   7   8        366.05        372.01         6.08 o                         
   7   7   8        173.10        172.65         5.65 o                         
   8   7   8        199.82        215.53         6.67 o                         
 -10   8   8        222.85        257.07        11.42 o                         
  -9   8   8        124.33        130.75        10.31 o                         
  -8   8   8         51.93         58.77        12.22 o                         
  -7   8   8         96.85        101.02         8.81 o                         
  -6   8   8        397.78        396.56         9.23 o                         
  -5   8   8        407.91        418.11        23.78 o                         
  -4   8   8        236.52        235.96        11.98 o                         
  -3   8   8         64.47         67.56         4.78 o                         
  -2   8   8         12.92         13.78         2.85 o                         
  -1   8   8         53.92         65.37         3.85 o                         
   0   8   8        675.76        688.29        15.74 o                         
   1   8   8         55.25         57.57         4.93 o                         
   2   8   8         65.93         70.51         4.13 o                         
   3   8   8        152.63        151.12         4.57 o                         
   4   8   8         51.65         56.35         4.65 o                         
   5   8   8        184.26        200.17         5.83 o                         
   6   8   8         14.26          8.82         5.66 o                         
   7   8   8         10.91         13.90         6.84 o                         
   8   8   8        107.96        115.26         8.16 o                         
 -10   9   8         13.32         12.40        10.50 o                         
  -9   9   8         48.04         58.82        11.53 o                         
  -8   9   8        136.81        148.42        12.27 o                         
  -7   9   8        245.43        273.98         9.41 o                         
  -6   9   8         55.13         58.82         4.41 o                         
  -5   9   8         14.86         18.73         5.01 o                         
  -4   9   8        171.39        163.08         9.06 o                         
  -3   9   8          2.16          2.50         5.00 o                         
  -2   9   8        352.53        325.30        10.12 o                         
  -1   9   8        245.37        244.13         8.90 o                         
   0   9   8         77.47         70.18         4.17 o                         
   1   9   8        380.65        382.50         6.36 o                         
   2   9   8       1160.78       1135.27        24.47 o                         
   3   9   8        531.14        560.99        13.56 o                         
   4   9   8        585.14        573.44        13.57 o                         
   5   9   8        262.65        258.47         7.74 o                         
   6   9   8        196.68        203.34         7.52 o                         
   7   9   8         51.09         46.41         7.72 o                         
   8   9   8        203.83        215.29         8.22 o                         
  -9  10   8         53.53         50.61        12.81 o                         
  -8  10   8        275.81        312.37        23.03 o                         
  -7  10   8        177.96        201.37        19.38 o                         
  -6  10   8        175.29        179.90         5.91 o                         
  -5  10   8        195.39        202.23         9.31 o                         
  -4  10   8        237.21        256.18         7.42 o                         
  -3  10   8        439.49        451.66        17.24 o                         
  -2  10   8        135.94        133.35         3.47 o                         
  -1  10   8         44.29         51.74         3.58 o                         
   0  10   8        189.60        194.03         7.34 o                         
   1  10   8        198.43        188.22         7.01 o                         
   2  10   8         22.30         22.78         4.41 o                         
   3  10   8        267.90        271.07         9.96 o                         
   4  10   8        237.34        235.49         8.09 o                         
   5  10   8        169.18        168.33         5.75 o                         
   6  10   8          1.25          0.78         7.55 o                         
   7  10   8          7.86          4.71         7.97 o                         
  -9  11   8         12.02          6.86        12.54 o                         
  -8  11   8          5.45         13.10        10.99 o                         
  -7  11   8        150.80        173.55         9.56 o                         
  -6  11   8          4.00          5.30         4.36 o                         
  -5  11   8        186.76        193.45         5.83 o                         
  -4  11   8         23.13         22.07         4.90 o                         
  -3  11   8        234.24        252.71         5.22 o                         
  -2  11   8        111.50        115.00         5.05 o                         
  -1  11   8        112.39        117.72         5.98 o                         
   0  11   8        205.76        216.16         5.20 o                         
   1  11   8        330.42        347.62        11.31 o                         
   2  11   8        414.18        413.13        10.97 o                         
   3  11   8        357.97        374.39         9.76 o                         
   4  11   8        143.46        133.75         6.55 o                         
   5  11   8        174.45        184.01         7.57 o                         
   6  11   8         87.86         95.36         8.11 o                         
   7  11   8         10.22          4.26        20.87 o                         
  -8  12   8        100.82        102.83        14.62 o                         
  -7  12   8        207.70        244.31        12.20 o                         
  -6  12   8        126.92        134.69        10.87 o                         
  -5  12   8        282.80        271.89        17.39 o                         
  -4  12   8        250.84        240.85         9.83 o                         
  -3  12   8        356.01        368.57        13.12 o                         
  -2  12   8        223.37        218.85         5.07 o                         
  -1  12   8        287.55        308.59         9.19 o                         
   0  12   8         50.08         47.78         5.08 o                         
   1  12   8        351.04        353.14        11.23 o                         
   2  12   8        143.33        144.21         6.59 o                         
   3  12   8        322.51        328.65         8.29 o                         
   4  12   8         58.06         53.19         6.94 o                         
   5  12   8         69.38         73.84         7.62 o                         
   6  12   8          0.45          0.55         6.96 o                         
  -7  13   8         51.42         55.87        14.69 o                         
  -6  13   8          9.07          7.77        13.44 o                         
  -5  13   8         57.45         53.66         8.38 o                         
  -4  13   8         14.44          6.36         6.30 o                         
  -3  13   8        267.65        282.39        12.33 o                         
  -2  13   8          7.88          6.85         3.00 o                         
  -1  13   8        255.38        274.34        10.42 o                         
   0  13   8        132.63        134.73         5.44 o                         
   1  13   8        160.20        166.00         7.18 o                         
   2  13   8         13.45         12.48         6.89 o                         
   3  13   8        234.85        256.98         9.52 o                         
   4  13   8         22.70         26.25         7.34 o                         
   5  13   8         47.82         46.03         7.55 o                         
  -6  14   8         13.03         13.95        14.53 o                         
  -5  14   8        161.43        132.59        34.95 o                         
  -4  14   8         40.60         36.01         6.37 o                         
  -3  14   8        150.61        158.19         6.39 o                         
  -2  14   8        138.89        102.67        12.00 o                         
  -1  14   8        379.00        321.28        24.65 o                         
   0  14   8          0.28         -0.57         4.61 o                         
   1  14   8         90.88         88.08         6.31 o                         
   2  14   8          2.68          5.25         7.04 o                         
   3  14   8        117.81        116.80         7.73 o                         
   4  14   8          5.25          9.87         7.44 o                         
  -4  15   8          6.18          2.98         6.65 o                         
  -3  15   8        113.98        117.01         6.70 o                         
  -2  15   8          4.93          3.55         3.50 o                         
  -1  15   8        172.44        146.32        15.98 o                         
   0  15   8          3.32          5.83         4.94 o                         
   1  15   8         85.97         99.31         5.82 o                         
   2  15   8          2.27          9.90         6.58 o                         
 -11   0   9         34.68         42.47         6.07 o                         
  -9   0   9         30.48         33.72         5.03 o                         
  -7   0   9          2.07          9.15         6.04 o                         
  -5   0   9        549.88        586.44        30.63 o                         
  -3   0   9         24.78         20.13         4.35 o                         
  -1   0   9         56.51         56.84         3.65 o                         
   1   0   9       1459.93       1417.90        13.81 o                         
   3   0   9        186.15        174.29         5.65 o                         
   5   0   9        457.93        450.08         7.02 o                         
   7   0   9        248.20        262.57         8.01 o                         
   9   0   9        163.28        172.02        10.58 o                         
 -12   1   9          0.56          1.62         4.81 o                         
 -11   1   9        745.63        802.99        13.19 o                         
 -10   1   9         40.76         43.38         3.85 o                         
  -9   1   9       1075.00       1091.18        23.23 o                         
  -8   1   9         55.86         54.53         3.48 o                         
  -7   1   9       2065.56       2122.86        88.74 o                         
  -6   1   9         17.52         13.73         4.09 o                         
  -5   1   9       4569.96       4500.25       167.14 o                         
  -4   1   9         37.56         28.93         3.79 o                         
  -3   1   9       8125.03       8320.39       231.47 o                         
  -2   1   9         84.48         69.20         3.15 o                         
  -1   1   9       1782.42       1724.64        29.28 o                         
   0   1   9         83.65         83.12         3.36 o                         
   1   1   9       1440.92       1308.97        10.82 o                         
   2   1   9         54.90         47.01         3.85 o                         
   3   1   9       2114.22       2077.27        19.53 o                         
   4   1   9         41.62         39.54         3.84 o                         
   5   1   9          3.76          3.78         4.33 o                         
   6   1   9         25.57         23.84         5.15 o                         
   7   1   9          3.69         10.90         5.02 o                         
   8   1   9          8.72         13.09         6.29 o                         
   9   1   9        154.56        160.65         7.08 o                         
 -12   2   9          1.99          0.60         4.82 o                         
 -11   2   9          4.49          5.89         4.09 o                         
 -10   2   9        280.32        285.21         5.73 o                         
  -9   2   9          3.23          2.77         3.19 o                         
  -8   2   9        208.98        219.37         7.64 o                         
  -7   2   9          2.83          4.54         3.67 o                         
  -6   2   9          4.35          0.88         4.21 o                         
  -5   2   9        258.62        247.95         6.76 o                         
  -4   2   9        521.29        493.85        10.19 o                         
  -3   2   9        157.93        193.10         4.08 o                         
  -2   2   9       1003.11       1026.03        22.53 o                         
  -1   2   9        700.51        640.34         8.25 o                         
   0   2   9         40.20         44.87         3.39 o                         
   1   2   9        938.93        894.21        10.99 o                         
   2   2   9        431.98        395.53         5.68 o                         
   3   2   9        599.28        589.28         5.41 o                         
   4   2   9          2.60          4.18         3.98 o                         
   5   2   9        345.63        344.57         6.51 o                         
   6   2   9         11.97         13.28         4.67 o                         
   7   2   9        368.03        365.86         5.66 o                         
   8   2   9         18.55         17.33         5.91 o                         
   9   2   9        144.33        149.03        10.97 o                         
 -11   3   9        209.89        205.99         5.53 o                         
 -10   3   9        117.78        117.90         3.54 o                         
  -9   3   9       1373.73       1362.19        28.41 o                         
  -8   3   9        141.79        149.35         4.36 o                         
  -7   3   9        864.27        844.16        20.86 o                         
  -6   3   9        193.93        197.79         3.17 o                         
  -5   3   9       1822.41       1806.95        46.78 o                         
  -4   3   9        146.92        150.78         5.55 o                         
  -3   3   9       2885.33       2875.89        56.52 o                         
  -2   3   9         46.22         43.83         3.35 o                         
  -1   3   9       4220.64       4224.02        70.15 o                         
   0   3   9       1265.90       1283.12        18.94 o                         
   1   3   9        995.89        926.62        14.18 o                         
   2   3   9        487.41        484.44         4.71 o                         
   3   3   9        795.44        792.40         7.42 o                         
   4   3   9          9.59          8.02         4.12 o                         
   5   3   9        410.46        429.56         4.91 o                         
   6   3   9          0.42         -1.67         4.67 o                         
   7   3   9         94.63        103.14         5.62 o                         
   8   3   9         60.79         59.40         5.63 o                         
   9   3   9         58.76         60.47         7.27 o                         
 -11   4   9          8.17          4.48         3.62 o                         
 -10   4   9         56.34         55.17         3.44 o                         
  -9   4   9         62.06         59.82         3.03 o                         
  -8   4   9         72.90         78.50         3.02 o                         
  -7   4   9          6.93          6.96         2.74 o                         
  -6   4   9         93.46         90.41         2.42 o                         
  -5   4   9          6.59         10.14         3.11 o                         
  -4   4   9        404.89        377.77         6.42 o                         
  -3   4   9        266.24        265.93         6.42 o                         
  -2   4   9       1088.34       1108.65        21.64 o                         
  -1   4   9        895.84        944.01        12.04 o                         
   0   4   9         48.02         66.40         3.28 o                         
   1   4   9        377.91        369.30         4.25 o                         
   2   4   9        174.33        181.70         3.98 o                         
   3   4   9        762.82        759.20        11.12 o                         
   4   4   9          3.37          4.38         4.18 o                         
   5   4   9        281.00        284.30         5.49 o                         
   6   4   9         87.91         96.01         4.83 o                         
   7   4   9        325.23        326.47         6.02 o                         
   8   4   9          9.59          7.00         6.09 o                         
   9   4   9         99.98        107.16         6.93 o                         
 -11   5   9        215.87        209.36         7.04 o                         
 -10   5   9         86.18         83.69         2.89 o                         
  -9   5   9        828.74        823.98        29.20 o                         
  -8   5   9        146.88        153.85         9.21 o                         
  -7   5   9        618.63        590.81        20.55 o                         
  -6   5   9        515.09        509.69        19.00 o                         
  -5   5   9        709.07        675.73        16.96 o                         
  -4   5   9        229.66        232.40         5.30 o                         
  -3   5   9       1025.43       1029.87        25.63 o                         
  -2   5   9        415.55        450.67        11.28 o                         
  -1   5   9       3705.53       3618.61        58.59 o                         
   0   5   9       1021.71       1076.46        18.41 o                         
   1   5   9       1488.10       1438.06        18.39 o                         
   2   5   9        181.17        200.14         4.29 o                         
   3   5   9        147.20        161.74         4.28 o                         
   4   5   9        156.99        154.38         4.41 o                         
   5   5   9        417.14        422.03         6.35 o                         
   6   5   9        309.73        324.28         5.78 o                         
   7   5   9        279.66        311.59         6.08 o                         
   8   5   9         17.40         19.55         6.65 o                         
 -11   6   9          8.37          6.92         9.74 o                         
 -10   6   9         10.14          9.09         8.48 o                         
  -9   6   9         31.56         34.34         3.66 o                         
  -8   6   9        292.59        296.62        10.21 o                         
  -7   6   9        130.62        140.69         8.14 o                         
  -6   6   9        235.41        230.02         5.97 o                         
  -5   6   9        149.07        131.35         4.68 o                         
  -4   6   9         82.56         83.14         4.25 o                         
  -3   6   9        347.46        373.58        15.65 o                         
  -2   6   9        120.56        116.31         3.36 o                         
  -1   6   9        155.62        159.83         3.56 o                         
   0   6   9        158.36        148.54         3.90 o                         
   1   6   9         78.48         84.11         3.60 o                         
   2   6   9        173.54        163.71         4.07 o                         
   3   6   9        115.65        115.95         4.31 o                         
   4   6   9        211.41        207.30         5.18 o                         
   5   6   9        206.44        212.28         6.82 o                         
   6   6   9          4.90          3.56         5.49 o                         
   7   6   9        277.45        279.01         6.40 o                         
   8   6   9         40.42         41.81         6.65 o                         
 -10   7   9         47.79         37.08         9.53 o                         
  -9   7   9        365.68        392.10        12.84 o                         
  -8   7   9        104.42        111.05         4.64 o                         
  -7   7   9        772.93        781.26        40.10 o                         
  -6   7   9        465.23        475.39        23.92 o                         
  -5   7   9        271.97        273.25         4.93 o                         
  -4   7   9        150.82        157.72         6.08 o                         
  -3   7   9        321.23        326.02         9.77 o                         
  -2   7   9        362.26        377.22         8.79 o                         
  -1   7   9       1018.14       1019.31        21.95 o                         
   0   7   9        486.57        512.07        14.50 o                         
   1   7   9       1757.35       1751.80        37.78 o                         
   2   7   9         44.29         51.34         3.87 o                         
   3   7   9         93.42        102.94         5.09 o                         
   4   7   9        505.67        500.41        10.35 o                         
   5   7   9         70.52         72.09         5.74 o                         
   6   7   9        424.16        428.64         6.28 o                         
   7   7   9        109.87        119.70         5.80 o                         
   8   7   9          6.56         13.33         7.08 o                         
 -10   8   9         92.77        114.21        11.59 o                         
  -9   8   9         10.90         18.32        10.82 o                         
  -8   8   9        175.49        189.11        10.19 o                         
  -7   8   9        307.05        308.34        14.23 o                         
  -6   8   9        117.05        116.71         5.12 o                         
  -5   8   9          0.05          1.19         4.41 o                         
  -4   8   9        132.56        115.64         4.91 o                         
  -3   8   9        266.09        256.94         6.50 o                         
  -2   8   9         29.41         28.56         3.30 o                         
  -1   8   9         56.41         58.74         4.08 o                         
   0   8   9        313.94        304.49         8.16 o                         
   1   8   9        220.94        227.56         7.00 o                         
   2   8   9          1.08         -1.01         4.18 o                         
   3   8   9        151.05        146.17         4.89 o                         
   4   8   9        237.40        245.57         6.11 o                         
   5   8   9        205.19        202.34         6.59 o                         
   6   8   9         23.80         26.35         5.69 o                         
   7   8   9        142.77        144.16         6.59 o                         
 -10   9   9         44.83         44.02        11.84 o                         
  -9   9   9         80.56         95.75        13.00 o                         
  -8   9   9         70.93         85.40        13.41 o                         
  -7   9   9        140.37        151.31         4.28 o                         
  -6   9   9        755.20        770.58        24.91 o                         
  -5   9   9        242.99        234.92        12.98 o                         
  -4   9   9        249.37        262.84         6.57 o                         
  -3   9   9        318.30        303.54        10.07 o                         
  -2   9   9        104.87        115.53         4.71 o                         
  -1   9   9         19.27         16.18         4.14 o                         
   0   9   9        237.10        249.76         4.99 o                         
   1   9   9        703.94        732.61        17.70 o                         
   2   9   9        322.39        332.92         9.32 o                         
   3   9   9        220.79        209.28         6.06 o                         
   4   9   9        257.64        271.81         7.07 o                         
   5   9   9         83.77         83.42         7.18 o                         
   6   9   9        128.17        128.80         8.05 o                         
   7   9   9         46.13         44.88         7.05 o                         
  -9  10   9         20.55         15.91        13.04 o                         
  -8  10   9         18.06         16.25        13.75 o                         
  -7  10   9          6.22          5.61         3.02 o                         
  -6  10   9         37.10         34.74         5.64 o                         
  -5  10   9        162.36        151.38         6.11 o                         
  -4  10   9          6.80          2.31         5.35 o                         
  -3  10   9         31.81         32.40         5.68 o                         
  -2  10   9          1.58         -0.13         2.73 o                         
  -1  10   9        110.07        117.53         4.51 o                         
   0  10   9         31.52         29.95         4.64 o                         
   1  10   9        578.41        596.74        15.22 o                         
   2  10   9         29.42         33.98         5.79 o                         
   3  10   9        135.58        131.76         6.01 o                         
   4  10   9        107.95        105.83         6.49 o                         
   5  10   9        229.70        229.49         8.47 o                         
   6  10   9         46.84         47.61         7.81 o                         
  -8  11   9        139.26        156.35        11.21 o                         
  -7  11   9         93.65        101.00         9.95 o                         
  -6  11   9        358.13        340.00        34.67 o                         
  -5  11   9        156.42        155.66         5.61 o                         
  -4  11   9        559.00        577.86        15.23 o                         
  -3  11   9        320.07        302.04         8.64 o                         
  -2  11   9        329.78        349.57        10.44 o                         
  -1  11   9         13.70         15.60         4.73 o                         
   0  11   9         17.62         23.88         4.77 o                         
   1  11   9        121.73        124.01         5.11 o                         
   2  11   9        261.04        285.33         9.78 o                         
   3  11   9        226.17        222.37         7.10 o                         
   4  11   9        253.34        260.91         9.55 o                         
   5  11   9         25.22         20.60         6.66 o                         
   6  11   9         12.94         11.79         7.92 o                         
  -8  12   9          0.48          3.04        13.18 o                         
  -7  12   9         41.03         62.51        13.97 o                         
  -6  12   9         54.37         50.45         4.72 o                         
  -5  12   9         16.49         16.66         5.49 o                         
  -4  12   9         40.58         46.63         5.73 o                         
  -3  12   9          0.61          3.33         5.80 o                         
  -2  12   9         23.05         19.92         2.54 o                         
  -1  12   9         56.24         56.58         4.03 o                         
   0  12   9         16.63         19.41         5.48 o                         
   1  12   9        164.82        161.13         6.18 o                         
   2  12   9        159.95        160.32         6.39 o                         
   3  12   9          6.11          9.75         6.28 o                         
   4  12   9        133.76        143.25         7.86 o                         
   5  12   9         71.00         69.73         8.34 o                         
  -7  13   9         44.41         46.42        12.97 o                         
  -6  13   9        144.05         83.94        33.44 o                         
  -5  13   9         73.57         68.69         7.60 o                         
  -4  13   9        324.62        330.36        10.04 o                         
  -3  13   9         76.12         75.28         6.09 o                         
  -2  13   9        133.39        100.20        15.50 o                         
  -1  13   9        106.22         89.70         6.12 o                         
   0  13   9        119.95        114.55         5.93 o                         
   1  13   9          0.51          0.00         6.29 o                         
   2  13   9         99.16        107.59         7.86 o                         
   3  13   9         42.80         39.78         6.59 o                         
   4  13   9         59.39         55.10         7.49 o                         
  -5  14   9          2.40          2.90         5.70 o                         
  -4  14   9         28.70         31.08         6.45 o                         
  -3  14   9         38.87         39.71         6.76 o                         
  -2  14   9         76.72         50.67         6.95 o                         
  -1  14   9         18.45         10.57         4.22 o                         
   0  14   9        115.23         97.74         5.75 o                         
   1  14   9          6.74          8.96         6.96 o                         
   2  14   9         65.31         64.13         9.41 o                         
   3  14   9          1.23          2.43         7.85 o                         
  -3  15   9          0.30          0.08         7.35 o                         
  -2  15   9        152.85        171.53         8.54 o                         
  -1  15   9         25.71         18.71         5.03 o                         
   0  15   9        116.83         94.00         7.95 o                         
   1  15   9          2.28          4.53         8.77 o                         
 -10   0  10        693.62        718.57        22.27 o                         
  -8   0  10        402.66        446.00        13.83 o                         
  -6   0  10       1503.01       1457.16        99.55 o                         
  -4   0  10       5070.96       5038.26       251.98 o                         
  -2   0  10       1650.26       1698.34        38.35 o                         
   0   0  10        353.81        315.73         8.68 o                         
   2   0  10       3559.17       3514.20        15.38 o                         
   4   0  10        690.42        705.63        10.05 o                         
   6   0  10        308.72        324.51         8.41 o                         
   8   0  10        111.45        120.28        10.06 o                         
 -11   1  10          2.88          2.32         4.42 o                         
 -10   1  10         99.74         98.16         4.13 o                         
  -9   1  10         35.41         38.25         3.76 o                         
  -8   1  10         44.07         36.47         4.19 o                         
  -7   1  10          5.16          4.58         4.34 o                         
  -6   1  10        113.70        120.08         4.32 o                         
  -5   1  10        370.93        355.19         7.99 o                         
  -4   1  10        397.73        399.25        13.69 o                         
  -3   1  10        108.36        107.04         3.76 o                         
  -2   1  10          9.23         11.81         2.82 o                         
  -1   1  10        116.51        125.47         3.25 o                         
   0   1  10        468.93        461.60         7.37 o                         
   1   1  10          4.15          7.13         3.75 o                         
   2   1  10        136.13        135.76         4.58 o                         
   3   1  10         14.16         15.29         4.10 o                         
   4   1  10        390.90        371.17         5.21 o                         
   5   1  10         22.86         21.47         4.80 o                         
   6   1  10        493.00        503.01         5.94 o                         
   7   1  10         25.67         27.59         6.17 o                         
   8   1  10          1.21          2.40         6.99 o                         
 -11   2  10         58.77         50.84         4.60 o                         
 -10   2  10        335.27        326.31         6.43 o                         
  -9   2  10          4.82          5.11         3.46 o                         
  -8   2  10        681.28        712.84        20.43 o                         
  -7   2  10          1.59         -1.53         3.44 o                         
  -6   2  10       1378.70       1311.79        42.26 o                         
  -5   2  10        344.58        351.71        10.71 o                         
  -4   2  10       1940.59       1851.49        44.64 o                         
  -3   2  10        337.98        309.12         8.58 o                         
  -2   2  10       1020.27       1073.98        24.19 o                         
  -1   2  10          0.78          1.19         3.39 o                         
   0   2  10       2444.18       2348.13        28.54 o                         
   1   2  10       1152.45       1188.61        15.52 o                         
   2   2  10       2189.46       2180.03        20.25 o                         
   3   2  10         15.69         16.03         4.11 o                         
   4   2  10        381.79        382.90         4.65 o                         
   5   2  10         30.94         38.16         4.86 o                         
   6   2  10        554.79        576.98         5.86 o                         
   7   2  10         33.91         32.92         5.85 o                         
   8   2  10         84.76         87.22         7.09 o                         
 -11   3  10         30.42         21.31         4.13 o                         
 -10   3  10        135.87        126.24         3.82 o                         
  -9   3  10        239.29        258.29         5.17 o                         
  -8   3  10          4.03          2.96         3.79 o                         
  -7   3  10        154.29        151.29         4.09 o                         
  -6   3  10        123.52        107.65         4.45 o                         
  -5   3  10        656.34        654.55        15.44 o                         
  -4   3  10        226.97        221.71         4.08 o                         
  -3   3  10        918.63        973.82        23.72 o                         
  -2   3  10        168.77        166.94         4.35 o                         
  -1   3  10         69.00         70.03         3.61 o                         
   0   3  10        675.06        690.20         9.96 o                         
   1   3  10         98.49         95.75         3.71 o                         
   2   3  10          7.92          5.41         3.69 o                         
   3   3  10         95.32         95.33         4.79 o                         
   4   3  10        421.24        409.71         5.00 o                         
   5   3  10         51.15         54.55         5.16 o                         
   6   3  10        180.51        180.93         5.45 o                         
   7   3  10          4.91          9.28         6.22 o                         
   8   3  10         72.31         82.97         6.67 o                         
 -11   4  10         11.37         11.87         3.73 o                         
 -10   4  10        210.89        204.92         5.39 o                         
  -9   4  10        160.45        161.53         3.38 o                         
  -8   4  10       1137.65       1150.67        26.31 o                         
  -7   4  10        228.10        218.13         7.57 o                         
  -6   4  10        839.56        814.80        19.79 o                         
  -5   4  10        104.63         97.69         3.69 o                         
  -4   4  10        249.66        250.09         5.56 o                         
  -3   4  10        377.48        394.34         7.81 o                         
  -2   4  10       1316.47       1320.23        19.48 o                         
  -1   4  10        219.06        235.73         6.88 o                         
   0   4  10       3856.79       3829.29        72.94 o                         
   1   4  10        567.36        574.21        10.68 o                         
   2   4  10       1021.48       1027.40        13.31 o                         
   3   4  10         70.48         68.88         4.54 o                         
   4   4  10        405.91        406.01         5.09 o                         
   5   4  10          5.75          7.87         5.35 o                         
   6   4  10        437.69        453.78         6.17 o                         
   7   4  10         94.10        103.95         6.29 o                         
   8   4  10         46.84         56.37         6.25 o                         
 -11   5  10          0.34          1.92         2.68 o                         
 -10   5  10         82.08         77.58         4.37 o                         
  -9   5  10         28.55         25.11         4.62 o                         
  -8   5  10         46.46         40.95         6.04 o                         
  -7   5  10          8.48         11.38         5.78 o                         
  -6   5  10        899.19        921.26        41.34 o                         
  -5   5  10        122.69        118.88         5.46 o                         
  -4   5  10         19.04         19.28         3.04 o                         
  -3   5  10        331.47        324.05         8.96 o                         
  -2   5  10          5.73          4.40         3.28 o                         
  -1   5  10          0.72          0.73         3.55 o                         
   0   5  10         23.08         21.96         3.48 o                         
   1   5  10        247.30        231.17         4.11 o                         
   2   5  10         22.85         18.95         4.15 o                         
   3   5  10          4.84          6.56         4.03 o                         
   4   5  10         66.57         68.28         5.42 o                         
   5   5  10          0.71         -2.98         5.31 o                         
   6   5  10         35.87         35.59         5.95 o                         
   7   5  10          6.69          9.63         5.96 o                         
   8   5  10        200.59        202.86         7.38 o                         
 -10   6  10        298.66        286.01        10.78 o                         
  -9   6  10        163.75        166.59         6.93 o                         
  -8   6  10        657.55        687.35        18.88 o                         
  -7   6  10        259.20        247.10         7.29 o                         
  -6   6  10       1318.38       1288.94        31.52 o                         
  -5   6  10        310.53        325.20         5.23 o                         
  -4   6  10        158.15        155.67         5.51 o                         
  -3   6  10        385.47        398.59         9.99 o                         
  -2   6  10       1420.75       1411.27        28.13 o                         
  -1   6  10        701.41        735.61        11.87 o                         
   0   6  10       2590.36       2688.67        48.64 o                         
   1   6  10        110.59        118.66         4.10 o                         
   2   6  10        525.03        522.08         8.48 o                         
   3   6  10        172.64        172.82         4.64 o                         
   4   6  10        349.08        369.72         4.87 o                         
   5   6  10        170.54        172.47         5.33 o                         
   6   6  10        225.24        235.33         5.71 o                         
   7   6  10         83.70         88.66         6.26 o                         
   8   6  10         57.26         69.33        14.25 o                         
 -10   7  10         14.32         15.53        11.09 o                         
  -9   7  10         20.30         22.02         3.03 o                         
  -8   7  10         54.08         42.54         5.66 o                         
  -7   7  10         27.87         22.89         5.44 o                         
  -6   7  10        431.58        445.44        12.29 o                         
  -5   7  10         90.05         92.59         5.37 o                         
  -4   7  10         97.36         87.85         5.40 o                         
  -3   7  10          0.04         -1.01         2.49 o                         
  -2   7  10         50.25         55.88         3.17 o                         
  -1   7  10          0.36         -0.19         3.48 o                         
   0   7  10         68.20         72.41         4.39 o                         
   1   7  10         87.64         84.11         4.57 o                         
   2   7  10          0.71          4.04         4.50 o                         
   3   7  10         77.74         76.00         5.18 o                         
   4   7  10         62.52         68.53         5.40 o                         
   5   7  10         25.81         25.95         6.06 o                         
   6   7  10         61.99         65.98         6.11 o                         
   7   7  10          4.41          7.96         6.15 o                         
 -10   8  10        163.02        163.26        11.48 o                         
  -9   8  10        178.67        197.09        13.20 o                         
  -8   8  10         93.28         89.77         6.56 o                         
  -7   8  10        271.36        278.29         8.98 o                         
  -6   8  10        996.01       1012.94        36.76 o                         
  -5   8  10        371.59        377.89        11.14 o                         
  -4   8  10        598.64        590.83         9.30 o                         
  -3   8  10       1366.95       1302.25        32.25 o                         
  -2   8  10        296.48        277.81         4.84 o                         
  -1   8  10        720.34        728.03        15.64 o                         
   0   8  10       1404.31       1370.42        35.11 o                         
   1   8  10         42.46         52.74         4.31 o                         
   2   8  10        390.98        376.81         6.25 o                         
   3   8  10        521.46        546.88         8.40 o                         
   4   8  10        235.18        246.34         6.09 o                         
   5   8  10        326.49        331.61         7.91 o                         
   6   8  10         97.41        114.48         7.33 o                         
   7   8  10         48.02         43.14         7.76 o                         
  -9   9  10         60.93         69.58        13.52 o                         
  -8   9  10         68.64         59.60        14.11 o                         
  -7   9  10          0.08          0.01         5.21 o                         
  -6   9  10          1.68          5.69         5.88 o                         
  -5   9  10         29.82         38.52         5.07 o                         
  -4   9  10         16.67         17.77         5.34 o                         
  -3   9  10          0.29         -2.03         6.26 o                         
  -2   9  10         62.66         62.30         3.58 o                         
  -1   9  10        117.77        106.96         4.78 o                         
   0   9  10          0.90          4.85         4.79 o                         
   1   9  10          9.30         12.90         5.13 o                         
   2   9  10         40.42         50.40         5.63 o                         
   3   9  10        139.85        130.20         6.57 o                         
   4   9  10         12.25         10.07         6.97 o                         
   5   9  10          7.57          9.35         7.30 o                         
   6   9  10         48.74         28.74         8.82 o                         
  -9  10  10        103.23        111.35        14.13 o                         
  -8  10  10         13.47         18.19        12.17 o                         
  -7  10  10        223.62        224.10        13.14 o                         
  -6  10  10        185.92        164.59         9.00 o                         
  -5  10  10        469.63        488.47        13.89 o                         
  -4  10  10        498.87        485.07        12.35 o                         
  -3  10  10       1338.89       1346.54        33.61 o                         
  -2  10  10        116.00        104.17         5.18 o                         
  -1  10  10        167.64        159.93         6.11 o                         
   0  10  10        108.91         95.90         4.75 o                         
   1  10  10         13.61         16.11         6.07 o                         
   2  10  10        241.72        246.28         6.84 o                         
   3  10  10        442.09        452.87        17.57 o                         
   4  10  10        155.56        152.45         7.01 o                         
   5  10  10        145.36        138.26         8.36 o                         
   6  10  10          0.77         -0.21         8.78 o                         
  -8  11  10         12.17         17.87        13.11 o                         
  -7  11  10          2.87          0.80         4.71 o                         
  -6  11  10         23.45         22.07         4.51 o                         
  -5  11  10          1.70          0.62         5.75 o                         
  -4  11  10         13.10         11.38         6.23 o                         
  -3  11  10          5.73          9.83         6.95 o                         
  -2  11  10          4.30          2.78         2.54 o                         
  -1  11  10         11.10         11.35         4.91 o                         
   0  11  10         26.49         24.42         5.30 o                         
   1  11  10          2.06          1.22         6.51 o                         
   2  11  10         56.44         48.38         6.21 o                         
   3  11  10         83.94         76.14         7.03 o                         
   4  11  10          0.38          0.05         7.50 o                         
   5  11  10         35.64         35.58         7.40 o                         
  -7  12  10        128.87        131.79        12.99 o                         
  -6  12  10         68.24         66.51         4.88 o                         
  -5  12  10        270.87        266.75        14.79 o                         
  -4  12  10         75.59         69.69         5.63 o                         
  -3  12  10        337.46        344.28        11.91 o                         
  -2  12  10         83.21         56.74         8.23 o                         
  -1  12  10         46.45         46.52         4.90 o                         
   0  12  10          6.20          6.81         5.63 o                         
   1  12  10         64.69         62.48         5.95 o                         
   2  12  10          9.58          8.00         6.13 o                         
   3  12  10         80.44         78.30         7.64 o                         
   4  12  10         23.42         16.48         8.28 o                         
  -6  13  10          5.05          6.11         4.87 o                         
  -5  13  10          0.01         -3.23         6.08 o                         
  -4  13  10         13.67         14.56         6.35 o                         
  -3  13  10          4.18          2.47         6.50 o                         
  -2  13  10          7.49         -0.55         8.64 o                         
  -1  13  10         28.81         22.24         4.20 o                         
   0  13  10         12.99         12.75         6.25 o                         
   1  13  10         13.83          9.64         6.36 o                         
   2  13  10          3.37          7.17         7.82 o                         
   3  13  10         39.01         33.36         7.24 o                         
  -4  14  10         48.78         43.81         6.95 o                         
  -3  14  10        108.62        107.38         7.34 o                         
  -2  14  10         73.47         58.81         7.90 o                         
  -1  14  10        158.98        118.28        17.28 o                         
   0  14  10          0.64         -1.10         6.35 o                         
   1  14  10         52.87         53.50         7.36 o                         
 -11   0  11        367.42        369.95        11.98 o                         
  -9   0  11        174.60        190.35         6.03 o                         
  -7   0  11          6.72          1.69         7.38 o                         
  -5   0  11        175.08        174.83        10.19 o                         
  -3   0  11         31.66         30.63         4.27 o                         
  -1   0  11        264.32        256.40         8.10 o                         
   1   0  11         32.06         30.37         6.45 o                         
   3   0  11        365.59        356.66         7.70 o                         
   5   0  11         72.47         64.89         7.19 o                         
   7   0  11         12.04          8.88         8.92 o                         
 -11   1  11        269.38        277.26         6.90 o                         
 -10   1  11         16.12         18.17         4.24 o                         
  -9   1  11        181.37        192.51         4.23 o                         
  -8   1  11         14.78         14.73         4.43 o                         
  -7   1  11        263.21        280.21         6.90 o                         
  -6   1  11         15.75         22.53         4.46 o                         
  -5   1  11       1144.23       1102.68        25.87 o                         
  -4   1  11         71.02         73.80         3.46 o                         
  -3   1  11        610.89        600.31        16.70 o                         
  -2   1  11         20.13         15.28         3.26 o                         
  -1   1  11        462.35        470.10         7.99 o                         
   0   1  11         90.56         76.41         4.10 o                         
   1   1  11        415.62        437.88         5.45 o                         
   2   1  11        156.40        157.61         4.67 o                         
   3   1  11       1704.28       1676.84        13.28 o                         
   4   1  11         11.57         13.77         5.08 o                         
   5   1  11       1381.67       1424.81        12.35 o                         
   6   1  11          0.23          0.75         5.83 o                         
   7   1  11         69.64         77.10         6.45 o                         
   8   1  11          3.56          1.89         7.38 o                         
 -11   2  11        160.57        164.47         4.79 o                         
 -10   2  11         73.55         76.31         4.33 o                         
  -9   2  11        172.42        166.73         5.41 o                         
  -8   2  11          1.20          2.27         4.00 o                         
  -7   2  11        128.33        121.26         5.23 o                         
  -6   2  11         13.16         14.46         4.24 o                         
  -5   2  11         42.92         45.55         5.18 o                         
  -4   2  11          7.79         12.29         3.21 o                         
  -3   2  11        103.95         94.22         3.76 o                         
  -2   2  11        952.43        933.80        21.81 o                         
  -1   2  11          5.25          7.77         3.74 o                         
   0   2  11         37.04         29.81         4.20 o                         
   1   2  11          7.07          8.68         3.90 o                         
   2   2  11         58.37         63.54         4.00 o                         
   3   2  11        139.33        127.25         4.93 o                         
   4   2  11          8.21          7.05         5.08 o                         
   5   2  11          6.23          6.31         5.36 o                         
   6   2  11         39.82         33.83         6.41 o                         
   7   2  11          9.12          7.83         6.52 o                         
   8   2  11          0.17         -2.94         7.32 o                         
 -11   3  11         58.11         64.70         4.41 o                         
 -10   3  11         43.98         41.85         3.98 o                         
  -9   3  11        682.17        687.61        15.56 o                         
  -8   3  11         14.62         13.41         3.81 o                         
  -7   3  11        756.48        762.79        16.05 o                         
  -6   3  11        345.10        348.15         8.09 o                         
  -5   3  11        605.21        603.05        10.97 o                         
  -4   3  11          2.06          3.29         3.37 o                         
  -3   3  11       1285.04       1216.82        30.37 o                         
  -2   3  11          3.19         -0.24         3.85 o                         
  -1   3  11       1470.28       1437.77        29.64 o                         
   0   3  11        635.21        632.30         9.66 o                         
   1   3  11        694.75        710.49         9.76 o                         
   2   3  11         67.62         73.97         4.58 o                         
   3   3  11       1139.75       1123.67        10.87 o                         
   4   3  11         29.26         32.82         5.35 o                         
   5   3  11        744.12        750.78         6.47 o                         
   6   3  11         23.22         20.03         6.01 o                         
   7   3  11        149.83        173.39         6.95 o                         
 -10   4  11          0.74          1.54         3.34 o                         
  -9   4  11        194.09        182.37         4.17 o                         
  -8   4  11          1.13          0.16         3.19 o                         
  -7   4  11        306.09        284.06         7.93 o                         
  -6   4  11         25.41         22.21         3.06 o                         
  -5   4  11        293.16        263.19         5.95 o                         
  -4   4  11        121.15        111.76         4.18 o                         
  -3   4  11         88.68         88.81         3.44 o                         
  -2   4  11        688.66        672.25        14.60 o                         
  -1   4  11        495.27        470.02         9.20 o                         
   0   4  11         70.83         66.74         3.45 o                         
   1   4  11          4.59          3.07         4.23 o                         
   2   4  11          5.88          5.10         4.86 o                         
   3   4  11         30.33         25.70         5.01 o                         
   4   4  11         11.55         10.89         5.45 o                         
   5   4  11         51.12         41.79         5.22 o                         
   6   4  11          9.76          9.58         5.56 o                         
   7   4  11         20.36         18.48         6.58 o                         
 -10   5  11         51.60         51.11         4.92 o                         
  -9   5  11        440.86        446.58        19.26 o                         
  -8   5  11         33.22         35.46         5.92 o                         
  -7   5  11       1411.52       1391.17        55.41 o                         
  -6   5  11        349.93        359.96        15.70 o                         
  -5   5  11        467.80        486.47         9.95 o                         
  -4   5  11         80.70         77.75         3.77 o                         
  -3   5  11        539.37        549.85        12.00 o                         
  -2   5  11        190.36        194.09         4.32 o                         
  -1   5  11       2028.92       2071.55        35.82 o                         
   0   5  11        623.32        604.19        10.25 o                         
   1   5  11        819.82        801.97        11.95 o                         
   2   5  11          8.93         12.39         4.75 o                         
   3   5  11        757.55        761.39         8.30 o                         
   4   5  11         13.59         13.78         5.48 o                         
   5   5  11        248.50        265.15         5.84 o                         
   6   5  11         50.44         52.75         6.50 o                         
   7   5  11        190.30        201.03         7.59 o                         
 -10   6  11         73.09         63.55         4.42 o                         
  -9   6  11         61.41         60.05         4.72 o                         
  -8   6  11         88.20         90.85         6.71 o                         
  -7   6  11        427.86        401.49        11.40 o                         
  -6   6  11          0.88         -0.15         7.40 o                         
  -5   6  11        640.02        595.78         6.71 o                         
  -4   6  11         14.57         21.35         5.56 o                         
  -3   6  11          6.85          6.73         2.85 o                         
  -2   6  11        176.39        174.43         3.94 o                         
  -1   6  11        182.94        187.27         4.48 o                         
   0   6  11          3.97         -0.35         4.61 o                         
   1   6  11          6.77         11.98         4.81 o                         
   2   6  11          8.69          9.20         5.07 o                         
   3   6  11          0.05         -3.53         4.98 o                         
   4   6  11          0.09          2.78         5.10 o                         
   5   6  11         11.87          9.18         6.00 o                         
   6   6  11          8.54         10.79         6.16 o                         
   7   6  11         69.31         65.13         6.98 o                         
 -10   7  11         27.56         24.26        12.19 o                         
  -9   7  11        305.47        309.10         9.59 o                         
  -8   7  11        227.17        238.70         6.25 o                         
  -7   7  11        720.91        711.15        23.70 o                         
  -6   7  11        186.75        201.75         7.10 o                         
  -5   7  11        377.54        381.87         6.09 o                         
  -4   7  11        865.75        895.90        13.84 o                         
  -3   7  11        561.72        565.91        19.66 o                         
  -2   7  11        793.61        816.48        16.29 o                         
  -1   7  11        632.82        601.19         9.41 o                         
   0   7  11        587.89        608.10        11.36 o                         
   1   7  11       1048.56       1022.01        21.46 o                         
   2   7  11        139.77        143.24         5.15 o                         
   3   7  11        398.36        401.61         9.05 o                         
   4   7  11        141.84        142.21         6.41 o                         
   5   7  11         83.45         91.09         6.09 o                         
   6   7  11         56.62         58.09         7.00 o                         
  -9   8  11          1.47          3.54         3.06 o                         
  -8   8  11         21.52         19.32         5.93 o                         
  -7   8  11        334.44        311.92         6.38 o                         
  -6   8  11         20.65         21.71         7.47 o                         
  -5   8  11         83.30         79.33         5.55 o                         
  -4   8  11          0.16          4.00         6.00 o                         
  -3   8  11         61.44         68.62         5.94 o                         
  -2   8  11        184.44        172.49         5.79 o                         
  -1   8  11         13.23         14.19         4.06 o                         
   0   8  11          0.01          1.74         4.91 o                         
   1   8  11          3.27          2.58         4.79 o                         
   2   8  11          2.33          0.33         5.50 o                         
   3   8  11         28.11         25.27         6.33 o                         
   4   8  11         10.56          9.05         5.82 o                         
   5   8  11          6.37          4.88         7.12 o                         
   6   8  11          0.05          0.79         8.49 o                         
  -9   9  11         22.27         10.44        10.23 o                         
  -8   9  11         86.05         88.24         5.50 o                         
  -7   9  11        192.45        204.00         7.91 o                         
  -6   9  11        299.87        288.80         8.22 o                         
  -5   9  11        442.50        436.20        15.92 o                         
  -4   9  11        624.71        644.93        16.70 o                         
  -3   9  11        714.85        666.33        19.81 o                         
  -2   9  11        872.98        860.35        21.25 o                         
  -1   9  11         66.74         58.01         5.32 o                         
   0   9  11        357.84        374.25        11.75 o                         
   1   9  11        503.21        495.38         9.92 o                         
   2   9  11        231.21        238.28         5.53 o                         
   3   9  11         98.68        102.47         6.35 o                         
   4   9  11        191.62        207.92         7.16 o                         
   5   9  11         78.33         82.13         7.90 o                         
  -8  10  11         42.89         40.41         3.72 o                         
  -7  10  11         13.19         11.21         5.98 o                         
  -6  10  11         19.38         17.68         5.18 o                         
  -5  10  11         25.16         22.37         6.07 o                         
  -4  10  11         46.59         52.17         6.66 o                         
  -3  10  11        148.29        143.39         6.80 o                         
  -2  10  11         11.80         10.01         3.78 o                         
  -1  10  11         32.83         30.27         4.89 o                         
   0  10  11          0.38          0.69         4.98 o                         
   1  10  11         11.99          7.98         6.05 o                         
   2  10  11          0.93          2.06         6.20 o                         
   3  10  11         12.54         14.89         6.78 o                         
   4  10  11         10.36          8.59         6.79 o                         
   5  10  11         10.94          6.60         8.48 o                         
  -7  11  11         37.00         35.21         6.46 o                         
  -6  11  11        123.56        116.70        12.65 o                         
  -5  11  11        168.44        157.43         6.23 o                         
  -4  11  11        452.32        444.60         7.42 o                         
  -3  11  11        191.25        188.93         8.08 o                         
  -2  11  11        329.99        234.96        24.52 o                         
  -1  11  11         60.10         58.89         4.75 o                         
   0  11  11         60.53         68.20         5.76 o                         
   1  11  11         13.92          8.61         6.81 o                         
   2  11  11        278.45        275.66         8.61 o                         
   3  11  11          7.04         12.64         7.66 o                         
   4  11  11         80.85         73.43         8.18 o                         
  -6  12  11         18.57         14.74         6.02 o                         
  -5  12  11         11.38         10.10         5.89 o                         
  -4  12  11         41.22         45.47         7.36 o                         
  -3  12  11         61.93         58.57         7.59 o                         
  -2  12  11          1.48          0.28         8.58 o                         
  -1  12  11         43.61         35.29         5.45 o                         
   0  12  11          1.51         -0.57         6.25 o                         
   1  12  11          0.72         -0.89         7.45 o                         
   2  12  11          4.70          7.02         6.78 o                         
   3  12  11          1.05         -3.91         7.84 o                         
  -5  13  11         14.77         11.03         7.03 o                         
  -4  13  11        143.65        139.14         7.44 o                         
  -3  13  11         24.82         18.52         8.55 o                         
  -2  13  11        153.78        169.93         8.82 o                         
  -1  13  11         50.47         43.71         6.17 o                         
   0  13  11        184.22        184.46        18.08 o                         
   1  13  11          2.57          3.06         6.43 o                         
 -10   0  12         29.05         28.33         6.36 o                         
  -8   0  12         10.14          5.98         8.04 o                         
  -6   0  12        303.70        322.95         8.21 o                         
  -4   0  12        660.94        692.27        48.66 o                         
  -2   0  12       1004.76       1037.00        30.91 o                         
   0   0  12         12.59         16.34         6.01 o                         
   2   0  12        443.13        438.99         8.29 o                         
   4   0  12        815.08        821.65         8.47 o                         
   6   0  12        457.65        487.58         9.95 o                         
 -10   1  12        557.56        562.72        11.02 o                         
  -9   1  12         62.13         62.78         4.73 o                         
  -8   1  12        243.43        255.30         5.70 o                         
  -7   1  12         40.03         35.96         5.18 o                         
  -6   1  12         86.00         81.85         5.16 o                         
  -5   1  12         90.92         87.86         5.39 o                         
  -4   1  12        437.59        430.60        15.27 o                         
  -3   1  12          2.09          5.46         4.24 o                         
  -2   1  12         87.20         91.62         3.67 o                         
  -1   1  12          2.86          3.69         3.75 o                         
   0   1  12         53.39         54.63         4.35 o                         
   1   1  12         28.25         18.39         4.70 o                         
   2   1  12          3.07          6.23         5.21 o                         
   3   1  12          8.63          7.29         5.29 o                         
   4   1  12          8.42         10.04         5.95 o                         
   5   1  12         15.99         16.92         6.07 o                         
   6   1  12          1.12          3.30         6.81 o                         
   7   1  12          3.20          2.42         7.17 o                         
 -10   2  12          5.24          9.26         4.46 o                         
  -9   2  12          0.13          2.38         4.71 o                         
  -8   2  12        289.24        311.54         6.87 o                         
  -7   2  12          4.06          4.22         5.18 o                         
  -6   2  12        458.55        467.37        11.29 o                         
  -5   2  12         10.06          8.34         5.57 o                         
  -4   2  12        732.14        781.18        23.78 o                         
  -3   2  12         34.63         27.46         3.90 o                         
  -2   2  12       1294.23       1296.39        25.93 o                         
  -1   2  12         58.42         61.99         4.19 o                         
   0   2  12        230.48        230.90         5.16 o                         
   1   2  12         36.75         35.94         4.46 o                         
   2   2  12        489.77        487.83         5.69 o                         
   3   2  12        129.08        126.23         5.37 o                         
   4   2  12        589.12        591.71         6.52 o                         
   5   2  12          2.64          2.58         5.78 o                         
   6   2  12        410.26        415.58         6.94 o                         
   7   2  12          1.07         -0.77         7.00 o                         
 -10   3  12        238.89        235.46         6.54 o                         
  -9   3  12         26.44         25.30         4.13 o                         
  -8   3  12        231.43        244.32         7.98 o                         
  -7   3  12        216.40        218.39         7.71 o                         
  -6   3  12        551.72        536.11        10.39 o                         
  -5   3  12        225.11        217.80         5.41 o                         
  -4   3  12        141.36        145.72         3.69 o                         
  -3   3  12          4.18          7.59         3.64 o                         
  -2   3  12        429.28        425.23        11.64 o                         
  -1   3  12          0.94         -2.82         4.06 o                         
   0   3  12         90.24         96.99         4.19 o                         
   1   3  12         45.29         37.89         4.19 o                         
   2   3  12         45.52         47.58         5.08 o                         
   3   3  12         33.74         25.57         5.83 o                         
   4   3  12         10.35         17.61         6.29 o                         
   5   3  12         36.85         31.78         5.60 o                         
   6   3  12         24.22         22.74         6.39 o                         
   7   3  12         24.35         24.03         7.11 o                         
 -10   4  12         25.78         25.03         3.33 o                         
  -9   4  12         78.82         78.96         3.27 o                         
  -8   4  12        720.75        719.44        15.36 o                         
  -7   4  12          2.33          2.17         3.26 o                         
  -6   4  12        691.72        660.42        11.73 o                         
  -5   4  12          3.97          5.07         4.69 o                         
  -4   4  12       1023.37       1113.71        39.96 o                         
  -3   4  12         32.55         24.11         3.83 o                         
  -2   4  12        593.98        603.20        13.31 o                         
  -1   4  12         15.34         22.30         3.84 o                         
   0   4  12       1309.98       1283.86        16.86 o                         
   1   4  12        227.68        222.99         4.56 o                         
   2   4  12        859.70        873.62        12.73 o                         
   3   4  12          2.25          3.88         5.24 o                         
   4   4  12        332.29        336.23         6.44 o                         
   5   4  12          2.85          5.88         5.92 o                         
   6   4  12        171.97        175.77         7.27 o                         
 -10   5  12        149.39        154.21         8.71 o                         
  -9   5  12         29.83         25.15         7.49 o                         
  -8   5  12        374.34        348.95        16.79 o                         
  -7   5  12        170.18        157.09         8.43 o                         
  -6   5  12        371.81        353.64        15.63 o                         
  -5   5  12        117.22        125.58         3.84 o                         
  -4   5  12        172.05        169.98         4.70 o                         
  -3   5  12         35.59         30.82         3.64 o                         
  -2   5  12        347.99        336.96         5.18 o                         
  -1   5  12         74.55         77.82         4.51 o                         
   0   5  12         19.45         24.04         4.83 o                         
   1   5  12          3.34          8.48         4.79 o                         
   2   5  12          8.18          8.15         4.78 o                         
   3   5  12         32.59         34.35         5.62 o                         
   4   5  12         74.75         88.58         5.14 o                         
   5   5  12          0.03          0.84         6.34 o                         
   6   5  12          3.60          4.72         6.85 o                         
  -9   6  12        121.85        128.10         6.86 o                         
  -8   6  12        202.44        196.07         6.88 o                         
  -7   6  12        175.03        177.49         8.96 o                         
  -6   6  12        445.52        453.46        13.42 o                         
  -5   6  12         63.85         71.03         6.06 o                         
  -4   6  12        586.16        603.06        14.01 o                         
  -3   6  12        119.11        120.51         4.32 o                         
  -2   6  12        232.01        223.70         7.35 o                         
  -1   6  12        228.24        250.19         4.80 o                         
   0   6  12       1083.00       1061.68        20.25 o                         
   1   6  12        352.51        354.27         5.57 o                         
   2   6  12        465.66        444.43         9.46 o                         
   3   6  12        156.45        172.74         5.36 o                         
   4   6  12        216.94        218.40         6.21 o                         
   5   6  12         11.54         12.03         6.91 o                         
   6   6  12         99.64        109.35         7.21 o                         
  -9   7  12        119.74        110.92         7.83 o                         
  -8   7  12        173.39        171.49        11.01 o                         
  -7   7  12        141.24        138.33         8.48 o                         
  -6   7  12        399.12        381.83         9.14 o                         
  -5   7  12         16.65         22.67         6.58 o                         
  -4   7  12        180.46        172.64         6.94 o                         
  -3   7  12        158.30        162.21         4.34 o                         
  -2   7  12         65.58         59.34         4.10 o                         
  -1   7  12        387.22        382.46         7.54 o                         
   0   7  12        122.53        126.70         5.04 o                         
   1   7  12          6.19         12.76         5.47 o                         
   2   7  12          7.29          6.32         5.52 o                         
   3   7  12         11.24         12.87         5.89 o                         
   4   7  12          5.80          5.79         6.12 o                         
   5   7  12          0.16          1.25         6.46 o                         
  -8   8  12         26.47         21.45         6.88 o                         
  -7   8  12         78.21         83.56         7.57 o                         
  -6   8  12        275.07        283.42         8.84 o                         
  -5   8  12        118.83        117.90         6.41 o                         
  -4   8  12        232.83        246.22         7.06 o                         
  -3   8  12        726.37        698.92        23.97 o                         
  -2   8  12        253.07        249.17         5.22 o                         
  -1   8  12        231.04        243.34         6.91 o                         
   0   8  12        259.19        254.21         5.83 o                         
   1   8  12        127.28        130.99         5.55 o                         
   2   8  12        105.81        104.53         6.35 o                         
   3   8  12        236.50        249.89         6.16 o                         
   4   8  12         79.61         73.05         7.41 o                         
   5   8  12         45.43         50.29         6.84 o                         
  -8   9  12         32.34         19.96         6.85 o                         
  -7   9  12         63.53         67.24         7.35 o                         
  -6   9  12        144.58        135.27         6.70 o                         
  -5   9  12          3.78         12.25         6.60 o                         
  -4   9  12        297.78        281.39         7.28 o                         
  -3   9  12        198.25        202.02         9.21 o                         
  -2   9  12        107.23        114.19         4.81 o                         
  -1   9  12        121.89        116.70         5.43 o                         
   0   9  12        115.75        117.06         6.74 o                         
   1   9  12         13.68         16.04         5.59 o                         
   2   9  12         30.48         24.43         6.01 o                         
   3   9  12          0.76          4.67         6.24 o                         
   4   9  12         10.10          8.22         6.98 o                         
  -7  10  12          6.48          2.44         7.33 o                         
  -6  10  12        139.04        116.40        10.28 o                         
  -5  10  12        148.47        162.08         7.05 o                         
  -4  10  12        118.92        117.90         7.83 o                         
  -3  10  12        404.69        407.72         9.96 o                         
  -2  10  12        127.45        106.60        10.91 o                         
  -1  10  12        220.16        207.89        11.20 o                         
   0  10  12         22.73         23.81         6.22 o                         
   1  10  12        101.81        102.13         6.55 o                         
   2  10  12         45.34         42.86         7.07 o                         
   3  10  12        229.42        239.79         7.83 o                         
   4  10  12         43.00         47.84         8.63 o                         
  -6  11  12          4.20          5.65         6.36 o                         
  -5  11  12         56.81         52.86         6.83 o                         
  -4  11  12        146.86        125.29         7.82 o                         
  -3  11  12         63.75         58.78         8.65 o                         
  -2  11  12         73.76         58.10         7.77 o                         
  -1  11  12          9.71         11.32         5.62 o                         
   0  11  12         79.55         69.70         8.32 o                         
   1  11  12         78.75         80.08         7.86 o                         
   2  11  12          0.55          1.39         7.12 o                         
   3  11  12          2.06          2.74         9.42 o                         
  -5  12  12         62.57         56.33         7.31 o                         
  -4  12  12          5.98          1.86         8.02 o                         
  -3  12  12        137.85        138.68         8.15 o                         
  -2  12  12         65.42         61.50         9.05 o                         
  -1  12  12        249.84        225.21        22.57 o                         
   0  12  12          8.11          2.47         6.72 o                         
   1  12  12        242.41        234.09        19.68 o                         
  -9   0  13        344.26        342.32        18.26 o                         
  -7   0  13        396.96        364.52         9.71 o                         
  -5   0  13        702.80        718.10        14.23 o                         
  -3   0  13       1289.88       1276.54        43.09 o                         
  -1   0  13        583.72        583.03        10.51 o                         
   1   0  13        578.67        564.87        12.69 o                         
   3   0  13         78.21         93.22         8.11 o                         
   5   0  13        154.71        185.65         9.89 o                         
 -10   1  13         10.19          9.69         4.96 o                         
  -9   1  13         53.43         60.90         5.46 o                         
  -8   1  13          0.24         -1.05         5.92 o                         
  -7   1  13          1.69         -2.91         5.88 o                         
  -6   1  13         36.05         36.08         5.61 o                         
  -5   1  13        356.40        377.25         7.89 o                         
  -4   1  13        122.93        121.89         4.66 o                         
  -3   1  13       1137.16       1179.98        26.55 o                         
  -2   1  13         24.80         29.97         4.57 o                         
  -1   1  13        522.08        512.71        10.00 o                         
   0   1  13         13.79         15.41         4.29 o                         
   1   1  13         55.30         59.48         4.89 o                         
   2   1  13          7.98          8.87         5.05 o                         
   3   1  13        348.49        351.84         6.30 o                         
   4   1  13         25.18         20.51         6.14 o                         
   5   1  13        213.83        217.80         6.95 o                         
   6   1  13          0.29         -0.74         7.55 o                         
 -10   2  13         21.30         21.83         4.76 o                         
  -9   2  13        597.63        576.88        10.33 o                         
  -8   2  13          0.41         -0.07         4.88 o                         
  -7   2  13        414.77        400.49         7.81 o                         
  -6   2  13        444.19        428.49         8.71 o                         
  -5   2  13        367.02        360.11         5.70 o                         
  -4   2  13        366.26        365.86         8.78 o                         
  -3   2  13        948.11        976.05        25.22 o                         
  -2   2  13          1.01          0.20         4.81 o                         
  -1   2  13        834.30        828.20        18.38 o                         
   0   2  13         19.29         14.81         4.69 o                         
   1   2  13        166.09        170.02         4.77 o                         
   2   2  13         77.74         76.38         4.93 o                         
   3   2  13         73.41         75.22         6.23 o                         
   4   2  13         60.98         70.38         5.93 o                         
   5   2  13         39.97         39.95         7.08 o                         
   6   2  13          8.12          4.59         7.75 o                         
 -10   3  13         24.30         22.48         8.67 o                         
  -9   3  13         17.03         14.70         4.60 o                         
  -8   3  13          6.19          8.17         4.26 o                         
  -7   3  13         29.90         31.04         5.72 o                         
  -6   3  13         71.14         82.24         5.69 o                         
  -5   3  13        362.26        375.58         8.56 o                         
  -4   3  13        393.97        405.96        12.96 o                         
  -3   3  13        917.60        975.70        27.57 o                         
  -2   3  13          6.16          7.61         4.41 o                         
  -1   3  13        292.10        288.35         5.73 o                         
   0   3  13          0.98         -1.23         4.75 o                         
   1   3  13        319.85        317.13         5.51 o                         
   2   3  13          0.27          0.57         4.96 o                         
   3   3  13        357.44        359.07         6.60 o                         
   4   3  13          0.22         -1.90         6.72 o                         
   5   3  13         83.65         86.54         6.71 o                         
   6   3  13          2.39          0.07         7.51 o                         
  -9   4  13        510.26        520.55        27.75 o                         
  -8   4  13         35.48         31.25         3.20 o                         
  -7   4  13        356.42        334.35         6.31 o                         
  -6   4  13        242.31        233.42         6.30 o                         
  -5   4  13        222.52        219.31         6.62 o                         
  -4   4  13        149.76        156.17         4.65 o                         
  -3   4  13        322.25        327.93         9.30 o                         
  -2   4  13         15.52         14.02         5.05 o                         
  -1   4  13        533.57        525.59         9.98 o                         
   0   4  13        160.34        145.04         5.15 o                         
   1   4  13          7.27          7.83         4.90 o                         
   2   4  13         13.17         13.94         5.10 o                         
   3   4  13         46.47         45.75         5.54 o                         
   4   4  13         11.30          9.17         6.90 o                         
   5   4  13          4.31          7.27         6.61 o                         
   6   4  13          3.43          1.63        11.68 o                         
  -9   5  13          4.71          4.46         8.11 o                         
  -8   5  13         25.62         25.66         9.27 o                         
  -7   5  13        108.85        101.21         8.98 o                         
  -6   5  13         73.45         82.52         7.49 o                         
  -5   5  13        351.21        356.53         7.10 o                         
  -4   5  13         17.78         13.35         5.00 o                         
  -3   5  13        252.70        247.55         4.49 o                         
  -2   5  13          3.18          3.75         5.16 o                         
  -1   5  13        366.19        376.77         5.27 o                         
   0   5  13        162.07        175.65         5.68 o                         
   1   5  13        742.45        723.93         7.72 o                         
   2   5  13          8.72          9.24         5.74 o                         
   3   5  13        301.64        285.42         6.37 o                         
   4   5  13         60.44         61.34         5.73 o                         
   5   5  13         38.60         37.21         7.30 o                         
  -9   6  13        228.90        225.72         9.86 o                         
  -8   6  13        112.94        116.00         8.42 o                         
  -7   6  13        335.47        317.66         9.39 o                         
  -6   6  13         36.58         28.75         8.86 o                         
  -5   6  13        186.48        176.89         7.35 o                         
  -4   6  13         59.29         59.27         4.47 o                         
  -3   6  13        203.75        207.99         5.65 o                         
  -2   6  13         40.70         54.36         4.62 o                         
  -1   6  13         79.13         73.86         5.22 o                         
   0   6  13         66.14         69.35         5.44 o                         
   1   6  13         31.63         37.37         5.77 o                         
   2   6  13          6.41          7.11         5.79 o                         
   3   6  13         73.14         71.24         5.82 o                         
   4   6  13          0.14         -0.89         6.99 o                         
   5   6  13          5.19          9.87         6.99 o                         
  -8   7  13         93.66         90.64        15.42 o                         
  -7   7  13         16.96          8.45         7.93 o                         
  -6   7  13         86.54         97.32         9.34 o                         
  -5   7  13        157.88        161.68         7.53 o                         
  -4   7  13         62.66         65.43         7.84 o                         
  -3   7  13        131.54        122.15         4.43 o                         
  -2   7  13          6.11          7.75         4.53 o                         
  -1   7  13        148.10        156.02         5.25 o                         
   0   7  13        157.84        152.40         5.50 o                         
   1   7  13        506.59        528.78         9.10 o                         
   2   7  13         36.80         32.69         6.13 o                         
   3   7  13        112.94        108.39         6.77 o                         
   4   7  13         80.45         87.26         6.86 o                         
  -8   8  13         92.29         90.62         8.53 o                         
  -7   8  13        269.93        262.18         9.76 o                         
  -6   8  13        119.09        124.98         9.52 o                         
  -5   8  13        164.21        171.98         7.05 o                         
  -4   8  13         69.90         76.49         7.17 o                         
  -3   8  13        273.87        225.95        18.55 o                         
  -2   8  13         89.53         94.68         4.89 o                         
  -1   8  13         40.15         35.82         4.91 o                         
   0   8  13         90.04        110.68         5.33 o                         
   1   8  13         51.19         48.11         5.83 o                         
   2   8  13         21.91         19.75         6.39 o                         
   3   8  13         71.81         77.99         6.73 o                         
   4   8  13          2.02          0.67         6.59 o                         
  -7   9  13          4.33          0.56         9.02 o                         
  -6   9  13         77.11         70.32         7.26 o                         
  -5   9  13          5.40         11.69         7.73 o                         
  -4   9  13         65.43         69.31         8.62 o                         
  -3   9  13         72.21         57.90         8.84 o                         
  -2   9  13        135.63        127.41        11.60 o                         
  -1   9  13         20.94         23.83         5.40 o                         
   0   9  13        120.35        125.43         6.71 o                         
   1   9  13         61.49         60.09         6.40 o                         
   2   9  13         33.25         31.18         6.27 o                         
   3   9  13         24.57         26.45         7.13 o                         
  -6  10  13         78.60         68.85         6.92 o                         
  -5  10  13         72.79         63.89         7.99 o                         
  -4  10  13        138.05        148.43         9.03 o                         
  -3  10  13         98.94         85.32         9.40 o                         
  -2  10  13         10.87          9.56         4.47 o                         
  -1  10  13         61.73         50.40         6.65 o                         
   0  10  13         38.96         36.42         7.09 o                         
   1  10  13         39.72         40.40         7.37 o                         
   2  10  13         86.59         92.24         7.68 o                         
  -5  11  13          1.91         -7.01        12.90 o                         
  -4  11  13         56.29         65.09         8.34 o                         
  -3  11  13         17.09         13.21         8.67 o                         
  -2  11  13        161.88        111.92        26.90 o                         
  -1  11  13         14.84         14.87         5.85 o                         
   0  11  13        125.33        108.34        15.39 o                         
   1  11  13          1.46          0.28         8.69 o                         
  -8   0  14          7.47          9.44         9.69 o                         
  -6   0  14         18.55         22.45         8.28 o                         
  -4   0  14        139.90        158.29         7.43 o                         
  -2   0  14        799.89        814.59        17.20 o                         
   0   0  14        223.98        237.91         7.77 o                         
   2   0  14         49.74         51.83         9.68 o                         
   4   0  14         26.55         28.11        10.40 o                         
  -9   1  14          3.55          4.12         6.00 o                         
  -8   1  14        253.34        241.42         7.61 o                         
  -7   1  14         35.67         27.38         6.96 o                         
  -6   1  14        528.33        513.43         7.98 o                         
  -5   1  14         34.42         34.56         5.66 o                         
  -4   1  14        950.51        999.51        35.95 o                         
  -3   1  14          2.76          3.40         4.87 o                         
  -2   1  14       1338.16       1372.98        23.35 o                         
  -1   1  14          7.26          6.36         5.17 o                         
   0   1  14        845.78        846.24         9.98 o                         
   1   1  14          0.77          3.13         5.60 o                         
   2   1  14       1007.53       1002.55        10.99 o                         
   3   1  14         12.69          9.57         6.72 o                         
   4   1  14         33.23         34.08         7.05 o                         
   5   1  14         15.65         12.75         7.30 o                         
  -9   2  14         34.06         25.83         5.88 o                         
  -8   2  14          7.50         10.86         6.61 o                         
  -7   2  14          0.02         -0.15         6.53 o                         
  -6   2  14          1.54          5.33         6.31 o                         
  -5   2  14          5.47          0.89         6.44 o                         
  -4   2  14         28.84         41.53         5.16 o                         
  -3   2  14          4.05          6.31         4.66 o                         
  -2   2  14        369.18        389.68         7.33 o                         
  -1   2  14          0.54          1.78         5.35 o                         
   0   2  14        138.88        137.15         5.26 o                         
   1   2  14         19.26         20.70         5.83 o                         
   2   2  14         86.28         92.91         5.77 o                         
   3   2  14          3.13          7.09         6.26 o                         
   4   2  14         48.88         57.64         6.60 o                         
   5   2  14          7.68          8.82         7.57 o                         
  -9   3  14          4.55          4.29         4.65 o                         
  -8   3  14        366.40        371.88         8.74 o                         
  -7   3  14        104.50         86.23         6.16 o                         
  -6   3  14        576.38        564.27        13.21 o                         
  -5   3  14         56.56         49.21         6.92 o                         
  -4   3  14        505.69        510.39        15.51 o                         
  -3   3  14        110.97        110.56         4.81 o                         
  -2   3  14        471.35        501.28        11.67 o                         
  -1   3  14          9.00         13.18         5.44 o                         
   0   3  14        473.44        476.30         8.28 o                         
   1   3  14         11.12         16.59         5.18 o                         
   2   3  14        265.27        253.23         6.54 o                         
   3   3  14         90.05         86.31         5.93 o                         
   4   3  14         30.01         34.39         7.11 o                         
   5   3  14         53.88         50.04         7.38 o                         
  -8   4  14          1.29         -0.91         3.14 o                         
  -7   4  14          0.24         -1.30         3.86 o                         
  -6   4  14         22.15         22.48         5.79 o                         
  -5   4  14         41.56         44.41         6.09 o                         
  -4   4  14         17.17         17.57         4.55 o                         
  -3   4  14          4.63         11.10         4.38 o                         
  -2   4  14          2.60          1.77         5.52 o                         
  -1   4  14         18.70         13.68         5.39 o                         
   0   4  14        400.12        388.76         5.91 o                         
   1   4  14        152.71        151.91         5.92 o                         
   2   4  14        158.34        172.72         6.06 o                         
   3   4  14          3.44         -3.88         6.22 o                         
   4   4  14         39.14         37.27         6.43 o                         
  -8   5  14        266.32        247.85        13.49 o                         
  -7   5  14        163.50        150.43         9.79 o                         
  -6   5  14        218.06        223.14         7.05 o                         
  -5   5  14         33.87         36.24         4.80 o                         
  -4   5  14        425.36        425.63         8.76 o                         
  -3   5  14         98.78         95.91         4.65 o                         
  -2   5  14         57.06         68.90         5.26 o                         
  -1   5  14         50.89         60.10         5.49 o                         
   0   5  14        185.53        186.80         5.97 o                         
   1   5  14          0.61         -0.19         5.93 o                         
   2   5  14        146.35        147.76         6.29 o                         
   3   5  14         96.23        105.37         7.17 o                         
   4   5  14         22.51         24.16         6.30 o                         
  -8   6  14          3.74          3.41         9.39 o                         
  -7   6  14         46.95         47.00         9.18 o                         
  -6   6  14         23.38         24.23         9.80 o                         
  -5   6  14         16.22         17.65         8.06 o                         
  -4   6  14         70.90         75.77         4.85 o                         
  -3   6  14         33.96         30.57         4.24 o                         
  -2   6  14          1.22          4.29         4.97 o                         
  -1   6  14         18.68         19.44         5.91 o                         
   0   6  14        481.82        479.57         8.54 o                         
   1   6  14         65.38         70.08         6.31 o                         
   2   6  14         95.60        106.48         6.50 o                         
   3   6  14         42.17         46.32         6.37 o                         
   4   6  14         66.08         58.25         7.31 o                         
  -7   7  14        144.43        140.45        34.84 o                         
  -6   7  14        183.11        175.95        39.59 o                         
  -5   7  14         38.42         41.31         7.97 o                         
  -4   7  14        116.31        108.82         8.36 o                         
  -3   7  14         20.34         21.72         4.05 o                         
  -2   7  14         37.56         37.19         4.91 o                         
  -1   7  14        150.56        171.08         6.19 o                         
   0   7  14        170.47        186.29         6.22 o                         
   1   7  14          6.22          4.43         6.48 o                         
   2   7  14         35.14         39.61         6.80 o                         
   3   7  14         20.85         19.15         7.60 o                         
  -6   8  14          0.87          0.66        10.42 o                         
  -5   8  14         42.73         44.75         7.59 o                         
  -4   8  14          2.50          0.63         8.10 o                         
  -3   8  14        111.29         98.05         8.94 o                         
  -2   8  14        106.87        100.03        10.98 o                         
  -1   8  14          9.42         13.43         6.00 o                         
   0   8  14         79.98         78.85         5.90 o                         
   1   8  14          2.95          2.89         6.44 o                         
   2   8  14         32.76         28.89         6.95 o                         
  -5   9  14         31.80         34.65         8.52 o                         
  -4   9  14         80.45         67.54         8.14 o                         
  -3   9  14         97.87        103.59         8.78 o                         
  -2   9  14         16.58          8.00         5.54 o                         
  -1   9  14         45.97         44.90         6.24 o                         
   0   9  14         54.85         49.24         6.35 o                         
   1   9  14         12.83         13.81         6.52 o                         
  -4  10  14         36.73         35.05         8.29 o                         
  -3  10  14         99.24        105.60         9.35 o                         
  -2  10  14         17.91          9.75         5.00 o                         
  -1  10  14         81.37         71.12        10.48 o                         
   0  10  14          8.30         13.24         7.85 o                         
  -7   0  15        344.25        331.10        10.09 o                         
  -5   0  15        498.60        509.53        18.47 o                         
  -3   0  15        732.35        764.04        23.97 o                         
  -1   0  15        456.20        454.27        11.38 o                         
   1   0  15        712.40        730.87         9.66 o                         
   3   0  15        164.50        179.14        10.72 o                         
  -8   1  15          6.99          9.57         7.28 o                         
  -7   1  15          7.35          1.12         7.36 o                         
  -6   1  15         18.73         11.11         6.73 o                         
  -5   1  15         14.93         14.79         7.56 o                         
  -4   1  15         27.19         29.93         5.87 o                         
  -3   1  15          0.62          1.81         5.76 o                         
  -2   1  15         13.06         16.19         5.55 o                         
  -1   1  15        110.27        107.88         5.60 o                         
   0   1  15         34.37         45.19         5.79 o                         
   1   1  15          0.53          2.44         6.95 o                         
   2   1  15         15.80         11.91         6.93 o                         
   3   1  15         45.16         45.81         7.14 o                         
   4   1  15          1.55          5.45         6.91 o                         
  -8   2  15         12.50          5.66         7.13 o                         
  -7   2  15        220.74        199.95         6.83 o                         
  -6   2  15         34.52         34.11         7.72 o                         
  -5   2  15        504.75        502.63         7.96 o                         
  -4   2  15         23.45         24.34         5.54 o                         
  -3   2  15        419.94        430.11        13.38 o                         
  -2   2  15          0.68          0.53         5.81 o                         
  -1   2  15        449.18        455.14         6.53 o                         
   0   2  15          0.22         -3.67         6.23 o                         
   1   2  15        535.00        541.35         7.02 o                         
   2   2  15         11.33         14.36         6.23 o                         
   3   2  15        159.78        166.49         7.21 o                         
  -8   3  15          6.40          9.53         5.31 o                         
  -7   3  15          5.05          1.80         6.61 o                         
  -6   3  15         20.70         17.66         6.60 o                         
  -5   3  15          1.93         -1.65         7.12 o                         
  -4   3  15          0.16          2.02         5.22 o                         
  -3   3  15          2.26          2.15         5.27 o                         
  -2   3  15         49.22         39.63         5.58 o                         
  -1   3  15         14.59         15.21         5.85 o                         
   0   3  15         65.71         71.05         5.99 o                         
   1   3  15         20.67         18.33         6.25 o                         
   2   3  15         40.17         33.73         6.38 o                         
   3   3  15         49.02         46.79         7.30 o                         
  -7   4  15        308.64        289.89        35.82 o                         
  -6   4  15         71.01         65.50         5.84 o                         
  -5   4  15        299.16        279.07         7.04 o                         
  -4   4  15         69.03         68.79         4.77 o                         
  -3   4  15        139.01        143.21         5.24 o                         
  -2   4  15        115.90        123.67         5.71 o                         
  -1   4  15        356.81        366.69         7.79 o                         
   0   4  15         69.32         73.71         6.09 o                         
   1   4  15        227.42        244.21         6.00 o                         
   2   4  15         27.99         37.04         6.65 o                         
   3   4  15        178.32        187.19         7.68 o                         
  -7   5  15          0.41          2.25         9.19 o                         
  -6   5  15         39.50         41.04         4.82 o                         
  -5   5  15          4.17          2.01         5.86 o                         
  -4   5  15         43.03         52.73         5.87 o                         
  -3   5  15          0.22          4.03         5.59 o                         
  -2   5  15         15.33         12.24         5.93 o                         
  -1   5  15          4.64          3.41         6.09 o                         
   0   5  15         61.85         63.74         6.56 o                         
   1   5  15         81.79         80.51         7.34 o                         
   2   5  15          4.39         -4.09         7.97 o                         
   3   5  15         32.22         29.04         7.16 o                         
  -6   6  15         57.80         59.22        11.25 o                         
  -5   6  15        121.86        114.05        10.21 o                         
  -4   6  15        148.76        144.31         5.93 o                         
  -3   6  15         98.01         96.44         4.94 o                         
  -2   6  15         36.03         37.11         6.06 o                         
  -1   6  15        133.36        136.52         5.87 o                         
   0   6  15        184.15        201.33         6.70 o                         
   1   6  15         56.07         64.01         6.88 o                         
   2   6  15         28.79         35.46         7.20 o                         
  -6   7  15         35.52         22.39        11.00 o                         
  -5   7  15          6.01          1.09         9.83 o                         
  -4   7  15         29.49         28.02         8.52 o                         
  -3   7  15          2.22          1.33         4.40 o                         
  -2   7  15         14.38         16.42         5.40 o                         
  -1   7  15          0.81          6.41         6.73 o                         
   0   7  15         39.25         35.01         6.76 o                         
   1   7  15         49.60         49.22         7.74 o                         
  -5   8  15         78.52         81.95        18.25 o                         
  -4   8  15         81.47         80.46        10.28 o                         
  -3   8  15         58.79         39.14         7.23 o                         
  -2   8  15         24.00         22.61         5.29 o                         
  -1   8  15         38.51         34.58         6.68 o                         
   0   8  15         65.90         63.63         6.46 o                         
  -6   0  16        102.80         92.68        11.97 o                         
  -4   0  16        123.30        124.41         9.61 o                         
  -2   0  16          9.60          5.89         8.96 o                         
   0   0  16          2.09          1.82         9.51 o                         
   2   0  16          2.86          2.08        11.29 o                         
  -7   1  16          0.64          2.87         8.18 o                         
  -6   1  16        490.51        478.13         8.09 o                         
  -5   1  16          0.33         -2.02         8.30 o                         
  -4   1  16        145.15        157.62         7.19 o                         
  -3   1  16          4.65          1.86         6.22 o                         
  -2   1  16        349.51        354.31         8.45 o                         
  -1   1  16         16.55         14.55         5.70 o                         
   0   1  16        114.05        131.28         6.36 o                         
   1   1  16          2.50          4.02         5.78 o                         
   2   1  16        181.54        190.37         8.61 o                         
  -6   2  16         40.08         34.94         7.11 o                         
  -5   2  16          0.23         -2.64         8.08 o                         
  -4   2  16         30.84         20.59         5.99 o                         
  -3   2  16          1.36          5.35         5.88 o                         
  -2   2  16          1.59          0.52         6.63 o                         
  -1   2  16         31.13         33.69         6.49 o                         
   0   2  16          0.33         -0.34         6.59 o                         
   1   2  16          5.76          4.34         6.32 o                         
   2   2  16          8.14         11.11         7.70 o                         
  -6   3  16        233.54        201.60         7.86 o                         
  -5   3  16          9.36         10.68         7.95 o                         
  -4   3  16        219.08        209.20         5.96 o                         
  -3   3  16         76.48         79.22         5.85 o                         
  -2   3  16        101.46        108.10         6.28 o                         
  -1   3  16         62.42         79.58         6.86 o                         
   0   3  16        173.35        169.89         6.87 o                         
   1   3  16         24.72         26.52         6.61 o                         
   2   3  16        125.28        129.39        14.04 o                         
  -6   4  16          4.14          6.14         6.63 o                         
  -5   4  16          3.77          0.54         7.74 o                         
  -4   4  16          7.38          5.12         5.74 o                         
  -3   4  16          7.28          8.79         6.02 o                         
  -2   4  16         20.06         22.27         6.38 o                         
  -1   4  16          0.72          0.33         6.78 o                         
   0   4  16          1.81          2.28         7.24 o                         
   1   4  16         70.07         60.55         8.01 o                         
  -5   5  16         32.09         28.43         6.65 o                         
  -4   5  16        211.49        204.82         6.67 o                         
  -3   5  16        114.05        108.13         5.69 o                         
  -2   5  16         34.67         35.02         6.07 o                         
  -1   5  16         78.46         91.30         6.64 o                         
   0   5  16        162.51        144.12         6.42 o                         
   1   5  16         47.08         52.30        13.23 o                         
  -4   6  16         18.20         14.48         6.23 o                         
  -3   6  16         25.97         18.50         6.05 o                         
  -2   6  16         50.13         35.50         6.68 o                         
  -1   6  16          4.41          3.97         6.09 o                         
   0   6  16          5.10          5.10        10.33 o                         
  -3   0  17        309.58        324.43        11.62 o                         
  -1   0  17        138.94        144.32         9.83 o                         
  -4   1  17          3.66          2.37         6.62 o                         
  -3   1  17         36.41         34.26         6.90 o                         
  -2   1  17          0.10          4.38         7.32 o                         
  -1   1  17          6.28          2.58         6.71 o                         
  -4   2  17          1.31         -1.53         8.61 o                         
  -3   2  17        228.48        237.68         6.80 o                         
  -2   2  17         41.36         40.98         6.78 o                         
  -1   2  17         87.99        100.95         7.86 o                         
  -3   3  17         24.29         20.68         7.06 o                         
  -2   3  17          0.07          5.78         8.11 o                         
                                                                                
